# Supplementary material for: Compositional and functional characterisation of biomass-degrading microbial communities in guts of plant fibre- and soil-feeding higher termites
Source: Microbiome. 2020 Jun 23;8:96. doi: 10.1186/s40168-020-00872-3 (PMC7313118; doi:10.1186/s40168-020-00872-3)
Supplement: Supplementary file 3 — Additional file 2: Table S1. Details of metatranscriptomic sequencing of 11 selected samples. Table S2. OTU table based on bacterial 16S rRNA gene amplicon sequencing for 41 tested higher termite guts samples, with taxonomic annotation based on DicDB database. Table S3. KO categories enriched or present exclusively in plant fibre- or soil-feeding termite cluster. Table S4. CRISPR-Cas system related components identified in the analysed metatranscriptomes. Table S5. The relative abundances of 25 top expressed GH families identified in this study. [file 40168_2020_872_MOESM2_ESM.xlsx]

## Sheet: Table S1
Additional file 2
Table S1. Details of metatranscriptomic sequencing of 11 selected samples.
Library	Number of raw paired-end reads	Read length (bp)	Number of reads after quality-trimming (paired and orphans)	Read length after quality-trimming (bp)	Number of reads after rRNA filtering1 (paired and orphans)	Number of contigs in de novo metatranscriptomic assembly	N50 of the assembly	Reads incorporated into de novo assembly	Number of predicted prokaryotic gene transcripts
M.sp_2	66302402	150	51486910	92.7	44623884	1959528	260	261001794	759451
C.cav	57224246	150	38138357	90	33645820
N.sim_4	29741532	151	20621548	120.1	19612789
N.sp_2	44823662	151	29125167	120.6	27515529
C.pug	57616318	150	43277810	98.3	32758261
L.lab_4	58601406	150	43545823	96.2	38028285
C.ang	88298128	150	67332768	95.1	58676521
E.neo_1_rep1	53288370	150	40742135	101.8	37939528
E.neo_1_rep2	56464460	150	44104892	95.9	39981655
S.hey_1_rep1	31728074	150	21972154	97.9	35661551
S.hey_1_rep2	54616814	150	40630498	100.9	37479635
N.tar_1	62766878	150	45728644	96.6	40362031
A.ban_2	69172124	150	50100296	118.9	42140674
1rRNA filtering using SortMeRNA software (Kopylova E, Noé L, Touzet H. SortMeRNA: fast and accurate filtering of ribosomal RNAs in metatranscriptomic data. Bioinformatics. 2012;28(24):3211–7.

## Sheet: Table S2
Additional file 2
Table S2. OTU table based on bacterial 16S rRNA gene amplicon sequencing for 41 tested higher termite guts samples, with taxonomic annotation based on DicDB database
#OTU	N.sim_1	N.sim_2	N.sim_3	N.sim_4	N.sp_1	N.eph_1	N.eph_2	N.eph_3	N.eph_4	C.int	N.oct	N.sp_2	C.cav	M.sp_1	M.sp_2	C.pug	C.tub_1	C.tub_2	C.tub_3	L.lab_1	L.lab_2	L.lab_3	L.lab_4	E.neo_1	E.neo_2	E.neo_3	C.ang	S.hey_1	S.hey_2	S.hey_3	S.hey_4	S.min	A.cin	A.ban_1	A.ban_2	N.tar_1	N.tar_2	T.fat_1	T.fat_2	T.fat_3	S.sp	Taxonomy (DicDB)
OTU_1	950	1250	1074	1012	1242	975	1039	920	639	1409	270	672	113	0	0	1	0	0	1	0	0	0	0	0	0	0	1	0	0	0	0	0	0	1	1	0	0	0	0	0	0	Spirochaetes(100);Spirochaetes(100);Spirochaetales(100);Spirochaetaceae_Treponema_I(100);Treponema_Ic(100);unclassified;unclassified;
OTU_10	56	111	99	126	80	50	166	271	253	36	55	179	1	0	0	23	0	0	0	1	1	0	4	10	0	2	1	0	5	1	2	6	0	0	0	7	14	10	9	15	0	Spirochaetes(100);Spirochaetes(100);Spirochaetales(100);Spirochaetaceae_Treponema_I(100);Treponema_Ic(100);unclassified;unclassified;
OTU_100	0	0	0	0	0	0	0	0	0	0	0	0	0	0	0	0	21	33	24	43	40	106	142	6	4	5	7	2	2	2	4	4	11	14	25	3	4	1	2	1	21	Firmicutes(100);Clostridia_1(100);Clostridiales(100);Ruminococcaceae(100);Gut_cluster_6(95);unclassified;unclassified;
OTU_1000	0	0	0	0	0	0	0	0	0	0	0	0	0	0	0	1	3	3	1	1	1	1	0	4	7	4	9	36	67	50	37	232	0	1	2	7	1	2	14	5	0	Spirochaetes(100);Spirochaetes(100);Spirochaetales(100);Spirochaetaceae_Treponema_I(99);Treponema_Ia(92);unclassified;unclassified;
OTU_10000	0	0	0	0	0	0	0	0	0	0	0	0	0	0	0	0	0	0	0	0	0	0	0	0	0	0	0	0	0	0	0	0	0	0	0	0	1	0	0	0	0	Firmicutes(100);Clostridia_1(100);Clostridiales(100);Lachnospiraceae(100);Termite_cockroach_cluster(88);unclassified;unclassified;
OTU_10005	0	0	0	0	0	0	0	0	0	0	0	0	0	0	0	0	0	0	0	0	0	0	0	0	0	0	11	0	0	0	0	0	0	0	0	0	0	0	0	0	0	Spirochaetes(100);Spirochaetes(100);Spirochaetales(100);Spirochaetaceae_Treponema_I(100);unclassified;unclassified;unclassified;
OTU_10009	0	0	0	0	0	0	0	0	0	0	0	0	0	0	0	0	0	0	0	0	0	0	0	0	0	0	0	0	0	0	0	2	0	0	0	0	0	0	0	0	0	Firmicutes(83);unclassified;unclassified;unclassified;unclassified;unclassified;unclassified;
OTU_1001	0	0	0	0	0	0	0	0	0	0	0	0	0	0	0	0	28	27	31	1	3	1	2	3	8	3	35	0	0	0	0	2	1	1	4	0	0	23	23	13	0	Bacteroidetes(100);Bacteroidia(100);Bacteroidales(100);Porphyromonadaceae_2(100);Termite_cluster_3(100);unclassified;unclassified;
OTU_10011	0	0	0	0	0	0	0	0	0	0	0	0	0	0	0	0	1	1	1	11	13	21	6	6	4	5	3	2	2	2	3	1	1	0	0	0	0	0	0	0	0	Firmicutes(100);Clostridia_1(100);Clostridiales(100);Ruminococcaceae(100);unclassified;unclassified;unclassified;
OTU_10015	0	0	0	0	0	0	0	0	0	0	0	0	0	0	0	0	0	0	0	0	0	0	0	1	1	1	0	0	0	0	0	0	0	0	0	0	0	0	0	0	0	Firmicutes(94);Clostridia_1(88);Clostridiales(83);Lachnospiraceae(83);Candidatus_Arthromitus(81);unclassified;unclassified;
OTU_10016	0	0	0	0	0	0	0	0	0	0	0	0	0	0	0	0	0	0	0	0	0	0	0	0	0	0	0	1	0	0	0	0	0	0	0	0	0	0	0	0	0	unknown;unclassified;unclassified;unclassified;unclassified;unclassified;unclassified;
OTU_10017	0	0	0	0	0	0	0	0	0	0	0	0	0	0	0	0	0	0	0	0	0	0	0	0	0	0	0	0	0	0	0	3	0	0	0	0	0	0	0	0	0	Spirochaetes(100);Spirochaetes(100);Spirochaetales(100);Spirochaetaceae_Treponema_I(100);unclassified;unclassified;unclassified;
OTU_10018	0	0	0	0	0	0	0	0	0	0	0	0	0	0	0	0	0	0	0	1	2	6	0	0	0	0	5	0	0	0	0	0	0	0	0	0	1	0	0	0	0	Tenericutes(100);Mollicutes(100);RF9(100);unclassified;unclassified;unclassified;unclassified;
OTU_1002	0	0	0	0	0	0	0	0	0	0	0	0	0	0	0	0	1	5	3	0	0	0	0	0	0	0	0	0	0	0	0	0	0	0	0	0	0	0	0	0	0	Firmicutes(92);Clostridia_1(83);Clostridiales(83);Lachnospiraceae(81);unclassified;unclassified;unclassified;
OTU_10020	0	0	0	0	0	0	0	0	0	0	0	0	0	0	0	0	0	0	0	0	0	0	0	0	0	0	0	0	7	10	4	0	0	0	0	0	0	0	0	0	0	Spirochaetes(98);Spirochaetes(98);Spirochaetales(98);Spirochaetaceae_Treponema_I(91);unclassified;unclassified;unclassified;
OTU_10023	0	0	0	0	0	0	0	0	0	0	0	0	0	0	0	0	0	0	0	0	0	0	0	12	28	28	0	0	0	0	0	0	0	0	0	0	0	0	0	0	0	Spirochaetes(87);Spirochaetes(87);Spirochaetales(87);unclassified;unclassified;unclassified;unclassified;
OTU_10025	0	0	0	0	0	0	0	0	0	0	0	0	0	0	0	0	0	0	0	0	0	0	1	0	0	0	0	0	0	0	0	0	0	0	0	1	0	0	0	0	0	Tenericutes(100);Mollicutes(100);RF9(100);unclassified;unclassified;unclassified;unclassified;
OTU_10026	0	0	0	0	0	0	0	0	0	0	0	0	0	0	0	0	1	0	1	6	7	7	4	1	1	1	7	0	0	0	0	0	0	1	4	4	2	0	0	0	0	Firmicutes(100);Clostridia_1(90);Clostridiales(90);Ruminococcaceae(88);unclassified;unclassified;unclassified;
OTU_10027	0	0	0	0	0	0	0	0	0	0	0	0	0	0	0	0	0	0	0	0	0	0	0	0	0	0	4	0	0	0	0	0	0	0	0	0	0	0	0	0	0	Firmicutes(100);Clostridia_1(100);Clostridiales(100);Ruminococcaceae(100);unclassified;unclassified;unclassified;
OTU_1003	0	0	0	0	0	0	0	0	0	0	0	0	0	0	0	0	0	0	0	0	0	0	0	0	0	0	0	30	3	6	2	2	0	0	0	0	0	0	0	0	0	Spirochaetes(97);Spirochaetes(97);Spirochaetales(97);unclassified;unclassified;unclassified;unclassified;
OTU_10031	0	0	0	0	0	0	0	0	0	0	0	0	0	0	0	0	0	0	0	0	0	0	0	0	0	0	0	0	0	0	0	0	0	0	0	7	1	0	0	0	0	Firmicutes(97);Clostridia_1(97);Clostridiales(97);Lachnospiraceae(97);unclassified;unclassified;unclassified;
OTU_10032	0	0	0	0	0	0	0	0	0	0	0	0	0	0	0	0	0	0	0	0	0	0	0	0	0	1	0	0	0	0	0	0	0	3	1	1	1	0	0	0	0	Firmicutes(100);Clostridia_1(81);Clostridiales(81);unclassified;unclassified;unclassified;unclassified;
OTU_10034	0	0	0	0	0	0	0	0	0	0	0	0	0	0	0	0	2	5	10	0	2	1	3	6	2	8	0	2	0	1	0	0	3	7	2	15	6	7	7	4	0	Firmicutes(100);Clostridia_1(100);Clostridiales(100);Ruminococcaceae(100);Incertae_Sedis_1(100);unclassified;unclassified;
OTU_10036	0	0	0	0	0	0	0	0	0	0	0	0	0	0	0	0	0	0	0	0	0	0	0	1	0	0	0	0	0	0	0	0	1	1	0	1	0	0	0	0	0	Actinobacteria(100);Actinobacteria(100);Solirubrobacterales(100);Cluster_319-6M6(85);unclassified;unclassified;unclassified;
OTU_10037	0	0	0	0	0	0	0	0	0	0	0	0	0	0	0	0	0	0	0	0	0	0	0	0	0	0	0	0	0	0	0	0	0	0	0	0	0	1	1	0	0	Firmicutes(82);unclassified;unclassified;unclassified;unclassified;unclassified;unclassified;
OTU_1004	0	0	0	0	0	0	0	0	0	0	0	0	0	0	0	0	0	0	0	0	0	0	0	0	0	0	0	0	0	0	0	0	0	0	0	0	0	4	6	9	0	Firmicutes(100);Bacilli(100);Lactobacillales(100);Streptococcaceae(97);Lactococcus_1(91);unclassified;unclassified;
OTU_10040	0	0	0	0	0	0	0	0	0	0	0	0	0	0	0	0	0	0	0	0	0	0	0	1	0	0	0	0	0	0	0	0	0	0	0	0	0	0	0	0	0	Firmicutes(98);Clostridia_1(91);Clostridiales(91);Ruminococcaceae(90);Gut_cluster_4(82);unclassified;unclassified;
OTU_10042	0	0	0	0	0	0	0	0	0	0	0	0	0	0	0	4	0	0	0	0	0	0	0	0	0	0	0	0	0	0	0	0	0	0	0	0	0	0	0	0	0	Spirochaetes(93);Spirochaetes(93);Spirochaetales(93);Spirochaetaceae_Treponema_I(88);unclassified;unclassified;unclassified;
OTU_10045	0	0	0	0	0	0	0	0	0	0	0	0	0	0	0	0	0	0	0	0	0	0	0	0	0	0	0	0	0	0	0	0	1	0	0	9	6	0	0	0	0	Spirochaetes(96);Spirochaetes(96);Spirochaetales(96);unclassified;unclassified;unclassified;unclassified;
OTU_10047	0	0	0	0	0	0	0	0	0	0	0	0	0	0	0	0	0	0	0	0	1	0	1	0	0	0	0	0	0	0	0	0	0	0	0	0	0	0	0	0	0	Firmicutes(99);Clostridia_1(99);Clostridiales(99);Ruminococcaceae(99);unclassified;unclassified;unclassified;
OTU_10049	0	0	0	0	0	0	0	0	0	0	0	0	0	0	0	0	0	0	0	0	0	0	0	0	0	0	0	0	0	0	0	0	0	0	0	0	1	0	0	0	0	Bacteroidetes(100);Bacteroidia(100);Bacteroidales(100);Porphyromonadaceae_Cluster_V(82);unclassified;unclassified;unclassified;
OTU_1005	0	0	0	0	0	0	0	0	0	0	1	0	9	0	0	0	0	0	0	0	0	0	0	0	0	0	0	0	0	0	0	0	0	0	0	1	1	0	0	0	0	Proteobacteria(100);Deltaproteobacteria(100);Desulfovibrionales(100);Desulfovibrionaceae(100);Gut_cluster_3(100);unclassified;unclassified;
OTU_10050	0	0	0	0	0	0	0	0	0	0	0	0	0	0	0	2	0	0	0	0	0	0	0	0	0	0	0	0	0	0	0	0	0	0	0	0	0	0	0	0	3	Firmicutes(100);Clostridia_1(100);Clostridiales(100);Family_XIII_Incertae_Sedis(100);Termite_cockroach_cluster_2(92);unclassified;unclassified;
OTU_10051	0	0	0	0	0	0	0	0	0	0	0	0	0	0	0	0	0	0	0	0	0	0	0	0	0	0	0	0	0	0	0	0	0	0	0	0	1	0	0	0	0	unknown;unclassified;unclassified;unclassified;unclassified;unclassified;unclassified;
OTU_10055	0	0	0	0	0	0	0	0	0	0	0	0	0	0	0	0	0	0	0	0	1	1	0	0	0	0	0	0	0	0	0	0	0	0	0	1	1	0	0	0	0	Firmicutes(85);unclassified;unclassified;unclassified;unclassified;unclassified;unclassified;
OTU_10058	0	0	0	0	0	0	0	0	0	0	0	0	0	0	0	0	0	0	0	0	0	0	0	0	0	0	0	0	0	0	0	0	0	0	0	0	1	0	0	0	0	Firmicutes(99);Clostridia_1(99);Clostridiales(99);Lachnospiraceae(99);Candidatus_Arthromitus(98);unclassified;unclassified;
OTU_1006	0	0	0	0	0	0	0	0	0	0	0	0	0	0	0	0	1	2	1	0	0	0	0	0	0	0	0	0	0	0	0	0	0	0	0	0	0	0	0	0	0	Firmicutes(98);unclassified;unclassified;unclassified;unclassified;unclassified;unclassified;
OTU_10064	0	0	0	0	0	0	0	0	0	0	0	0	0	0	0	0	0	0	0	0	0	0	1	0	0	0	0	0	0	0	0	0	0	1	0	1	1	0	0	1	2	Firmicutes(100);Clostridia_1(100);Clostridiales(100);Ruminococcaceae(99);Gut_cluster_9(95);unclassified;unclassified;
OTU_10065	0	0	0	0	0	0	0	0	0	0	0	0	0	0	0	1	0	0	0	0	0	0	4	1	2	2	2	2	1	0	1	2	0	0	1	0	3	0	0	1	1	Firmicutes(100);Clostridia_1(100);Clostridiales(100);Ruminococcaceae(100);Papillibacter(90);unclassified;unclassified;
OTU_10068	0	0	0	0	0	0	0	0	0	0	0	0	0	0	0	0	0	0	0	0	0	0	0	0	0	0	0	0	0	0	0	0	0	0	0	2	1	0	0	0	0	Spirochaetes(98);Spirochaetes(98);Spirochaetales(98);Spirochaetaceae_Treponema_I(86);unclassified;unclassified;unclassified;
OTU_10069	0	0	0	0	0	0	0	0	0	0	0	0	0	0	0	0	0	0	0	0	0	0	0	79	83	81	0	1	2	1	1	1	0	0	0	0	0	0	0	0	0	Spirochaetes(100);Spirochaetes(100);Spirochaetales(100);Spirochaetaceae_Treponema_I(100);unclassified;unclassified;unclassified;
OTU_1007	0	0	0	0	0	0	0	0	0	0	0	0	0	0	0	0	1	1	2	0	0	0	0	0	0	0	0	0	0	0	0	0	0	0	0	0	0	0	0	0	0	Firmicutes(100);Clostridia_1(100);Clostridiales(100);Ruminococcaceae(100);unclassified;unclassified;unclassified;
OTU_10075	0	0	0	0	0	0	0	0	0	0	0	0	0	0	0	0	0	0	0	0	0	0	0	0	0	0	0	0	0	0	0	0	0	0	0	3	0	0	0	0	0	Firmicutes(98);Clostridia_1(97);Clostridiales(97);Lachnospiraceae(96);Candidatus_Arthromitus(92);unclassified;unclassified;
OTU_10076	0	0	0	0	0	0	0	0	0	0	0	0	0	0	0	0	1	2	3	0	0	0	0	1	0	0	0	0	0	0	0	0	0	0	0	0	0	0	0	0	0	Firmicutes(100);Clostridia_2(95);Clostridiales_1(95);Peptococcaceae_1(93);Uncultured_5(93);unclassified;unclassified;
OTU_10078	0	0	0	0	0	0	0	0	0	0	0	0	0	0	0	0	0	0	0	0	0	0	0	0	0	0	0	0	0	0	0	0	0	0	0	1	2	0	0	0	0	Firmicutes(100);Clostridia_1(94);Clostridiales(94);Lachnospiraceae(91);unclassified;unclassified;unclassified;
OTU_10079	0	0	0	0	0	0	0	0	0	0	0	0	0	0	0	0	0	0	0	0	0	0	2	0	0	0	0	0	0	0	0	0	3	0	0	0	1	0	0	0	0	Bacteroidetes(100);Bacteroidia(100);Bacteroidales(100);Porphyromonadaceae_2(88);unclassified;unclassified;unclassified;
OTU_1008	0	0	0	0	0	0	0	0	0	0	0	0	0	0	0	0	0	0	0	0	0	0	0	0	0	0	0	1	7	12	3	5	0	0	0	0	0	0	0	0	0	Spirochaetes(100);Spirochaetes(100);Spirochaetales(100);Spirochaetaceae_5(95);M2PT2-76_termite_group(95);unclassified;unclassified;
OTU_10085	0	0	0	0	0	0	0	0	0	0	0	0	0	0	0	0	0	0	0	0	0	0	0	0	0	0	0	0	0	0	0	0	0	1	1	1	2	0	0	0	0	Firmicutes(100);Clostridia_1(100);Clostridiales(100);Lachnospiraceae(100);unclassified;unclassified;unclassified;
OTU_10086	0	0	0	0	0	0	0	0	0	0	0	0	0	0	0	0	0	0	0	0	0	0	0	0	0	0	0	0	0	0	0	0	0	0	0	1	0	0	0	0	0	Spirochaetes(82);Spirochaetes(82);Spirochaetales(82);unclassified;unclassified;unclassified;unclassified;
OTU_10087	0	0	0	0	0	0	0	0	0	0	0	0	0	0	0	0	0	0	0	0	0	0	0	0	0	0	0	0	0	0	0	0	0	0	0	2	1	0	0	0	0	Firmicutes(95);Clostridia_1(90);Clostridiales(90);Lachnospiraceae(90);Candidatus_Arthromitus(80);unclassified;unclassified;
OTU_10088	0	0	0	0	0	0	0	0	0	0	0	0	1	0	0	0	0	0	0	1	4	7	13	5	5	9	7	1	1	0	0	5	8	13	19	6	2	0	1	2	0	Firmicutes(100);Clostridia_1(100);Clostridiales(100);Ruminococcaceae(100);Uncultured_28(82);unclassified;unclassified;
OTU_10089	0	0	0	0	0	0	0	0	0	0	0	0	0	0	0	0	0	0	0	0	0	0	0	0	0	0	0	1	1	1	1	2	0	0	0	0	0	0	0	0	0	Tenericutes(100);Mollicutes(100);RF9(100);unclassified;unclassified;unclassified;unclassified;
OTU_1009	0	0	0	0	0	0	1	0	0	0	0	0	0	0	0	0	3	3	3	0	0	0	0	3	2	5	26	0	1	1	1	0	0	0	0	1	2	2	2	1	0	Chloroflexi(100);vadinBA26(98);unclassified;unclassified;unclassified;unclassified;unclassified;
OTU_10092	0	0	0	0	0	0	0	0	0	0	0	0	0	0	0	0	0	0	0	0	0	0	0	0	0	0	0	0	0	0	0	0	0	0	0	4	2	0	0	0	0	Planctomycetes(100);vadinHA49(100);Insect_cluster(100);unclassified;unclassified;unclassified;unclassified;
OTU_10094	0	0	0	0	0	0	0	0	0	0	0	0	0	0	0	0	0	0	0	0	0	0	0	0	0	0	0	0	0	0	0	0	0	0	0	0	1	0	0	0	0	Firmicutes(100);Clostridia_1(99);Clostridiales(99);Ruminococcaceae(98);Gut_cluster_7(95);unclassified;unclassified;
OTU_10096	0	0	0	0	0	0	0	0	0	0	0	0	0	0	0	0	0	0	1	0	1	0	3	4	3	0	2	0	1	0	1	2	0	0	0	25	15	1	2	1	2	Firmicutes(99);Clostridia_1(99);Clostridiales(99);Lachnospiraceae(99);Gut_cluster_14(93);unclassified;unclassified;
OTU_10097	0	0	0	0	0	0	0	0	0	0	0	0	0	0	0	0	0	0	0	0	0	0	0	0	0	0	0	0	0	0	0	1	0	0	0	0	0	0	0	0	0	Firmicutes(90);unclassified;unclassified;unclassified;unclassified;unclassified;unclassified;
OTU_10098	0	0	0	0	0	0	0	0	0	0	0	0	0	0	0	0	0	0	0	0	0	1	0	0	0	0	0	0	0	0	0	0	0	0	0	0	0	0	0	0	0	Firmicutes(96);Clostridia_1(95);Clostridiales(95);Lachnospiraceae(94);unclassified;unclassified;unclassified;
OTU_101	0	0	0	0	0	0	0	0	0	0	0	0	0	0	0	0	37	47	23	231	296	122	156	2	1	1	0	2	0	0	0	2	24	7	11	1	1	0	0	0	7	Firmicutes(100);Clostridia_1(97);Clostridiales(97);Ruminococcaceae(97);unclassified;unclassified;unclassified;
OTU_1010	0	0	0	0	0	0	0	0	0	0	0	0	0	0	0	0	0	0	8	2	1	0	0	0	0	0	0	0	0	0	0	0	0	0	1	0	0	0	0	0	0	Firmicutes(99);Clostridia_1(99);Clostridiales(99);Ruminococcaceae(99);Gut_cluster_6(94);unclassified;unclassified;
OTU_10105	0	0	0	0	0	0	0	0	0	0	0	0	0	0	0	0	0	0	0	0	0	0	0	0	0	0	0	0	0	0	1	0	0	0	0	0	0	0	0	0	0	Firmicutes(98);unclassified;unclassified;unclassified;unclassified;unclassified;unclassified;
OTU_10106	0	0	0	0	0	0	0	0	0	0	0	0	0	0	0	0	0	0	0	1	2	0	0	0	0	0	0	0	0	0	0	0	0	0	0	0	0	0	0	0	0	Firmicutes(82);unclassified;unclassified;unclassified;unclassified;unclassified;unclassified;
OTU_10108	5	17	32	22	67	27	30	32	25	15	8	17	7	0	0	0	1	0	1	0	0	0	0	0	0	0	0	0	0	0	0	0	32	89	92	12	0	1	4	10	0	Spirochaetes(100);Spirochaetes(100);Spirochaetales(100);Spirochaetaceae_Treponema_I(100);Treponema_Ic(93);unclassified;unclassified;
OTU_10109	0	0	0	0	0	0	0	0	0	0	0	0	0	0	0	0	0	0	0	0	0	0	0	1	0	0	0	0	0	0	0	0	0	0	0	0	0	0	0	0	0	Firmicutes(95);Clostridia_1(91);Clostridiales(90);Ruminococcaceae(88);Gut_cluster_4(83);unclassified;unclassified;
OTU_10110	0	0	0	0	0	0	0	0	0	0	0	0	1	0	0	0	0	0	0	0	0	0	0	0	0	0	0	0	0	0	0	0	0	0	0	1	0	0	0	0	0	Proteobacteria(100);Deltaproteobacteria(100);Desulfovibrionales(98);unclassified;unclassified;unclassified;unclassified;
OTU_10111	0	0	0	0	0	0	0	0	0	0	0	0	0	0	0	0	0	0	0	0	0	0	0	0	1	0	0	0	0	0	0	0	0	0	0	0	0	0	0	0	0	Firmicutes(100);Clostridia_1(86);Clostridiales(86);Lachnospiraceae(86);Candidatus_Arthromitus(83);unclassified;unclassified;
OTU_10112	0	0	0	0	0	0	0	0	0	0	0	0	0	0	0	0	0	0	0	0	0	0	0	0	0	0	1	0	0	0	0	0	0	0	0	0	0	0	0	0	0	Firmicutes(100);Clostridia_1(100);Clostridiales(100);Lachnospiraceae(100);unclassified;unclassified;unclassified;
OTU_10115	0	0	0	0	0	1	0	0	0	0	11	0	0	0	0	2	0	0	0	0	0	0	1	7	6	4	5	0	0	0	0	1	0	0	0	0	0	0	0	0	0	unknown;unclassified;unclassified;unclassified;unclassified;unclassified;unclassified;
OTU_10118	0	0	0	0	0	0	0	0	0	0	0	0	0	0	0	0	0	0	0	0	0	0	0	0	0	0	0	0	0	0	1	0	0	0	0	0	0	0	0	0	0	Firmicutes(97);Clostridia_1(97);Clostridiales(97);Lachnospiraceae(96);Candidatus_Arthromitus(84);unclassified;unclassified;
OTU_1012	0	0	0	0	0	0	0	0	0	0	0	0	0	0	0	0	0	0	0	0	0	0	0	69	159	73	0	0	0	0	0	0	0	0	0	0	0	0	0	0	0	Spirochaetes(100);Spirochaetes(100);CW-1_termite_group(100);unclassified;unclassified;unclassified;unclassified;
OTU_10120	0	0	0	0	0	0	0	0	0	0	0	0	0	0	0	0	0	0	0	0	0	0	0	0	0	0	0	0	0	0	0	0	0	0	0	1	0	0	0	0	0	Firmicutes(100);Clostridia_1(99);Clostridiales(99);Lachnospiraceae(99);Candidatus_Arthromitus(83);unclassified;unclassified;
OTU_10123	0	0	0	0	0	0	0	0	0	0	0	0	0	0	0	0	0	0	0	0	0	0	0	0	0	0	0	0	0	0	0	0	0	0	0	0	2	0	0	0	0	Proteobacteria(99);Alphaproteobacteria(99);Rhodospirillales_1(95);Rhodospirillaceae(95);Uncultured_2(93);unclassified;unclassified;
OTU_10125	0	0	0	0	0	0	0	0	0	0	0	0	0	0	0	0	0	0	0	1	0	0	0	6	2	4	0	0	2	0	1	3	0	0	0	0	0	0	0	0	0	Firmicutes(100);Clostridia_1(100);Clostridiales(100);Ruminococcaceae(100);Gut_cluster_4(100);unclassified;unclassified;
OTU_10128	0	0	0	0	0	0	0	0	0	0	0	0	0	0	0	0	0	0	0	0	0	0	0	0	0	0	0	0	0	0	0	1	0	0	0	0	0	0	0	0	0	unknown;unclassified;unclassified;unclassified;unclassified;unclassified;unclassified;
OTU_10129	0	0	0	0	0	0	0	0	0	0	0	0	0	0	0	0	0	0	0	0	0	0	0	0	0	0	0	0	0	0	0	0	0	0	0	0	3	0	0	0	0	Firmicutes(93);Clostridia_1(86);Clostridiales(86);unclassified;unclassified;unclassified;unclassified;
OTU_1013	0	0	0	0	0	0	0	0	0	0	62	0	0	0	0	0	0	0	0	0	0	0	0	0	0	0	0	0	0	0	0	0	0	0	0	0	0	0	0	0	0	Firmicutes(100);Clostridia_1(100);Clostridiales(100);Lachnospiraceae(100);unclassified;unclassified;unclassified;
OTU_10132	0	0	0	0	0	0	0	2	0	0	1	0	0	0	0	0	0	0	0	0	0	0	0	0	0	0	0	0	0	0	0	0	0	0	4	2	0	0	0	0	0	Bacteroidetes(100);Bacteroidia(100);Bacteroidales(100);Prevotellaceae(100);Prevotella_1(80);unclassified;unclassified;
OTU_10133	0	0	0	0	0	0	0	0	0	0	0	0	0	0	1	0	0	0	0	0	0	0	0	0	0	0	0	0	0	0	0	0	0	0	0	0	0	0	0	0	0	Firmicutes(100);Clostridia_1(95);Clostridiales(95);Lachnospiraceae(94);Candidatus_Arthromitus(92);unclassified;unclassified;
OTU_10135	0	0	0	0	0	0	0	0	0	0	0	0	0	0	0	0	0	0	0	0	0	0	0	0	0	0	0	0	0	0	0	0	0	0	0	7	4	0	0	0	0	Firmicutes(100);Clostridia_1(97);Clostridiales(97);Ruminococcaceae(96);unclassified;unclassified;unclassified;
OTU_10136	0	0	0	0	0	0	0	0	0	0	0	0	0	0	0	0	0	0	0	0	0	0	0	0	0	0	0	0	0	0	0	9	0	0	0	0	0	0	0	0	0	Firmicutes(97);Clostridia_1(96);Clostridiales(96);Lachnospiraceae(95);unclassified;unclassified;unclassified;
OTU_10137	0	3	15	10	11	5	4	5	4	0	5	10	54	0	0	2	1	0	1	0	0	0	2	0	0	0	0	0	0	0	0	0	16	45	87	59	36	0	2	1	0	Spirochaetes(100);Spirochaetes(100);Spirochaetales(100);Spirochaetaceae_Treponema_I(100);Treponema_Ic(83);unclassified;unclassified;
OTU_10138	0	0	0	0	0	0	0	0	0	0	0	0	0	0	0	0	0	0	0	0	0	0	0	0	0	0	0	2	0	0	0	5	0	0	0	0	0	0	0	0	0	Firmicutes(99);Clostridia_1(96);Clostridiales(96);Ruminococcaceae(94);unclassified;unclassified;unclassified;
OTU_10139	0	0	0	0	0	0	0	0	0	0	0	0	0	0	0	0	0	0	0	0	0	0	0	0	0	0	0	0	0	0	0	0	0	1	0	0	0	0	0	0	0	Firmicutes(100);Clostridia_1(100);Clostridiales(100);Ruminococcaceae(99);unclassified;unclassified;unclassified;
OTU_10143	0	0	0	0	0	0	0	0	0	0	0	0	0	0	0	0	0	0	0	0	0	0	0	0	0	0	1	0	0	0	0	0	0	0	0	0	0	0	0	0	0	Firmicutes(100);Clostridia_1(100);Clostridiales(100);Ruminococcaceae(99);Gut_cluster_7(90);unclassified;unclassified;
OTU_10145	0	0	0	0	0	0	0	0	0	0	0	0	0	0	0	0	0	0	0	0	0	0	0	0	0	0	1	0	0	0	0	0	0	0	0	0	0	0	0	0	0	Firmicutes(100);Clostridia_1(99);Clostridiales(99);Ruminococcaceae(99);Gut_cluster_4(99);unclassified;unclassified;
OTU_10146	0	0	0	0	0	0	0	0	0	0	0	0	0	0	0	0	0	0	0	0	0	0	0	0	0	0	4	0	0	0	0	0	0	0	0	0	0	0	0	0	1	Firmicutes(97);Clostridia_1(87);Clostridiales(87);Lachnospiraceae(84);unclassified;unclassified;unclassified;
OTU_10148	0	0	0	0	0	0	0	0	0	0	0	0	0	0	0	0	0	0	0	0	0	0	0	0	0	0	13	0	0	0	0	0	0	0	0	0	0	0	0	0	0	Firmicutes(100);Clostridia_1(100);Clostridiales(100);Family_XIII_Incertae_Sedis(97);unclassified;unclassified;unclassified;
OTU_10149	0	0	0	0	0	0	0	0	0	0	0	0	0	0	0	0	0	0	0	0	0	0	0	0	0	0	0	0	0	0	0	0	0	0	0	0	0	1	1	1	0	Bacteroidetes(100);Sphingobacteria(91);Sphingobacteriales_1(91);unclassified;unclassified;unclassified;unclassified;
OTU_10151	0	0	0	0	0	0	0	0	0	0	0	0	0	0	0	1	0	0	0	0	0	0	0	1	3	2	0	0	0	0	0	0	0	1	1	0	0	0	0	0	0	Spirochaetes(99);Spirochaetes(99);Spirochaetales(99);unclassified;unclassified;unclassified;unclassified;
OTU_1016	0	0	0	0	0	0	0	0	0	0	0	0	0	0	0	231	0	0	0	0	0	0	2	427	387	568	1	18	22	26	26	22	0	0	0	0	0	0	0	0	24	Spirochaetes(100);Spirochaetes(100);Spirochaetales(100);Spirochaetaceae_Treponema_I(98);Treponema_Ic(80);unclassified;unclassified;
OTU_10161	0	0	0	0	0	0	0	0	0	0	0	0	0	0	0	0	0	0	0	0	0	0	0	0	0	0	0	0	0	0	0	6	0	0	0	0	0	0	0	0	0	Firmicutes(100);Clostridia_1(100);Clostridiales(100);Lachnospiraceae(100);Candidatus_Arthromitus(94);unclassified;unclassified;
OTU_10162	0	0	0	0	0	0	0	0	0	0	0	0	0	0	0	0	0	0	0	0	0	0	0	0	0	0	0	0	0	0	0	0	0	0	1	0	0	0	0	0	0	Firmicutes(83);unclassified;unclassified;unclassified;unclassified;unclassified;unclassified;
OTU_10163	0	0	0	0	0	0	0	0	0	0	0	0	0	0	0	0	0	0	0	0	0	0	0	1	2	1	0	0	0	0	0	0	0	0	0	0	0	0	0	0	0	Firmicutes(100);Clostridia_1(95);Clostridiales(95);Lachnospiraceae(94);unclassified;unclassified;unclassified;
OTU_10166	0	0	0	0	0	0	0	0	0	0	0	0	0	1	1	0	0	0	0	0	0	0	0	0	0	0	0	0	0	0	0	1	1	1	0	0	0	0	0	0	0	Synergistetes(100);Synergistia(100);Synergistales(100);Synergistaceae(100);Termite_cockroach_cluster(100);unclassified;unclassified;
OTU_10167	0	0	0	0	0	0	0	0	0	0	0	0	0	0	0	0	0	0	0	1	2	0	2	0	2	1	1	0	0	0	0	0	1	0	3	0	0	0	0	0	0	Firmicutes(100);Clostridia_1(100);Clostridiales(100);Ruminococcaceae(100);Insect_cluster(91);unclassified;unclassified;
OTU_10168	0	0	0	0	0	0	0	0	0	0	0	0	0	0	0	0	0	0	0	0	0	0	0	0	0	0	0	0	0	0	0	0	0	0	0	0	0	2	2	3	0	Firmicutes(100);Clostridia_1(100);Clostridiales(100);Lachnospiraceae(100);Gut_cluster_14(94);unclassified;unclassified;
OTU_1017	0	0	0	0	0	0	0	0	0	0	0	0	0	0	0	0	0	0	2	0	0	0	0	0	0	0	0	0	0	0	0	0	0	0	0	0	0	22	5	4	0	Firmicutes(100);Clostridia_2(100);Clostridiales_1(100);Veillonellaceae(100);Uncultured_8(100);unclassified;unclassified;
OTU_10171	0	0	0	0	0	0	0	0	0	0	0	0	0	0	0	0	0	0	0	0	0	0	0	0	0	0	0	1	0	0	0	0	0	0	0	0	0	0	0	0	0	Firmicutes(99);Clostridia_1(93);Clostridiales(93);Ruminococcaceae(90);unclassified;unclassified;unclassified;
OTU_10177	0	0	0	0	0	0	0	0	0	0	0	0	0	0	0	0	0	0	0	0	0	0	0	1	0	1	2	0	0	0	0	0	0	0	0	0	1	0	0	0	0	Lentisphaerae(100);Lentisphaeria(100);CVer-1_termite_group(100);unclassified;unclassified;unclassified;unclassified;
OTU_10179	0	0	0	0	0	0	0	0	0	0	0	0	0	0	0	0	0	0	0	0	0	0	2	1	1	1	0	1	0	0	0	0	0	0	1	1	1	0	0	0	1	Firmicutes(100);Clostridia_1(100);Clostridiales(100);Lachnospiraceae(100);Termite_cluster(100);unclassified;unclassified;
OTU_1018	0	0	0	0	0	0	0	0	0	0	0	0	0	0	0	0	0	0	1	0	0	0	0	2	1	2	7	0	0	0	0	0	0	0	0	0	0	0	0	0	0	Proteobacteria(100);Deltaproteobacteria(100);Syntrophobacterales(99);Syntrophaceae(99);Syntrophus(84);unclassified;unclassified;
OTU_10182	0	0	0	0	0	0	0	0	0	0	0	0	0	0	0	0	0	0	0	0	0	0	3	0	0	0	16	0	0	0	0	1	0	0	0	0	0	0	0	0	0	Firmicutes(100);Clostridia_1(100);Clostridiales(100);Ruminococcaceae(100);Gut_cluster_5(97);unclassified;unclassified;
OTU_10185	0	0	0	0	0	0	0	0	0	0	0	0	0	1	0	1	0	0	1	0	0	1	2	1	0	0	2	1	0	0	0	1	0	0	0	1	1	0	1	0	1	Firmicutes(100);Clostridia_1(100);Clostridiales(100);Ruminococcaceae(100);unclassified;unclassified;unclassified;
OTU_10186	0	0	0	0	0	0	0	0	0	0	0	0	0	0	0	0	0	0	0	0	0	0	0	0	0	0	0	0	0	0	0	1	0	0	0	0	0	0	0	0	0	unknown;unclassified;unclassified;unclassified;unclassified;unclassified;unclassified;
OTU_10188	0	0	0	0	0	0	0	0	0	0	0	0	0	0	0	0	0	0	0	0	0	0	0	0	0	0	2	0	0	0	0	0	0	0	0	0	0	0	0	0	0	unknown;unclassified;unclassified;unclassified;unclassified;unclassified;unclassified;
OTU_1019	0	0	0	0	0	0	0	0	0	0	0	0	0	0	0	0	0	0	0	6	15	4	3	0	0	0	0	3	1	2	1	0	0	0	0	0	0	0	0	0	250	Firmicutes(98);Clostridia_1(91);Clostridiales(91);Lachnospiraceae(90);unclassified;unclassified;unclassified;
OTU_10190	0	0	0	0	0	0	0	0	0	0	0	0	0	0	0	0	0	0	0	0	0	0	0	0	0	0	5	0	0	0	0	0	0	0	0	0	0	0	0	0	0	Firmicutes(84);unclassified;unclassified;unclassified;unclassified;unclassified;unclassified;
OTU_10194	0	0	0	0	0	0	0	0	0	0	0	0	0	0	0	0	1	0	1	0	0	0	0	0	0	0	0	0	0	0	0	0	0	0	0	0	0	0	0	0	0	Firmicutes(100);Clostridia_1(98);Clostridiales(98);Ruminococcaceae(98);unclassified;unclassified;unclassified;
OTU_10196	0	0	0	0	0	0	0	0	0	0	0	0	0	0	0	0	0	0	0	0	0	0	0	0	0	0	0	0	0	0	0	1	0	0	0	0	0	0	0	0	0	Firmicutes(98);Clostridia_1(98);Clostridiales(98);Lachnospiraceae(98);Candidatus_Arthromitus(89);unclassified;unclassified;
OTU_10197	0	0	0	0	0	0	0	0	0	0	0	0	0	0	0	0	0	0	0	0	0	0	0	11	24	15	1	3	3	3	3	49	0	0	0	0	0	1	1	1	0	Bacteroidetes(100);Bacteroidia(100);Bacteroidales(100);Porphyromonadaceae_2(96);Termite_cluster_3(96);unclassified;unclassified;
OTU_102	0	0	0	0	0	0	0	0	0	0	0	0	0	0	0	0	0	1	1	0	0	0	0	0	2	2	0	0	2	0	0	0	1	1	0	1	1	0	0	0	0	Actinobacteria(100);Actinobacteria(100);unclassified;unclassified;unclassified;unclassified;unclassified;
OTU_1020	0	0	0	0	0	0	0	0	0	0	0	0	0	0	0	0	0	0	0	0	0	0	0	0	0	0	0	0	22	4	14	1	0	0	0	0	0	0	0	0	0	Firmicutes(95);Clostridia_1(90);Clostridiales(90);Lachnospiraceae(90);unclassified;unclassified;unclassified;
OTU_10201	0	0	0	0	0	0	0	0	0	0	0	0	0	0	0	0	0	0	0	0	0	0	0	0	0	0	1	0	0	0	0	0	0	0	0	0	0	0	0	0	0	Firmicutes(98);Clostridia_1(95);Clostridiales(95);Lachnospiraceae(91);unclassified;unclassified;unclassified;
OTU_10204	0	0	0	0	0	0	0	0	0	0	0	0	0	0	0	0	0	0	0	0	2	0	2	3	3	3	4	4	5	2	4	8	0	0	0	0	0	0	0	0	0	Firmicutes(100);Clostridia_1(100);Clostridiales(100);Ruminococcaceae(100);unclassified;unclassified;unclassified;
OTU_10206	0	0	0	0	0	0	0	0	0	0	0	0	0	0	0	0	0	0	0	0	2	0	1	0	0	0	2	0	0	0	0	0	0	0	0	0	0	0	0	0	0	Proteobacteria(100);Alphaproteobacteria(100);unclassified;unclassified;unclassified;unclassified;unclassified;
OTU_10207	0	0	0	0	0	0	0	0	0	0	0	0	0	0	0	2	0	0	0	0	0	0	2	1	0	0	0	0	0	0	0	0	0	0	0	0	0	0	0	0	0	Firmicutes(97);Clostridia_1(82);Clostridiales(82);Lachnospiraceae(82);unclassified;unclassified;unclassified;
OTU_10209	0	0	0	0	0	0	0	0	0	0	0	0	0	0	0	0	0	0	0	0	0	0	0	0	0	0	0	0	0	0	0	0	0	0	0	7	3	0	0	0	0	Firmicutes(100);Clostridia_1(100);Clostridiales(100);Lachnospiraceae(100);Candidatus_Arthromitus(98);unclassified;unclassified;
OTU_10214	0	0	0	0	0	0	0	0	0	0	0	0	0	0	0	0	0	0	0	0	0	0	0	0	0	0	0	0	0	0	0	0	0	0	0	1	0	0	0	0	0	Spirochaetes(98);Spirochaetes(98);Spirochaetales(98);Spirochaetaceae_Treponema_I(84);unclassified;unclassified;unclassified;
OTU_10215	0	0	0	0	0	0	0	0	0	0	0	0	0	0	0	0	0	0	0	0	0	1	0	1	0	0	0	0	0	0	0	0	0	0	0	0	0	0	0	0	0	Firmicutes(100);Clostridia_1(100);Clostridiales(100);Ruminococcaceae(100);Gut_cluster_7(100);unclassified;unclassified;
OTU_10216	0	0	0	0	0	0	0	0	0	0	0	0	0	0	0	0	0	0	0	0	0	0	0	2	0	0	2	0	0	0	0	0	0	0	0	0	1	0	0	0	0	Firmicutes(98);Clostridia_1(98);Clostridiales(98);Ruminococcaceae(98);Gut_cluster_6(97);unclassified;unclassified;
OTU_10218	0	0	0	0	0	0	0	0	0	0	4	0	0	0	0	0	0	0	0	0	0	0	0	0	0	0	0	0	0	0	0	0	0	0	0	0	0	0	0	0	0	Bacteroidetes(100);Bacteroidia(99);Bacteroidales(99);Porphyromonadaceae_2(96);Termite_cluster_2(89);unclassified;unclassified;
OTU_10219	0	1	1	0	0	0	0	0	0	1	4	0	1	0	0	0	0	0	2	2	0	1	1	0	0	0	0	0	0	0	0	0	0	0	0	13	46	2	0	0	0	Bacteroidetes(100);Bacteroidia(100);Bacteroidales(100);Porphyromonadaceae_Gut_group(100);Mixed_gut_cluster(100);unclassified;unclassified;
OTU_1022	0	0	0	0	0	0	0	0	0	0	0	0	0	0	0	0	1	3	2	0	0	0	0	0	0	0	0	0	0	0	0	0	0	0	0	0	0	0	0	0	0	Firmicutes(100);Clostridia_1(100);Clostridiales(100);Lachnospiraceae(99);Gut_cluster_6(86);unclassified;unclassified;
OTU_10222	0	0	0	0	0	0	0	0	0	0	0	0	0	0	0	0	0	0	0	0	0	0	0	0	0	0	0	0	0	0	0	0	0	0	0	0	0	0	0	2	0	Firmicutes(100);Clostridia_1(85);Clostridiales(85);Ruminococcaceae(85);unclassified;unclassified;unclassified;
OTU_10223	0	0	0	0	0	0	0	0	0	0	0	0	0	0	0	0	0	0	0	0	1	0	1	1	1	1	1	0	0	0	0	0	1	0	1	1	0	0	0	0	0	Firmicutes(100);Clostridia_1(100);Clostridiales(100);Ruminococcaceae(100);unclassified;unclassified;unclassified;
OTU_10224	0	0	0	0	0	0	0	0	0	0	0	0	0	0	0	0	0	0	0	0	0	0	1	0	0	0	0	0	0	0	0	0	1	1	1	4	6	1	0	1	0	Firmicutes(100);Clostridia_1(100);Clostridiales(100);Lachnospiraceae(100);Candidatus_Arthromitus(97);unclassified;unclassified;
OTU_10225	0	0	0	0	0	0	0	0	0	0	0	0	0	0	0	0	0	0	0	1	0	0	0	0	1	0	2	0	0	0	0	0	0	0	0	0	0	0	0	0	0	Firmicutes(99);Clostridia_1(87);Clostridiales(87);Ruminococcaceae(87);unclassified;unclassified;unclassified;
OTU_10226	0	0	0	0	0	0	0	0	0	0	0	0	0	0	0	0	0	0	0	0	0	0	0	1	0	0	0	0	0	0	0	0	0	0	0	0	0	0	0	0	0	Firmicutes(100);Clostridia_1(100);Clostridiales(100);Ruminococcaceae(100);Gut_cluster_7(99);unclassified;unclassified;
OTU_10228	0	0	0	0	0	0	0	0	0	0	0	0	0	0	0	0	0	0	0	0	0	0	0	0	0	0	0	0	0	0	0	0	0	0	0	0	0	0	1	1	0	Firmicutes(100);Clostridia_2(98);Clostridiales_1(98);Peptococcaceae_1(98);unclassified;unclassified;unclassified;
OTU_10230	0	0	0	0	0	0	0	0	0	0	0	0	0	0	0	0	0	0	0	0	0	0	0	0	0	0	0	0	1	0	0	0	0	0	0	0	0	0	0	0	0	Firmicutes(97);unclassified;unclassified;unclassified;unclassified;unclassified;unclassified;
OTU_10231	0	0	0	0	0	0	0	0	0	0	0	0	0	0	0	0	0	0	0	0	0	0	0	0	0	0	0	0	0	0	0	2	0	0	0	0	0	0	0	0	0	Firmicutes(100);Clostridia_1(100);Clostridiales(100);Lachnospiraceae(100);Gut_cluster_14(98);unclassified;unclassified;
OTU_10232	0	0	0	0	0	0	0	0	0	0	0	0	0	0	0	0	0	0	0	0	0	0	0	0	0	0	0	0	0	0	0	0	0	0	0	0	0	0	0	1	0	Firmicutes(100);Clostridia_1(98);Clostridiales(98);Lachnospiraceae(97);Candidatus_Arthromitus(96);unclassified;unclassified;
OTU_10233	0	0	0	0	0	0	0	0	0	0	0	0	0	0	0	0	0	0	0	0	0	0	1	0	0	0	0	0	0	0	0	1	0	0	0	0	0	0	0	0	0	Firmicutes(100);Clostridia_1(100);Clostridiales(100);Lachnospiraceae(100);Candidatus_Arthromitus(92);unclassified;unclassified;
OTU_10234	0	0	0	0	0	0	0	0	0	0	0	0	0	0	0	0	0	0	0	0	0	0	0	1	0	1	1	0	0	0	0	1	1	0	0	1	0	0	1	1	0	Firmicutes(100);Clostridia_1(100);Clostridiales(100);Lachnospiraceae(100);unclassified;unclassified;unclassified;
OTU_10237	0	0	0	0	0	0	0	0	0	0	0	0	0	0	0	0	0	0	0	0	0	0	0	1	0	0	0	0	0	0	0	0	0	0	0	0	0	0	0	0	0	unknown;unclassified;unclassified;unclassified;unclassified;unclassified;unclassified;
OTU_10239	0	0	0	0	0	0	0	0	0	0	0	0	0	0	0	0	0	0	0	0	0	0	0	0	0	0	1	0	0	0	0	0	0	0	0	0	0	0	0	0	0	Firmicutes(100);Clostridia_1(100);Clostridiales(100);Ruminococcaceae(100);Gut_cluster_9(95);unclassified;unclassified;
OTU_1024	0	0	0	0	0	0	0	0	0	0	0	0	0	0	0	0	2	3	2	0	0	0	0	0	0	0	0	0	0	0	0	0	0	0	0	0	0	0	0	0	0	Firmicutes(100);Clostridia_2(99);Clostridiales_1(98);Peptococcaceae_1(95);Uncultured_5(91);unclassified;unclassified;
OTU_10241	0	0	0	0	0	0	0	0	0	0	0	0	0	0	0	0	0	0	0	0	0	0	0	0	0	0	0	0	0	0	0	0	62	2	2	0	0	0	0	0	0	Firmicutes(100);Clostridia_1(100);Clostridiales(100);Lachnospiraceae(100);unclassified;unclassified;unclassified;
OTU_10242	0	0	0	0	0	0	0	0	0	0	0	0	0	0	0	0	0	0	0	0	0	0	0	0	2	0	0	0	0	0	0	0	0	0	0	0	0	0	0	0	0	Firmicutes(97);Clostridia_1(85);Clostridiales(85);Lachnospiraceae(85);unclassified;unclassified;unclassified;
OTU_10243	0	0	0	0	0	0	0	0	0	0	0	0	0	0	0	0	0	0	0	0	0	0	0	0	0	0	0	0	0	0	0	0	1	29	2	0	0	0	0	0	0	Firmicutes(100);Clostridia_1(96);Clostridiales(96);Lachnospiraceae(95);unclassified;unclassified;unclassified;
OTU_10249	0	0	0	0	0	0	0	0	0	0	0	0	0	0	0	0	0	0	0	0	2	0	4	0	0	0	0	0	0	0	0	0	0	0	0	0	0	0	0	0	0	Firmicutes(100);Clostridia_1(99);Clostridiales(99);Ruminococcaceae(99);Gut_cluster_4(98);unclassified;unclassified;
OTU_1025	0	0	0	0	0	0	0	0	0	0	0	0	0	0	0	0	17	13	29	0	0	0	0	0	0	0	0	0	0	0	0	0	0	0	0	0	0	0	0	0	0	Spirochaetes(100);Spirochaetes(100);Spirochaetales(100);Spirochaetaceae_Treponema_I(89);unclassified;unclassified;unclassified;
OTU_10250	0	0	0	0	0	0	0	0	0	0	0	0	0	0	0	0	0	0	0	0	0	0	0	0	0	0	1	0	0	0	0	0	0	1	0	0	0	0	0	0	0	Firmicutes(100);Clostridia_1(100);Clostridiales(100);Ruminococcaceae(100);Gut_cluster_4(100);unclassified;unclassified;
OTU_10251	0	0	0	0	0	0	0	0	0	0	0	0	0	0	0	0	0	0	0	0	0	0	0	0	0	0	0	0	0	0	0	0	0	0	1	0	0	0	0	0	0	Proteobacteria(100);Alphaproteobacteria(99);Rhodospirillales_1(90);Rhodospirillaceae(90);Uncultured_2(86);unclassified;unclassified;
OTU_10254	0	0	0	0	0	0	0	0	0	0	0	0	0	0	0	0	0	0	0	1	0	1	2	0	1	1	0	0	0	0	0	0	0	0	0	0	0	0	0	0	0	Firmicutes(96);Clostridia_1(94);Clostridiales(94);Family_XIII_Incertae_Sedis(89);unclassified;unclassified;unclassified;
OTU_10255	0	0	0	0	0	0	0	0	0	0	0	0	0	0	0	0	0	0	0	0	0	0	0	0	0	0	0	0	0	0	0	0	0	0	1	1	0	0	0	0	0	Firmicutes(100);Clostridia_1(100);Clostridiales(100);Lachnospiraceae(100);Termite_cluster(100);unclassified;unclassified;
OTU_10258	0	0	0	0	0	0	0	0	0	0	0	0	0	0	0	0	0	0	0	1	1	0	0	0	1	0	0	0	0	0	0	0	0	0	1	0	0	0	0	0	0	Firmicutes(98);Clostridia_1(93);Clostridiales(93);Ruminococcaceae(92);Gut_cluster_9(82);unclassified;unclassified;
OTU_10259	0	0	0	0	0	0	0	0	0	0	0	0	0	0	0	1	0	0	0	0	0	0	2	0	0	0	0	0	0	0	0	0	0	0	0	0	0	0	0	0	0	Firmicutes(100);Clostridia_1(100);Clostridiales(100);Lachnospiraceae(100);unclassified;unclassified;unclassified;
OTU_1026	0	0	0	0	0	0	0	0	0	0	0	0	0	0	0	0	1	1	5	1	5	3	1	0	2	2	0	0	0	0	0	0	0	0	0	0	0	0	0	0	0	Firmicutes(100);Clostridia_1(100);Clostridiales(100);Ruminococcaceae(100);Gut_cluster_4(100);unclassified;unclassified;
OTU_10262	0	0	0	0	0	0	0	0	0	0	0	0	0	0	0	0	0	0	0	0	0	0	0	0	0	1	0	0	0	0	0	0	0	0	0	0	0	0	0	0	0	Firmicutes(82);unclassified;unclassified;unclassified;unclassified;unclassified;unclassified;
OTU_10264	0	0	0	0	0	0	0	0	0	0	0	0	0	0	0	0	0	0	0	0	2	0	3	5	2	5	0	0	0	0	0	0	0	0	0	0	0	0	0	0	0	Spirochaetes(100);Spirochaetes(100);Spirochaetales(100);Spirochaetaceae_Treponema_I(100);Treponema_If(100);unclassified;unclassified;
OTU_10265	0	0	0	0	0	0	0	0	0	0	0	0	0	0	0	0	0	0	0	1	0	1	0	0	0	0	0	0	0	0	0	0	0	0	0	0	0	0	0	0	0	Firmicutes(99);Clostridia_1(98);Clostridiales(98);Lachnospiraceae(98);Candidatus_Arthromitus(88);unclassified;unclassified;
OTU_10268	0	0	0	0	0	0	0	0	0	0	0	0	0	0	0	0	0	0	0	1	1	0	1	0	0	0	0	0	0	0	0	1	0	0	0	0	0	0	0	0	0	Firmicutes(98);Clostridia_1(96);Clostridiales(96);Lachnospiraceae(96);Candidatus_Arthromitus(89);unclassified;unclassified;
OTU_1027	0	0	0	0	0	0	0	0	0	0	0	0	0	0	0	0	3	2	2	0	0	0	0	0	0	0	0	0	0	0	0	0	0	0	0	0	0	0	0	0	0	Candidate_phylum_TM7(100);unclassified;unclassified;unclassified;unclassified;unclassified;unclassified;
OTU_10270	0	0	0	0	0	0	0	0	0	0	0	0	0	0	0	0	0	0	0	1	0	0	0	4	2	4	0	0	0	0	0	0	0	0	0	0	0	0	0	0	0	Firmicutes(100);Clostridia_1(100);Clostridiales(100);Ruminococcaceae(100);unclassified;unclassified;unclassified;
OTU_10271	0	0	0	0	0	0	0	0	0	0	0	0	0	0	0	0	0	0	0	0	0	1	4	0	0	0	0	0	0	0	0	0	0	0	0	0	0	0	0	0	0	Firmicutes(100);Clostridia_1(100);Clostridiales(100);Lachnospiraceae(100);Candidatus_Arthromitus(84);unclassified;unclassified;
OTU_10272	0	0	0	0	0	0	0	0	0	0	0	0	0	0	0	0	0	0	0	0	0	1	0	0	0	0	0	0	0	0	0	0	0	0	0	0	0	0	0	0	0	Firmicutes(100);Clostridia_1(100);Clostridiales(100);Ruminococcaceae(100);Gut_cluster_7(100);unclassified;unclassified;
OTU_10277	0	0	0	0	0	0	0	0	0	0	0	0	0	0	0	0	0	0	0	0	0	0	0	0	0	0	0	1	0	0	0	0	0	0	0	0	0	0	0	0	0	Bacteroidetes(100);Bacteroidia(100);Bacteroidales(100);Porphyromonadaceae_Cluster_V(100);Candidatus_Symbiothrix(96);unclassified;unclassified;
OTU_1028	0	0	0	0	0	0	0	0	0	0	0	0	0	0	0	0	2	3	3	0	0	0	0	1	0	1	0	0	0	0	0	1	0	0	0	4	0	0	0	0	0	Firmicutes(99);Clostridia_1(93);Clostridiales(93);Lachnospiraceae(92);Candidatus_Arthromitus(91);unclassified;unclassified;
OTU_10280	0	0	0	0	0	0	0	0	0	0	0	0	0	0	0	0	0	0	0	0	0	0	0	0	1	0	1	0	0	0	0	0	0	0	0	0	0	0	0	0	0	Firmicutes(100);Clostridia_1(100);Clostridiales(100);Ruminococcaceae(100);Gut_cluster_4(100);unclassified;unclassified;
OTU_10282	0	0	0	0	0	0	0	0	0	0	0	0	0	0	0	0	0	0	0	0	0	0	0	0	1	0	0	0	0	0	0	0	1	0	0	0	0	0	0	0	0	Firmicutes(100);Clostridia_2(100);Clostridiales_1(100);Peptococcaceae_3(98);unclassified;unclassified;unclassified;
OTU_10283	0	0	0	0	0	0	0	0	0	0	0	0	0	0	0	0	0	0	0	0	0	0	0	0	0	0	0	0	0	0	0	0	0	0	0	1	1	0	0	0	0	Firmicutes(100);Clostridia_1(100);Clostridiales(100);Lachnospiraceae(100);Termite_cluster(100);unclassified;unclassified;
OTU_10284	0	0	0	0	0	0	0	0	0	0	0	0	0	0	0	0	0	0	0	0	0	0	0	0	0	0	0	0	0	0	0	0	0	0	1	0	0	0	0	0	0	Actinobacteria(100);Actinobacteria(100);unclassified;unclassified;unclassified;unclassified;unclassified;
OTU_10286	0	0	0	0	0	0	0	0	0	0	0	0	0	0	0	0	0	0	0	0	0	0	0	0	0	0	0	0	0	0	0	0	0	0	0	3	1	0	0	0	0	Firmicutes(100);Clostridia_1(100);Clostridiales(100);Lachnospiraceae(99);unclassified;unclassified;unclassified;
OTU_10287	0	0	0	0	0	0	0	0	0	0	0	0	0	0	0	0	0	0	0	4	2	1	0	0	1	1	0	0	0	0	0	0	0	0	0	0	0	0	0	0	0	Tenericutes(100);Mollicutes(100);RF9(100);unclassified;unclassified;unclassified;unclassified;
OTU_1029	0	0	0	1	0	0	0	0	1	3	0	1	0	0	0	0	0	0	0	0	0	0	0	0	0	0	0	0	0	0	0	0	0	0	0	0	0	0	0	0	0	Firmicutes(100);Clostridia_2(100);Clostridiales_1(100);Veillonellaceae(100);Uncultured_8(100);unclassified;unclassified;
OTU_10290	0	0	0	0	0	0	0	0	0	0	0	0	0	0	0	0	0	0	0	0	7	7	1	0	0	0	0	0	0	0	0	0	0	0	0	0	0	0	0	0	0	Firmicutes(100);Clostridia_1(100);Clostridiales(100);Ruminococcaceae(100);unclassified;unclassified;unclassified;
OTU_10291	0	0	0	0	0	0	0	0	0	0	0	0	0	0	0	0	0	0	0	0	0	0	0	0	0	0	0	0	0	0	0	0	0	0	0	0	0	0	1	0	0	Firmicutes(96);Clostridia_1(93);Clostridiales(93);Lachnospiraceae(93);unclassified;unclassified;unclassified;
OTU_10292	0	0	0	0	0	0	0	0	0	0	0	0	0	0	0	0	0	0	0	4	2	0	0	4	1	3	0	2	0	1	0	0	0	0	0	0	0	0	0	0	0	Firmicutes(99);Clostridia_1(99);Clostridiales(99);Ruminococcaceae(99);Gut_cluster_7(90);unclassified;unclassified;
OTU_10294	0	0	0	0	0	0	0	0	0	0	0	0	0	0	0	0	0	0	0	0	0	0	0	0	0	0	0	0	0	0	0	0	0	0	0	1	3	0	0	0	0	Firmicutes(99);Clostridia_1(98);Clostridiales(98);Lachnospiraceae(93);unclassified;unclassified;unclassified;
OTU_10295	0	0	0	0	0	0	0	0	0	0	1	0	0	0	0	0	0	0	0	0	0	0	0	0	0	0	0	0	0	0	0	0	0	0	0	0	0	0	0	0	0	Firmicutes(99);Clostridia_1(98);Clostridiales(98);Lachnospiraceae(98);unclassified;unclassified;unclassified;
OTU_10296	0	0	0	0	0	0	0	0	0	0	0	0	0	0	0	0	1	0	0	0	0	0	1	2	1	3	0	0	0	0	0	0	0	0	0	0	0	0	0	0	0	Firmicutes(100);Clostridia_1(100);Clostridiales(100);Lachnospiraceae(100);Termite_cluster(100);unclassified;unclassified;
OTU_10298	0	0	0	0	0	0	0	0	0	0	0	0	0	0	0	0	0	0	0	0	0	0	0	0	0	0	0	0	0	0	0	0	0	0	0	1	0	0	0	0	0	Firmicutes(100);Clostridia_1(99);Clostridiales(99);Ruminococcaceae(99);unclassified;unclassified;unclassified;
OTU_10299	0	0	0	0	0	0	0	0	0	0	0	0	0	0	0	0	0	0	0	2	2	4	2	0	0	0	0	0	0	0	0	0	0	0	0	0	0	0	0	0	0	Firmicutes(93);Clostridia_2(81);unclassified;unclassified;unclassified;unclassified;unclassified;
OTU_103	0	0	0	0	0	0	0	0	0	0	0	0	0	99	347	0	0	0	0	0	0	0	0	0	0	0	0	0	0	0	0	0	0	0	0	0	0	0	0	0	0	Spirochaetes(100);Spirochaetes(100);Spirochaetales(100);Spirochaetaceae_Treponema_I(100);Treponema_Ic(97);unclassified;unclassified;
OTU_1030	0	0	0	1	0	1	0	0	0	0	0	0	0	0	0	0	0	0	0	0	0	0	0	0	0	0	0	0	0	0	0	0	0	0	0	0	0	0	0	0	0	Firmicutes(100);Clostridia_1(100);Clostridiales(100);Lachnospiraceae(100);Gut_cluster_14(100);unclassified;unclassified;
OTU_10302	0	0	0	0	0	0	0	0	0	0	0	0	0	0	0	0	0	0	0	0	0	0	0	0	1	1	2	0	0	0	0	0	0	0	0	0	0	0	0	1	0	Firmicutes(100);Clostridia_1(100);Clostridiales(100);Lachnospiraceae(100);Gut_cluster_13(100);unclassified;unclassified;
OTU_10303	0	0	0	0	0	0	0	0	0	0	0	0	0	0	0	0	0	0	0	0	0	0	2	1	2	1	1	1	1	1	1	5	1	1	4	0	0	0	0	1	0	Firmicutes(100);Clostridia_1(100);Clostridiales(100);Ruminococcaceae(100);Uncultured_12(100);unclassified;unclassified;
OTU_10304	0	0	0	0	0	0	0	0	0	0	0	0	0	0	0	0	0	0	0	0	0	0	0	0	0	0	0	0	0	0	0	0	0	0	0	4	1	0	0	0	0	Firmicutes(94);unclassified;unclassified;unclassified;unclassified;unclassified;unclassified;
OTU_10307	0	0	0	0	0	0	0	0	0	0	0	0	0	0	0	0	0	0	0	0	0	1	0	0	0	0	0	0	0	0	0	0	0	0	0	0	0	0	0	0	0	Firmicutes(99);Clostridia_1(93);Clostridiales(93);unclassified;unclassified;unclassified;unclassified;
OTU_1031	0	0	0	0	0	0	0	0	0	0	0	0	0	0	0	0	0	0	0	0	0	0	0	0	0	0	0	0	0	0	0	0	0	0	0	0	0	0	1	0	0	Firmicutes(99);Clostridia_1(84);Clostridiales(84);unclassified;unclassified;unclassified;unclassified;
OTU_10310	0	0	0	0	0	0	0	0	0	0	0	0	0	0	0	0	0	0	0	0	0	1	2	0	0	0	1	0	0	0	0	0	1	0	0	0	0	0	0	0	0	Firmicutes(100);Clostridia_1(100);Clostridiales(100);Lachnospiraceae(100);Candidatus_Arthromitus(90);unclassified;unclassified;
OTU_10312	0	0	0	0	0	0	0	0	0	0	0	0	0	0	0	0	0	0	0	1	1	1	3	0	0	0	0	0	0	0	0	0	0	0	0	0	0	0	0	0	0	Firmicutes(100);Clostridia_1(100);Clostridiales(100);Lachnospiraceae(100);Candidatus_Arthromitus(95);unclassified;unclassified;
OTU_10315	0	0	0	0	0	0	0	0	0	0	0	0	0	0	0	0	0	0	0	0	0	0	0	0	0	0	0	0	0	0	0	0	0	0	0	0	0	0	1	0	0	Firmicutes(93);Clostridia_1(85);Clostridiales(85);Lachnospiraceae(81);unclassified;unclassified;unclassified;
OTU_10316	0	0	0	0	0	0	0	0	0	0	0	0	0	0	0	0	0	0	0	0	0	0	0	0	0	0	0	0	0	0	0	1	0	0	0	0	0	0	0	0	0	Firmicutes(96);unclassified;unclassified;unclassified;unclassified;unclassified;unclassified;
OTU_10317	0	0	0	0	0	0	0	0	0	0	0	0	0	0	0	0	0	0	0	0	0	0	0	0	0	1	0	0	0	0	0	0	0	0	0	0	1	0	0	0	0	Firmicutes(100);Clostridia_1(100);Clostridiales(100);Ruminococcaceae(100);Gut_cluster_4(95);unclassified;unclassified;
OTU_10318	0	0	0	0	0	0	0	0	0	0	0	0	0	0	0	0	0	0	0	0	0	0	0	0	0	0	0	0	0	0	0	0	0	0	0	0	0	0	1	1	0	unknown;unclassified;unclassified;unclassified;unclassified;unclassified;unclassified;
OTU_10319	0	0	0	0	0	0	0	0	0	0	0	0	0	0	0	0	0	0	0	0	0	0	0	0	0	0	1	0	1	0	0	2	0	0	2	0	0	0	0	0	0	Firmicutes(99);Clostridia_1(99);Clostridiales(99);Lachnospiraceae(99);Candidatus_Arthromitus(92);unclassified;unclassified;
OTU_1032	0	0	0	0	0	0	0	0	0	0	0	0	0	0	0	0	0	0	0	0	0	0	0	0	0	0	0	0	0	0	0	0	0	0	0	0	0	10	24	31	0	Spirochaetes(100);Spirochaetes(100);Spirochaetales(100);Spirochaetaceae_Treponema_I(97);Treponema_Ia(94);unclassified;unclassified;
OTU_10320	0	0	0	0	0	0	0	0	0	0	0	0	0	0	0	0	0	0	0	0	0	0	0	0	0	0	0	0	0	0	0	2	0	0	0	0	0	0	0	0	0	unknown;unclassified;unclassified;unclassified;unclassified;unclassified;unclassified;
OTU_10322	0	0	0	0	0	0	0	0	0	0	0	0	0	0	0	0	0	0	0	2	1	0	4	1	4	2	0	0	0	0	0	0	0	0	0	1	0	0	0	0	0	Firmicutes(100);Clostridia_1(100);Clostridiales(100);Lachnospiraceae(93);unclassified;unclassified;unclassified;
OTU_10326	0	0	0	0	0	0	0	0	0	0	0	0	0	0	0	0	0	0	0	0	0	0	0	0	0	0	0	0	0	0	0	0	0	0	0	0	1	0	0	1	0	Firmicutes(100);Clostridia_1(99);Clostridiales(99);Ruminococcaceae(99);Gut_cluster_4(97);unclassified;unclassified;
OTU_10328	0	0	0	0	0	0	0	0	0	0	0	0	0	0	0	0	0	0	0	0	0	1	1	1	0	0	0	0	0	0	0	0	0	0	0	0	0	0	0	0	0	Tenericutes(99);Mollicutes(99);RF9(99);unclassified;unclassified;unclassified;unclassified;
OTU_1033	0	0	0	0	0	0	0	0	0	0	0	0	0	0	0	0	0	0	0	0	0	0	0	0	0	0	0	0	0	0	0	3	0	0	0	82	46	0	0	0	0	Fibrobacteres(100);Subphylum_2(100);Insect_cluster(100);Termite_cluster_I(100);unclassified;unclassified;unclassified;
OTU_10330	1	2	2	2	0	0	0	0	0	0	3	0	0	0	0	0	0	0	0	0	0	0	0	0	0	0	0	0	0	0	0	0	0	0	0	29	25	0	0	0	0	Spirochaetes(100);Spirochaetes(100);Spirochaetales(100);Spirochaetaceae_Treponema_I(99);Treponema_Ia(83);unclassified;unclassified;
OTU_10332	0	0	0	0	0	0	0	0	0	0	0	0	0	0	0	0	0	0	0	0	0	0	0	1	0	1	0	0	0	0	0	0	0	0	0	0	0	0	0	0	0	Firmicutes(99);Clostridia_1(90);Clostridiales(90);unclassified;unclassified;unclassified;unclassified;
OTU_10334	0	0	0	0	0	0	0	0	0	0	0	0	0	0	0	0	0	0	0	2	0	1	0	0	0	0	0	0	0	0	0	0	0	0	0	0	0	0	0	0	0	Firmicutes(100);Clostridia_1(100);Clostridiales(100);Ruminococcaceae(100);Gut_cluster_7(100);unclassified;unclassified;
OTU_10336	0	0	0	0	0	0	0	0	0	0	0	0	0	0	0	0	0	0	0	0	0	0	1	0	0	0	0	0	0	0	0	0	0	0	0	0	0	0	0	0	0	Firmicutes(100);Clostridia_1(100);Clostridiales(100);Ruminococcaceae(100);unclassified;unclassified;unclassified;
OTU_10339	0	0	0	1	0	0	1	0	0	0	1	0	0	0	0	0	0	0	0	0	0	0	0	0	0	0	0	0	0	0	0	1	0	3	1	2	0	0	1	0	0	Bacteroidetes(100);Sphingobacteria(100);Sphingobacteriales_1(100);vadinHA17(100);unclassified;unclassified;unclassified;
OTU_1034	0	0	0	0	0	0	0	0	0	0	0	0	0	0	0	0	3	2	3	0	0	0	0	0	0	0	0	0	0	0	0	0	0	1	0	0	0	0	0	0	0	Bacteroidetes(100);Bacteroidia(100);Bacteroidales(100);unclassified;unclassified;unclassified;unclassified;
OTU_10341	0	0	0	0	0	0	0	0	0	0	0	0	0	0	0	0	0	0	0	0	0	0	0	0	0	0	0	0	0	0	0	0	0	0	0	0	0	1	1	1	0	Firmicutes(100);Clostridia_1(100);Clostridiales(100);Lachnospiraceae(100);Gut_cluster_14(84);unclassified;unclassified;
OTU_10343	0	1	0	0	0	0	1	0	0	1	3	5	2	1	0	0	1	1	1	1	1	0	0	1	0	0	2	0	0	0	0	0	0	0	0	6	7	1	2	3	0	Spirochaetes(100);Spirochaetes(100);Spirochaetales(100);Spirochaetaceae_Treponema_I(99);unclassified;unclassified;unclassified;
OTU_10348	0	0	0	0	0	0	0	0	0	0	0	0	0	0	0	0	0	0	0	0	0	0	1	0	2	1	0	0	0	0	0	0	0	0	1	0	0	0	0	0	0	Firmicutes(100);Clostridia_1(100);Clostridiales(100);Lachnospiraceae(100);unclassified;unclassified;unclassified;
OTU_10349	0	0	0	0	0	0	0	0	0	0	0	0	0	0	0	0	0	0	0	4	1	0	0	0	0	0	0	0	0	0	0	0	0	0	0	0	0	0	0	0	0	Firmicutes(100);Clostridia_1(97);Clostridiales(97);unclassified;unclassified;unclassified;unclassified;
OTU_1035	0	0	0	0	0	0	0	0	0	0	0	0	0	0	0	0	9	9	4	0	0	0	0	0	0	0	0	0	0	0	0	0	0	0	0	0	0	0	0	0	0	Firmicutes(100);Clostridia_2(96);unclassified;unclassified;unclassified;unclassified;unclassified;
OTU_10350	0	0	0	0	0	0	0	0	0	0	0	0	0	0	0	0	0	0	0	0	3	1	0	0	0	0	0	0	0	0	0	0	0	0	0	0	0	0	0	0	0	Firmicutes(93);unclassified;unclassified;unclassified;unclassified;unclassified;unclassified;
OTU_10353	0	0	0	0	0	0	0	0	0	0	0	0	0	0	0	0	0	0	0	0	0	0	0	0	0	0	1	0	0	0	0	0	1	1	0	0	0	0	0	0	0	Verrucomicrobia(100);Spartobacteria(100);Uncultured_1(100);unclassified;unclassified;unclassified;unclassified;
OTU_10355	0	0	0	0	0	0	0	0	0	0	0	0	0	0	0	0	0	0	0	0	0	0	0	0	0	0	0	0	0	0	0	0	0	0	0	1	0	0	0	0	0	Firmicutes(100);Clostridia_1(100);Clostridiales(100);Ruminococcaceae(100);Gut_cluster_4(94);unclassified;unclassified;
OTU_10357	0	0	0	0	0	0	0	0	0	0	0	0	1	0	0	0	0	0	0	0	0	0	0	0	0	0	0	0	0	0	0	0	0	0	0	0	0	0	0	0	0	Firmicutes(98);Clostridia_1(86);Clostridiales(86);Ruminococcaceae(86);unclassified;unclassified;unclassified;
OTU_10359	0	0	0	0	0	0	0	0	0	0	0	0	0	0	0	0	0	0	0	0	0	0	0	0	0	0	0	0	0	0	0	0	0	0	0	0	0	2	0	0	0	Bacteroidetes(100);Bacteroidia(100);Bacteroidales(100);Porphyromonadaceae_Cluster_V(97);unclassified;unclassified;unclassified;
OTU_1036	0	0	0	0	0	0	0	0	0	0	0	0	0	0	0	0	0	0	0	0	0	0	0	1	1	0	0	0	0	0	0	0	0	0	1	1	0	0	0	0	0	Proteobacteria(100);Alphaproteobacteria(100);Rhodospirillales_1(100);Acetobacteraceae(100);unclassified;unclassified;unclassified;
OTU_10360	0	0	0	0	0	0	0	0	0	0	0	0	0	0	0	0	0	1	1	1	1	4	3	0	0	0	0	0	0	0	0	0	0	0	0	0	0	0	0	0	0	Firmicutes(100);Clostridia_1(99);Clostridiales(99);Ruminococcaceae(98);unclassified;unclassified;unclassified;
OTU_10364	0	0	0	0	0	0	0	0	0	0	0	0	0	0	0	0	0	0	0	0	0	0	2	0	0	0	0	0	0	0	0	0	1	0	1	1	0	0	0	0	0	Firmicutes(83);unclassified;unclassified;unclassified;unclassified;unclassified;unclassified;
OTU_10365	0	0	0	0	0	0	0	0	0	0	0	0	0	0	0	0	0	0	0	0	0	1	0	0	0	0	0	0	0	0	0	0	0	0	0	0	0	0	0	0	0	Firmicutes(99);Clostridia_2(95);Clostridiales_1(95);Peptococcaceae_1(95);Uncultured_2(84);unclassified;unclassified;
OTU_10366	0	0	0	0	0	0	0	0	0	0	0	0	0	0	0	0	0	0	0	0	0	0	0	0	0	0	0	0	0	0	0	0	1	1	0	0	0	0	0	0	0	Firmicutes(99);Clostridia_1(93);Clostridiales(93);Lachnospiraceae(91);unclassified;unclassified;unclassified;
OTU_10368	0	0	0	0	0	0	0	0	0	0	0	0	0	0	0	0	0	0	0	0	0	0	0	0	0	0	0	0	0	0	0	0	0	0	0	0	0	0	1	0	0	Deferribacteres(100);Deferribacteres(100);Deferribacterales(100);Deferribacteraceae(100);Mucispirillum(100);unclassified;unclassified;
OTU_10369	0	0	0	0	0	0	0	0	0	0	0	0	0	0	0	0	0	1	0	0	0	0	0	0	0	0	0	0	0	0	0	0	0	0	0	0	0	0	0	0	0	unknown;unclassified;unclassified;unclassified;unclassified;unclassified;unclassified;
OTU_1037	0	0	0	0	0	0	0	0	0	0	0	0	0	0	0	0	1	1	5	0	0	0	0	0	0	0	0	0	0	0	0	0	0	0	0	0	0	0	0	0	0	Firmicutes(87);unclassified;unclassified;unclassified;unclassified;unclassified;unclassified;
OTU_10373	0	0	0	0	0	0	0	0	0	0	0	0	0	0	0	0	0	0	0	0	0	0	0	0	0	1	0	1	0	0	0	1	0	0	0	0	0	0	0	0	0	Firmicutes(100);Erysipelotrichi(99);Erysipelotrichales(99);Erysipelotrichaceae(99);Turicibacter(98);unclassified;unclassified;
OTU_10374	0	0	0	0	0	0	0	0	0	0	0	0	0	0	0	0	0	0	0	0	0	0	2	0	0	0	0	0	0	0	0	0	0	0	0	0	0	0	0	0	0	Firmicutes(98);Clostridia_1(88);Clostridiales(88);Lachnospiraceae(87);unclassified;unclassified;unclassified;
OTU_10375	0	0	0	0	0	0	0	0	0	0	0	0	0	0	0	0	0	0	0	29	26	20	7	1	1	0	1	0	0	0	0	0	0	0	0	0	0	0	0	0	7	Firmicutes(100);Clostridia_1(100);Clostridiales(100);Ruminococcaceae(100);unclassified;unclassified;unclassified;
OTU_10377	0	0	0	0	0	0	0	0	0	0	0	0	0	0	0	0	0	0	0	0	0	0	0	0	0	0	1	0	0	0	0	0	0	0	0	0	0	0	0	0	0	Firmicutes(100);Clostridia_1(99);Clostridiales(99);Ruminococcaceae(99);unclassified;unclassified;unclassified;
OTU_10378	0	0	0	0	0	0	0	0	0	0	0	0	0	0	0	0	0	0	0	4	0	1	5	0	0	1	1	0	0	0	0	1	0	1	2	4	2	0	1	2	0	Firmicutes(98);Clostridia_1(90);Clostridiales(90);Ruminococcaceae(86);unclassified;unclassified;unclassified;
OTU_10379	0	0	0	0	0	0	0	0	0	0	0	0	0	0	0	0	0	0	0	0	0	0	0	0	1	0	0	0	0	0	0	0	0	0	0	0	1	0	0	0	0	Firmicutes(100);Clostridia_1(99);Clostridiales(99);Ruminococcaceae(99);unclassified;unclassified;unclassified;
OTU_1038	0	0	0	0	0	0	0	0	0	0	0	0	0	0	0	0	0	0	0	122	134	56	32	0	0	0	0	0	0	0	0	0	0	0	0	0	0	0	0	0	0	Firmicutes(100);Clostridia_1(100);Clostridiales(100);Ruminococcaceae(100);Insect_cluster(80);unclassified;unclassified;
OTU_10380	0	0	0	0	0	0	0	0	0	0	0	0	1	0	0	0	0	0	0	0	0	0	0	0	0	0	0	0	0	0	0	0	0	0	0	0	0	0	0	0	0	Firmicutes(100);Clostridia_1(100);Clostridiales(100);Lachnospiraceae(100);unclassified;unclassified;unclassified;
OTU_10383	0	0	0	0	0	0	0	0	0	0	0	0	0	0	0	0	0	0	0	0	0	0	0	0	0	0	0	0	0	0	0	0	1	6	6	0	0	0	0	0	0	Spirochaetes(99);Spirochaetes(99);Spirochaetales(99);Spirochaetaceae_Treponema_I(98);Treponema_If(87);unclassified;unclassified;
OTU_10384	0	0	0	0	0	0	0	0	0	0	0	0	0	0	0	0	0	0	0	0	0	0	0	0	0	0	2	0	0	0	0	0	0	0	0	1	1	0	0	0	0	Firmicutes(99);Clostridia_1(98);Clostridiales(98);Lachnospiraceae(97);Gut_cluster_14(82);unclassified;unclassified;
OTU_10385	0	0	0	0	0	0	0	0	0	0	0	0	0	0	0	0	0	0	0	1	0	0	0	0	0	0	0	0	0	0	0	0	0	0	0	0	0	0	0	0	0	Firmicutes(97);Clostridia_1(83);Clostridiales(83);Lachnospiraceae(83);unclassified;unclassified;unclassified;
OTU_10386	0	0	0	0	0	0	0	0	0	0	0	0	0	0	0	0	0	0	0	0	0	0	0	0	0	0	0	0	0	0	0	0	5	0	0	0	0	0	0	0	0	Proteobacteria(98);Alphaproteobacteria(97);unclassified;unclassified;unclassified;unclassified;unclassified;
OTU_10388	0	0	0	0	0	0	0	0	0	0	0	0	2	0	0	0	0	0	0	1	0	0	1	0	0	0	1	0	0	0	0	0	1	0	1	0	0	0	0	0	1	Firmicutes(100);Clostridia_1(100);Clostridiales(100);Ruminococcaceae(100);Gut_cluster_7(100);unclassified;unclassified;
OTU_10391	0	0	0	0	0	0	0	0	0	0	0	0	0	0	0	0	0	0	0	0	0	0	0	0	0	0	0	0	0	0	0	0	0	0	0	1	7	0	0	0	0	Bacteroidetes(99);Bacteroidia(98);Bacteroidales(98);Porphyromonadaceae_2(92);Termite_cluster_3(92);unclassified;unclassified;
OTU_10393	0	0	0	0	0	0	0	0	0	0	0	0	0	0	0	0	0	0	0	0	0	0	0	0	0	0	0	0	0	0	0	0	0	1	0	0	0	0	0	0	0	Bacteroidetes(100);Bacteroidia(100);Bacteroidales(100);Marinilabiaceae(96);Alkaliflexus(95);unclassified;unclassified;
OTU_10394	0	0	0	0	0	0	0	0	0	0	0	0	0	0	0	0	0	0	0	0	2	0	0	0	0	0	0	0	0	0	0	0	1	0	0	0	0	0	0	0	0	Firmicutes(99);Clostridia_1(98);Clostridiales(98);unclassified;unclassified;unclassified;unclassified;
OTU_10395	0	0	0	0	0	0	0	0	0	0	0	0	0	0	0	0	0	0	0	0	0	1	5	0	0	2	0	0	0	0	0	0	0	0	0	0	0	0	0	0	0	Firmicutes(92);Clostridia_1(91);Clostridiales(91);Lachnospiraceae(90);Candidatus_Arthromitus(82);unclassified;unclassified;
OTU_104	0	0	0	0	0	0	0	0	0	0	0	0	0	0	0	0	0	0	0	1	0	0	0	0	0	0	0	0	0	0	0	0	0	5	0	0	0	1	0	0	0	Actinobacteria(100);Actinobacteria(100);Pseudonocardiales_2(100);Pseudonocardiaceae_2(100);Pseudonocardia(100);unclassified;unclassified;
OTU_1040	0	0	0	0	0	0	0	0	0	0	0	0	0	0	0	0	2	2	3	0	0	0	0	0	0	0	0	0	0	0	0	0	0	0	0	0	0	0	0	0	0	Firmicutes(98);Clostridia_1(97);Clostridiales(97);Ruminococcaceae(96);unclassified;unclassified;unclassified;
OTU_10400	0	0	0	0	0	0	0	0	0	0	0	0	0	0	0	0	0	0	0	1	0	0	0	0	0	0	0	0	0	0	0	0	0	0	0	0	1	0	0	0	1	Firmicutes(100);Clostridia_2(100);Clostridiales_1(99);Peptococcaceae_1(99);Uncultured_5(99);unclassified;unclassified;
OTU_10401	0	0	0	0	0	0	0	0	0	0	0	0	0	0	0	0	0	0	0	0	0	0	0	0	0	0	0	0	0	0	0	0	0	0	1	2	0	0	0	0	0	Firmicutes(97);Clostridia_1(94);Clostridiales(94);Lachnospiraceae(93);Candidatus_Arthromitus(88);unclassified;unclassified;
OTU_10407	0	0	0	0	0	0	0	0	0	0	0	0	0	0	0	0	0	0	0	0	0	0	0	0	0	0	0	0	0	0	0	0	0	0	0	0	0	1	3	2	0	Firmicutes(97);Clostridia_1(90);Clostridiales(90);Lachnospiraceae(90);unclassified;unclassified;unclassified;
OTU_10409	0	0	0	0	0	0	0	0	0	0	0	0	0	0	0	0	0	0	0	0	0	0	0	0	0	0	0	0	0	0	0	0	0	0	0	3	1	0	0	0	0	Firmicutes(100);Clostridia_1(100);Clostridiales(100);Ruminococcaceae(100);Gut_cluster_7(97);unclassified;unclassified;
OTU_1041	0	1	1	1	0	1	0	0	0	2	0	2	0	0	0	0	0	0	0	0	0	0	0	0	0	0	0	0	0	0	0	0	0	0	0	0	0	0	0	0	0	Bacteroidetes(100);Bacteroidia(100);Bacteroidales(100);unclassified;unclassified;unclassified;unclassified;
OTU_10410	0	0	0	0	0	0	0	0	0	0	0	0	0	0	0	0	0	0	0	0	0	0	0	0	0	0	0	0	0	0	0	0	0	0	0	4	0	0	0	0	0	Firmicutes(96);Clostridia_1(89);Clostridiales(89);Lachnospiraceae(89);unclassified;unclassified;unclassified;
OTU_10411	0	0	0	0	0	0	0	0	0	0	0	0	0	0	0	0	0	0	0	0	0	0	0	0	0	1	0	0	1	0	0	0	0	0	0	0	0	0	0	0	0	Firmicutes(100);Clostridia_1(98);Clostridiales(98);Lachnospiraceae(98);unclassified;unclassified;unclassified;
OTU_10412	0	0	0	0	0	0	0	0	0	0	0	0	0	0	0	0	0	0	0	0	0	0	0	0	0	0	0	0	0	0	0	0	0	0	0	5	2	0	0	0	0	Spirochaetes(85);Spirochaetes(85);Spirochaetales(85);unclassified;unclassified;unclassified;unclassified;
OTU_10413	0	0	0	0	0	0	0	0	0	0	0	0	0	0	0	0	0	0	0	0	0	0	0	1	1	0	1	0	0	0	0	0	0	0	0	0	0	0	0	0	0	Firmicutes(100);Clostridia_1(100);Clostridiales(100);Ruminococcaceae(100);Uncultured_12(96);unclassified;unclassified;
OTU_10414	0	0	0	0	0	0	0	0	0	0	0	0	0	0	0	0	0	0	0	1	0	0	0	0	0	0	0	0	0	0	0	0	0	0	0	0	1	0	0	0	0	Firmicutes(100);Clostridia_1(97);Clostridiales(97);Ruminococcaceae(94);unclassified;unclassified;unclassified;
OTU_10415	0	0	0	0	0	0	0	0	0	0	0	0	0	0	0	0	0	0	0	0	0	0	0	14	6	4	0	0	0	0	0	0	0	0	0	0	0	0	0	0	0	Firmicutes(100);Clostridia_1(100);Clostridiales(100);Lachnospiraceae(100);Candidatus_Arthromitus(99);unclassified;unclassified;
OTU_10416	0	0	0	0	0	0	0	0	0	0	0	0	0	0	0	0	0	0	0	4	5	1	3	1	1	2	0	0	0	0	0	0	0	1	0	0	0	0	0	0	1	Firmicutes(100);Clostridia_1(100);Clostridiales(100);Family_XIII_Incertae_Sedis(100);Termite_cockroach_cluster_2(98);unclassified;unclassified;
OTU_10417	0	0	0	0	0	0	0	0	0	0	0	0	0	0	0	0	0	0	0	0	0	0	1	0	0	0	0	0	0	0	0	0	0	0	0	0	0	0	0	0	0	Firmicutes(100);Clostridia_1(100);Clostridiales(100);Ruminococcaceae(100);Gut_cluster_7(91);unclassified;unclassified;
OTU_1042	0	0	0	0	0	0	0	0	0	0	0	0	0	0	0	0	1	1	4	0	0	0	0	0	0	0	0	0	0	0	0	0	0	0	0	0	0	0	0	0	0	Bacteroidetes(100);Bacteroidia(100);Bacteroidales(100);Porphyromonadaceae_2(84);unclassified;unclassified;unclassified;
OTU_10420	0	0	0	0	0	0	0	0	0	0	0	0	0	0	0	0	0	0	0	0	0	0	0	0	1	1	0	0	0	0	0	0	0	0	0	0	0	0	0	0	0	Firmicutes(98);Clostridia_1(91);Clostridiales(90);Lachnospiraceae(87);Candidatus_Arthromitus(85);unclassified;unclassified;
OTU_10421	0	0	0	0	0	0	0	0	0	0	0	0	0	0	0	0	0	0	0	0	3	0	0	0	1	0	0	0	0	0	0	0	0	0	0	0	0	1	0	0	0	Tenericutes(100);Mollicutes(100);RF9(100);unclassified;unclassified;unclassified;unclassified;
OTU_10422	0	0	0	0	0	0	0	0	0	0	0	0	0	0	0	1	0	0	0	1	2	0	2	1	0	0	1	0	0	0	0	0	1	0	4	1	0	0	0	0	0	Firmicutes(100);Clostridia_1(100);Clostridiales(100);Lachnospiraceae(100);unclassified;unclassified;unclassified;
OTU_10423	0	0	0	0	0	0	0	0	0	0	0	0	0	0	0	0	0	0	0	0	0	0	0	0	0	0	0	0	0	0	0	0	0	1	0	0	0	0	0	0	0	Firmicutes(99);Clostridia_1(95);Clostridiales(95);Lachnospiraceae(95);unclassified;unclassified;unclassified;
OTU_10425	0	0	0	0	0	0	0	0	0	0	0	0	0	0	0	0	0	0	0	0	0	0	1	0	0	0	0	0	0	0	0	0	0	0	0	0	0	0	0	0	0	Firmicutes(100);Clostridia_1(100);Clostridiales(100);Lachnospiraceae(97);Candidatus_Arthromitus(80);unclassified;unclassified;
OTU_10428	0	0	0	0	0	0	0	0	0	0	0	0	0	0	0	0	0	0	0	0	0	0	0	0	0	0	0	0	0	0	0	0	0	0	1	1	0	0	0	0	0	Firmicutes(100);Clostridia_1(98);Clostridiales(98);Lachnospiraceae(98);Gut_cluster_13(98);unclassified;unclassified;
OTU_10429	0	0	0	0	0	0	0	0	0	0	0	0	0	0	0	0	0	0	0	0	0	0	0	0	0	1	0	0	0	0	0	0	0	0	0	0	0	0	0	0	0	Firmicutes(95);Clostridia_1(80);Clostridiales(80);unclassified;unclassified;unclassified;unclassified;
OTU_1043	0	0	0	0	0	0	0	0	0	0	0	0	0	0	0	0	2	2	1	0	0	0	0	0	0	0	0	0	0	0	0	0	0	0	0	0	0	0	0	0	0	Firmicutes(96);unclassified;unclassified;unclassified;unclassified;unclassified;unclassified;
OTU_10431	0	0	0	0	0	0	0	0	0	0	0	0	0	0	0	0	0	0	0	0	0	0	0	0	0	0	1	0	0	0	0	0	0	0	0	1	0	0	0	0	0	Cyanobacteria(100);Cyanobacteria(100);Cyanobacteriales(100);C0d-2(100);unclassified;unclassified;unclassified;
OTU_10432	0	0	0	0	0	0	0	0	0	0	0	0	0	0	0	0	0	0	0	1	0	0	3	0	0	0	0	0	0	0	0	0	0	0	0	0	0	0	0	0	0	Firmicutes(99);Clostridia_1(97);Clostridiales(97);Ruminococcaceae(93);unclassified;unclassified;unclassified;
OTU_10434	0	0	0	0	0	0	0	0	0	0	0	0	0	0	0	0	0	0	0	0	0	0	1	0	1	0	0	0	0	0	0	1	12	2	4	1	1	0	0	0	0	Firmicutes(100);Clostridia_1(100);Clostridiales(100);Ruminococcaceae(100);Insect_cluster(99);unclassified;unclassified;
OTU_10436	0	0	0	0	0	0	0	0	0	0	0	0	0	0	0	0	0	0	0	0	0	0	0	1	1	0	0	0	0	0	0	0	0	0	0	0	0	0	0	0	1	Firmicutes(88);unclassified;unclassified;unclassified;unclassified;unclassified;unclassified;
OTU_10438	0	0	0	0	0	0	0	0	0	0	0	0	0	0	0	0	0	0	0	0	0	0	0	0	0	0	0	3	1	0	2	0	0	0	0	0	0	0	0	0	0	Firmicutes(100);Clostridia_1(99);Clostridiales(99);Ruminococcaceae(91);unclassified;unclassified;unclassified;
OTU_1044	0	0	0	0	0	0	0	0	0	0	0	0	3	0	0	0	3	3	2	0	0	0	1	0	0	0	0	0	0	0	0	0	0	0	0	0	0	0	0	1	0	Spirochaetes(100);Spirochaetes(100);Spirochaetales(100);Spirochaetaceae_Treponema_I(97);Treponema_If(94);unclassified;unclassified;
OTU_10440	0	0	0	0	0	0	0	0	0	0	0	0	0	0	0	0	0	0	0	0	0	0	0	0	0	0	0	0	0	0	0	0	0	0	0	0	0	0	0	1	0	Bacteroidetes(100);Bacteroidia(100);Bacteroidales(100);Porphyromonadaceae_2(98);Termite_cluster_1(93);unclassified;unclassified;
OTU_10441	0	0	0	0	0	0	0	0	0	0	0	0	0	0	0	0	0	0	0	0	0	1	0	0	2	1	0	0	0	0	0	0	0	1	0	0	0	4	1	0	0	Tenericutes(100);Mollicutes(100);RF9(100);unclassified;unclassified;unclassified;unclassified;
OTU_10443	0	0	0	0	0	0	0	0	0	0	0	0	0	0	0	0	0	0	0	0	0	0	0	0	0	0	0	0	0	0	0	0	1	0	1	0	0	0	0	0	0	Firmicutes(98);Clostridia_1(90);Clostridiales(90);Lachnospiraceae(90);unclassified;unclassified;unclassified;
OTU_10444	0	0	0	0	0	0	0	0	0	0	0	0	0	0	0	0	0	0	0	1	2	0	0	0	0	0	0	0	0	0	0	0	0	0	0	0	0	0	0	0	0	Firmicutes(100);Clostridia_1(100);Clostridiales(100);Ruminococcaceae(100);Gut_cluster_7(83);unclassified;unclassified;
OTU_10445	0	0	0	0	0	0	0	0	0	0	0	0	0	0	0	0	0	0	0	0	0	0	0	0	1	0	0	0	0	0	0	0	0	0	0	0	0	2	1	1	0	Firmicutes(100);unclassified;unclassified;unclassified;unclassified;unclassified;unclassified;
OTU_10446	0	0	0	0	0	0	0	0	0	0	0	0	0	0	0	0	0	0	0	4	0	0	0	0	0	0	1	0	0	0	0	0	0	0	0	0	0	0	0	0	0	Proteobacteria(99);Alphaproteobacteria(99);unclassified;unclassified;unclassified;unclassified;unclassified;
OTU_10447	0	0	0	0	0	0	0	0	0	0	0	0	0	0	0	0	0	0	0	0	0	0	1	0	0	0	1	0	0	0	0	0	1	0	0	0	0	0	0	0	0	Lentisphaerae(100);Lentisphaeria(100);CVer-2_termite_group(100);unclassified;unclassified;unclassified;unclassified;
OTU_10448	0	0	0	0	0	0	0	0	0	0	0	0	0	0	0	5	0	0	0	0	0	0	0	0	0	0	0	0	0	0	0	0	0	0	0	0	0	0	0	0	3	Firmicutes(100);Clostridia_1(100);Clostridiales(100);Lachnospiraceae(100);Termite_cluster(100);unclassified;unclassified;
OTU_10449	0	0	0	0	0	0	0	0	0	0	0	0	0	0	0	0	0	0	0	0	0	0	0	1	0	0	0	0	0	0	0	0	0	0	0	0	0	0	0	0	0	Firmicutes(82);unclassified;unclassified;unclassified;unclassified;unclassified;unclassified;
OTU_1045	0	0	0	0	0	0	0	0	0	0	0	0	0	0	0	0	0	1	5	0	0	0	0	0	0	0	0	0	0	0	0	0	0	0	0	0	0	0	1	0	0	Spirochaetes(100);Spirochaetes(100);Spirochaetales(100);Spirochaetaceae_Treponema_I(99);Treponema_If(93);unclassified;unclassified;
OTU_10452	0	0	0	0	0	0	0	0	0	0	0	0	0	0	0	0	0	0	0	0	2	0	0	1	2	0	3	0	1	0	1	2	1	0	0	1	0	0	0	0	0	Firmicutes(100);Clostridia_1(100);Clostridiales(100);Ruminococcaceae(100);Insect_cluster(92);unclassified;unclassified;
OTU_10453	0	0	0	0	0	0	0	0	0	0	0	0	0	0	0	0	0	0	0	0	2	1	0	0	0	0	0	0	0	0	0	0	0	0	0	0	0	0	0	0	0	Firmicutes(100);Clostridia_1(98);Clostridiales(98);Ruminococcaceae(98);Gut_cluster_4(97);unclassified;unclassified;
OTU_10455	0	2	2	1	0	0	0	0	0	0	0	1	0	0	0	0	0	0	0	0	0	0	0	0	0	0	0	0	0	0	0	0	0	0	0	0	0	0	0	0	0	Firmicutes(100);Clostridia_1(100);Clostridiales(100);Ruminococcaceae(100);Uncultured_24(99);unclassified;unclassified;
OTU_10457	0	0	0	0	0	0	0	0	0	0	0	0	0	0	0	0	0	0	0	0	0	1	5	0	0	0	0	0	0	0	0	0	0	0	0	0	0	0	0	0	0	Firmicutes(96);Clostridia_1(84);Clostridiales(84);Lachnospiraceae(84);unclassified;unclassified;unclassified;
OTU_10459	0	0	0	0	0	0	0	0	0	0	0	0	0	0	0	0	1	1	1	0	0	0	0	0	0	0	0	0	0	0	0	0	0	0	0	0	0	0	0	0	0	Actinobacteria(100);Actinobacteria(100);unclassified;unclassified;unclassified;unclassified;unclassified;
OTU_1046	0	0	0	0	0	0	0	0	0	0	0	0	0	0	0	0	0	0	0	0	0	0	0	1	0	0	0	0	0	0	0	0	0	0	0	0	0	0	0	0	0	Cyanobacteria(100);Cyanobacteria(100);Cyanobacteriales(100);C0d-2(100);unclassified;unclassified;unclassified;
OTU_10461	0	0	0	0	0	0	0	0	0	0	0	0	0	0	0	0	0	0	0	0	0	0	2	0	0	0	0	0	0	0	0	0	0	0	0	0	0	0	0	0	0	Firmicutes(97);Clostridia_1(93);Clostridiales(93);Lachnospiraceae(90);unclassified;unclassified;unclassified;
OTU_10463	0	0	0	0	0	0	0	0	0	0	0	0	0	0	0	0	0	0	0	0	0	0	0	0	0	0	0	0	0	0	0	0	0	0	1	0	0	0	0	0	0	Firmicutes(100);Clostridia_1(99);Clostridiales(99);Lachnospiraceae(99);Candidatus_Arthromitus(97);unclassified;unclassified;
OTU_10465	0	0	0	0	0	0	0	0	0	0	0	0	0	0	0	0	0	0	0	0	0	0	0	0	0	1	0	0	0	0	0	0	0	0	0	0	0	0	0	0	0	Firmicutes(99);Clostridia_1(99);Clostridiales(99);Ruminococcaceae(99);Gut_cluster_4(99);unclassified;unclassified;
OTU_10466	0	0	0	0	0	0	0	0	0	0	0	0	0	0	0	0	0	0	0	0	0	0	0	0	0	0	0	0	0	0	0	0	0	0	0	0	0	0	1	1	0	Firmicutes(100);Clostridia_1(100);Clostridiales(100);Ruminococcaceae(100);Gut_cluster_8(85);unclassified;unclassified;
OTU_10468	0	0	0	0	0	0	0	0	0	0	0	0	0	0	0	0	0	0	0	0	0	0	0	1	2	3	0	0	0	0	0	0	0	0	0	0	0	0	0	0	1	Spirochaetes(82);Spirochaetes(82);Spirochaetales(82);unclassified;unclassified;unclassified;unclassified;
OTU_1047	0	0	0	0	0	0	0	0	0	0	0	0	0	0	0	0	1	1	3	0	0	0	0	0	0	0	0	0	0	0	0	0	0	0	0	0	0	0	0	0	0	Firmicutes(96);Clostridia_1(80);Clostridiales(80);unclassified;unclassified;unclassified;unclassified;
OTU_10470	0	0	0	0	0	0	0	0	0	0	0	0	1	0	0	0	0	0	0	0	0	0	0	0	0	0	0	0	0	0	0	0	0	0	0	0	0	0	0	0	0	Firmicutes(93);Clostridia_1(84);Clostridiales(84);unclassified;unclassified;unclassified;unclassified;
OTU_10471	0	0	0	0	0	0	0	0	0	0	0	0	1	0	0	0	0	0	0	0	0	0	0	0	0	0	2	0	0	0	0	0	0	0	1	0	0	0	0	0	0	Firmicutes(100);Clostridia_1(98);Clostridiales(98);Ruminococcaceae(95);unclassified;unclassified;unclassified;
OTU_10473	0	0	0	0	0	0	0	0	0	0	0	0	0	0	0	0	1	1	1	0	0	0	0	0	0	0	0	0	0	0	0	0	0	0	0	0	0	0	0	0	0	Bacteroidetes(100);Bacteroidia(100);Bacteroidales(100);Porphyromonadaceae_3(100);Tannerella(98);unclassified;unclassified;
OTU_10477	0	0	0	0	0	0	0	0	0	0	0	0	0	0	0	0	0	0	0	0	0	0	0	0	0	0	0	0	0	0	0	0	0	0	0	0	0	5	0	1	0	Bacteroidetes(100);Bacteroidia(100);Bacteroidales(100);Porphyromonadaceae_3(98);Tannerella(97);unclassified;unclassified;
OTU_10478	0	0	0	0	0	0	0	0	0	0	0	0	0	0	0	0	0	0	0	0	0	1	4	0	0	0	0	0	0	0	0	0	0	0	0	0	0	0	0	0	0	Firmicutes(100);Clostridia_1(99);Clostridiales(99);Lachnospiraceae(99);Candidatus_Arthromitus(94);unclassified;unclassified;
OTU_1048	0	0	0	0	0	0	0	0	0	0	0	0	0	7	59	0	0	0	0	0	0	0	0	0	0	0	0	0	0	0	0	0	0	0	0	0	0	0	0	0	0	Spirochaetes(100);Spirochaetes(100);Spirochaetales(100);Spirochaetaceae_Treponema_I(100);unclassified;unclassified;unclassified;
OTU_10483	0	0	0	0	0	0	0	0	0	0	0	0	0	0	0	0	0	0	0	0	0	0	0	3	2	0	0	0	0	0	0	0	0	0	0	0	0	0	0	0	0	Firmicutes(87);unclassified;unclassified;unclassified;unclassified;unclassified;unclassified;
OTU_10484	0	0	0	0	0	0	0	0	0	0	0	0	0	0	0	0	0	0	0	0	0	0	0	0	0	0	0	0	0	0	0	0	0	0	0	6	1	0	0	0	0	Spirochaetes(100);Spirochaetes(100);Spirochaetales(100);Spirochaetaceae_Treponema_I(100);Treponema_If(100);unclassified;unclassified;
OTU_10487	0	0	0	0	0	0	0	0	0	0	1	0	2	0	0	0	0	0	0	0	0	0	0	0	0	0	0	0	0	0	0	0	0	0	0	0	1	0	0	0	0	Firmicutes(100);Clostridia_1(100);Clostridiales(100);Ruminococcaceae(100);Gut_cluster_6(81);unclassified;unclassified;
OTU_1049	0	0	0	0	0	0	0	0	0	0	0	0	9	0	0	0	0	0	0	0	0	0	0	0	0	0	0	0	0	0	0	0	1	1	1	1	1	82	98	65	0	Spirochaetes(100);Spirochaetes(100);Spirochaetales(100);Spirochaetaceae_Treponema_I(100);Treponema_If(99);unclassified;unclassified;
OTU_10493	0	0	0	0	0	0	0	0	0	0	0	0	0	0	0	0	0	0	0	0	0	0	0	0	1	0	0	0	0	0	0	0	0	0	0	0	0	0	0	0	0	Firmicutes(95);Clostridia_1(95);Clostridiales(95);Ruminococcaceae(92);unclassified;unclassified;unclassified;
OTU_10497	0	0	0	0	0	0	0	0	0	0	0	0	0	0	0	0	0	0	0	0	0	0	0	0	0	0	0	0	0	0	0	0	0	0	0	1	0	0	0	0	0	Spirochaetes(100);Spirochaetes(100);Spirochaetales(100);Spirochaetaceae_Treponema_I(100);unclassified;unclassified;unclassified;
OTU_10499	0	0	0	0	0	0	0	0	0	0	0	0	0	0	0	0	0	1	1	3	1	2	2	0	0	0	0	0	0	0	0	0	1	0	0	2	0	0	0	0	0	Firmicutes(100);Clostridia_1(100);Clostridiales(100);Ruminococcaceae(100);Gut_cluster_9(90);unclassified;unclassified;
OTU_105	0	0	0	0	0	0	0	0	0	0	0	0	0	0	0	0	0	0	8	0	0	0	2	2	11	9	4	0	1	2	1	2	1	0	1	4	10	0	0	0	0	Acidobacteria(100);Acidobacteria(100);Acidobacteriales(100);Acidobacteriaceae(100);Candidatus_Koribacter(100);unclassified;unclassified;
OTU_1050	0	0	0	0	0	0	0	0	0	0	0	0	0	0	0	0	4	5	2	0	0	0	0	0	0	0	0	0	0	0	0	0	0	0	0	0	0	0	0	0	0	unknown;unclassified;unclassified;unclassified;unclassified;unclassified;unclassified;
OTU_10501	0	0	0	0	0	0	0	0	0	0	0	0	0	0	0	0	0	0	0	0	0	0	0	0	0	1	0	0	0	0	0	0	0	0	0	0	0	0	0	0	0	Firmicutes(99);Clostridia_1(96);Clostridiales(96);Lachnospiraceae(91);Termite_cluster(90);unclassified;unclassified;
OTU_10502	0	0	0	0	0	0	0	0	0	0	0	0	0	0	0	0	0	0	0	0	0	0	2	0	0	0	6	14	0	0	0	0	0	0	0	0	0	0	0	0	0	Spirochaetes(87);Spirochaetes(87);Spirochaetales(87);unclassified;unclassified;unclassified;unclassified;
OTU_10506	0	0	0	0	0	0	0	0	0	0	0	0	0	0	0	0	0	0	0	1	2	3	0	0	0	0	0	0	0	0	0	0	0	0	0	0	0	0	0	0	0	Firmicutes(100);Clostridia_1(98);Clostridiales(98);Ruminococcaceae(98);Gut_cluster_9(90);unclassified;unclassified;
OTU_1051	0	0	1	0	1	0	1	1	0	0	5	0	2	0	0	0	0	0	0	0	0	0	0	0	0	0	0	0	0	0	0	0	0	0	0	1	1	0	0	0	0	Bacteroidetes(100);Bacteroidia(100);Bacteroidales(100);Porphyromonadaceae_Gut_group(100);Termite_cluster_I(100);unclassified;unclassified;
OTU_10510	0	0	0	0	0	0	0	0	0	0	0	0	0	0	0	0	0	0	0	0	0	0	0	0	0	0	0	0	1	1	0	0	0	0	0	0	0	0	0	0	0	Firmicutes(100);Clostridia_1(100);Clostridiales(100);Lachnospiraceae(100);Candidatus_Arthromitus(96);unclassified;unclassified;
OTU_10512	0	0	0	0	0	0	0	0	0	0	0	0	0	0	0	0	0	0	0	2	0	1	0	1	1	0	0	0	0	0	0	0	0	0	0	0	0	0	0	0	0	Firmicutes(99);Clostridia_1(99);Clostridiales(99);Lachnospiraceae(99);Candidatus_Arthromitus(97);unclassified;unclassified;
OTU_10513	0	0	0	0	0	0	0	0	0	0	0	0	0	0	0	0	0	0	0	0	0	0	0	0	0	0	0	0	0	0	0	0	0	0	0	7	0	0	0	0	0	Firmicutes(96);Clostridia_1(96);Clostridiales(96);Lachnospiraceae(81);unclassified;unclassified;unclassified;
OTU_10515	0	0	0	0	0	0	0	0	0	0	0	0	0	0	0	0	0	0	0	0	2	1	2	0	0	0	0	0	0	0	0	0	12	0	0	0	0	0	0	0	0	Firmicutes(91);Clostridia_1(90);Clostridiales(90);Lachnospiraceae(90);unclassified;unclassified;unclassified;
OTU_10516	0	0	0	1	0	0	0	0	0	0	0	0	0	0	0	0	0	0	0	0	0	0	0	0	0	0	0	0	0	0	0	0	0	0	0	0	0	0	0	0	0	Firmicutes(100);Clostridia_1(100);Clostridiales(100);Lachnospiraceae(100);Gut_cluster_15(100);unclassified;unclassified;
OTU_10517	0	0	0	0	0	0	0	0	0	0	0	0	0	0	0	0	5	3	2	0	0	0	0	0	0	0	0	0	0	0	0	0	0	0	0	0	0	0	0	0	0	Spirochaetes(91);Spirochaetes(91);Spirochaetales(91);Spirochaetaceae_Treponema_I(91);unclassified;unclassified;unclassified;
OTU_10518	0	0	0	0	0	0	0	0	0	0	0	0	0	0	0	0	0	0	0	0	0	0	0	0	0	0	1	0	0	0	0	2	0	0	0	0	0	0	0	0	0	Firmicutes(95);Clostridia_1(91);Clostridiales(91);Ruminococcaceae(90);Gut_cluster_4(82);unclassified;unclassified;
OTU_10519	0	0	0	0	0	0	0	0	0	0	0	0	0	0	0	0	0	0	0	0	0	0	0	0	0	0	0	0	0	0	0	0	0	13	15	0	0	0	1	0	0	Firmicutes(100);Clostridia_1(100);Clostridiales(100);Family_XIII_Incertae_Sedis(97);unclassified;unclassified;unclassified;
OTU_1052	0	0	0	0	0	0	0	0	0	1	3	0	0	0	0	0	0	0	0	0	1	1	3	4	0	1	0	1	1	1	2	2	0	0	0	0	2	0	0	0	0	Bacteroidetes(100);Bacteroidia(100);Bacteroidales(100);Porphyromonadaceae_Gut_group(100);Mixed_gut_cluster(100);unclassified;unclassified;
OTU_10520	0	0	0	0	0	0	0	0	0	0	0	0	0	0	0	0	0	0	0	0	0	0	0	0	0	0	0	0	2	0	1	0	0	0	0	0	0	0	0	0	0	Firmicutes(100);Clostridia_1(98);Clostridiales(98);Lachnospiraceae(95);Candidatus_Arthromitus(95);unclassified;unclassified;
OTU_10522	45	44	16	26	90	307	158	106	55	2	10	0	0	0	0	5	0	0	0	0	0	0	0	0	0	0	0	0	0	0	0	0	0	0	0	0	0	0	0	0	0	Fibrobacteres(100);Subphylum_2(100);Insect_cluster(100);Termite_cluster_I(100);unclassified;unclassified;unclassified;
OTU_10525	0	0	0	0	0	0	0	0	0	0	0	0	0	0	0	0	0	0	0	0	0	1	0	1	0	0	1	0	0	0	0	0	22	19	5	0	2	0	0	0	0	Firmicutes(100);Clostridia_1(100);Clostridiales(100);Family_XIII_Incertae_Sedis(100);Termite_cockroach_cluster_2(93);unclassified;unclassified;
OTU_10529	0	0	0	0	0	0	0	0	0	0	0	0	0	0	0	0	0	0	0	0	0	0	0	0	0	0	0	0	0	0	0	0	0	1	1	0	0	0	0	0	0	Firmicutes(99);Clostridia_1(99);Clostridiales(99);Lachnospiraceae(99);unclassified;unclassified;unclassified;
OTU_1053	0	0	0	0	0	0	0	0	0	0	0	0	0	0	0	0	6	5	4	0	0	0	0	0	0	0	0	0	0	0	0	0	0	0	0	0	0	0	0	0	0	Firmicutes(93);unclassified;unclassified;unclassified;unclassified;unclassified;unclassified;
OTU_10530	0	0	0	0	0	0	0	0	0	0	0	0	0	0	0	0	0	0	0	0	0	0	0	0	0	0	0	0	0	0	0	0	1	0	0	0	0	0	0	0	0	Firmicutes(98);Clostridia_1(91);Clostridiales(91);Lachnospiraceae(90);Candidatus_Arthromitus(80);unclassified;unclassified;
OTU_10534	0	0	0	0	0	0	0	0	0	0	0	0	0	0	0	0	0	0	0	0	1	0	0	0	0	0	0	0	0	0	0	0	0	0	0	0	0	0	0	0	0	Firmicutes(100);Clostridia_1(100);Clostridiales(100);Lachnospiraceae(100);Termite_cluster(100);unclassified;unclassified;
OTU_10537	0	0	0	0	0	0	0	0	0	0	0	0	0	0	0	0	0	0	0	0	0	0	0	0	0	0	0	0	0	0	0	0	5	2	4	0	0	0	0	0	0	Firmicutes(96);unclassified;unclassified;unclassified;unclassified;unclassified;unclassified;
OTU_1054	0	0	0	0	0	0	0	0	0	0	0	0	1	0	0	0	1	2	3	0	2	1	0	0	2	0	11	0	0	0	1	1	0	0	0	0	4	0	0	0	2	Firmicutes(100);Clostridia_1(100);Clostridiales(100);Ruminococcaceae(100);Anaerotruncus(94);unclassified;unclassified;
OTU_10543	0	0	0	0	0	0	0	0	0	0	0	0	0	0	0	0	0	0	0	0	0	0	0	0	0	0	0	0	0	0	0	0	0	1	1	0	0	0	0	0	0	Firmicutes(80);unclassified;unclassified;unclassified;unclassified;unclassified;unclassified;
OTU_10544	0	0	0	0	0	0	0	0	0	0	0	0	0	0	0	0	0	0	0	0	0	0	0	0	2	0	2	0	0	0	0	0	0	0	0	0	0	0	0	0	0	Firmicutes(100);Clostridia_1(100);Clostridiales(100);Ruminococcaceae(100);Gut_cluster_7(100);unclassified;unclassified;
OTU_10546	0	0	0	0	0	0	0	0	0	0	0	0	0	0	0	0	0	0	0	0	0	0	0	0	0	0	0	0	0	0	1	0	0	0	0	0	0	0	0	0	0	Firmicutes(95);Clostridia_1(93);Clostridiales(93);Lachnospiraceae(91);Termite_cluster(82);unclassified;unclassified;
OTU_10549	0	0	0	0	0	0	0	0	0	0	0	0	0	0	0	0	0	0	0	0	0	0	1	0	0	0	0	0	0	0	0	0	0	0	0	0	0	0	0	0	0	Firmicutes(89);Clostridia_1(82);Clostridiales(82);unclassified;unclassified;unclassified;unclassified;
OTU_1055	0	0	0	0	0	0	0	0	0	0	0	0	0	0	0	0	0	0	0	0	0	0	0	0	0	0	0	0	0	0	0	0	0	1	0	0	0	0	0	0	0	Proteobacteria(100);Alphaproteobacteria(100);Sphingomonadales(100);Sphingomonadaceae(100);Sphingomonas_2(100);unclassified;unclassified;
OTU_10550	0	0	0	0	0	0	0	0	0	0	0	0	0	0	0	0	0	0	0	0	0	0	0	0	1	1	1	0	0	0	0	1	0	0	0	1	0	0	0	0	0	Firmicutes(100);Clostridia_1(100);Clostridiales(100);Ruminococcaceae(100);Gut_cluster_7(99);unclassified;unclassified;
OTU_10554	0	0	0	0	0	0	0	0	0	0	0	0	0	0	0	0	0	0	0	0	0	0	0	0	0	0	0	0	0	0	0	0	0	0	0	0	0	0	0	0	1	Firmicutes(100);Clostridia_1(100);Clostridiales(100);Ruminococcaceae(98);unclassified;unclassified;unclassified;
OTU_10557	0	0	0	0	0	0	0	0	0	0	0	0	0	0	0	0	0	0	0	0	0	0	0	0	0	0	0	0	0	0	0	0	0	0	0	0	0	0	0	0	1	Firmicutes(100);Clostridia_1(100);Clostridiales(100);Lachnospiraceae(100);Candidatus_Arthromitus(93);unclassified;unclassified;
OTU_10558	0	0	0	0	0	0	0	0	0	0	0	0	0	2	1	0	0	0	0	0	0	0	0	0	0	0	0	0	0	0	0	0	0	0	0	0	0	0	0	0	0	unknown;unclassified;unclassified;unclassified;unclassified;unclassified;unclassified;
OTU_10562	0	0	0	0	0	0	0	0	0	0	0	0	0	0	0	0	0	0	1	1	0	0	0	1	0	1	1	0	0	0	0	0	0	0	0	0	0	0	0	0	0	Verrucomicrobia(100);Spartobacteria(100);unclassified;unclassified;unclassified;unclassified;unclassified;
OTU_10565	0	0	1	1	0	0	0	1	0	0	0	0	0	0	0	0	0	0	0	0	0	0	0	0	0	0	0	0	0	0	0	0	0	0	0	0	0	0	0	0	0	Firmicutes(100);Clostridia_1(100);Clostridiales(100);Lachnospiraceae(100);unclassified;unclassified;unclassified;
OTU_10572	0	0	0	1	0	0	0	0	0	0	0	0	0	1	0	0	0	0	0	0	0	0	0	0	0	0	0	0	0	0	0	0	0	0	0	0	0	0	0	0	0	Firmicutes(100);Clostridia_1(100);Clostridiales(100);Lachnospiraceae(100);Gut_cluster_14(100);unclassified;unclassified;
OTU_10574	0	0	0	0	0	0	0	0	0	0	0	0	0	0	0	0	0	0	0	0	0	0	0	0	0	0	0	0	0	0	0	0	0	0	0	0	0	0	0	1	0	Firmicutes(100);Clostridia_1(100);Clostridiales(100);Lachnospiraceae(100);Termite_cluster(98);unclassified;unclassified;
OTU_10576	0	0	0	0	0	0	0	0	0	0	0	0	0	0	0	0	0	0	0	0	0	0	0	0	0	0	1	0	0	0	0	0	0	0	0	0	0	0	0	0	0	Tenericutes(100);Mollicutes(100);RF9(100);unclassified;unclassified;unclassified;unclassified;
OTU_10577	0	0	0	0	0	0	0	0	0	0	0	0	0	0	0	0	0	0	0	0	0	0	0	0	3	0	0	1	0	0	0	1	0	0	0	0	0	0	0	0	0	Firmicutes(100);Clostridia_1(99);Clostridiales(99);Ruminococcaceae(97);unclassified;unclassified;unclassified;
OTU_1058	0	0	0	0	0	0	0	0	0	0	0	0	0	0	0	0	0	0	0	0	0	0	0	0	0	0	0	0	0	0	0	0	0	0	0	0	0	150	181	243	0	Spirochaetes(100);Spirochaetes(100);Spirochaetales(100);Spirochaetaceae_Treponema_I(99);unclassified;unclassified;unclassified;
OTU_10582	0	0	0	0	0	0	0	0	0	0	0	0	0	0	0	0	0	0	0	0	0	0	0	0	0	0	0	0	0	0	0	2	0	0	0	0	0	0	0	0	1	Firmicutes(100);Clostridia_1(100);Clostridiales(100);Ruminococcaceae(100);Gut_cluster_4(100);unclassified;unclassified;
OTU_10584	0	0	0	0	0	0	0	0	0	0	0	0	0	0	0	0	0	0	0	0	0	0	0	0	0	0	0	0	0	0	0	0	0	1	2	0	0	0	0	0	0	Firmicutes(100);Clostridia_1(94);Clostridiales(93);Lachnospiraceae(90);Gut_cluster_13(85);unclassified;unclassified;
OTU_10585	0	0	0	0	0	0	0	0	0	0	1	0	0	0	0	0	0	0	0	0	0	1	2	1	0	0	1	1	0	0	0	2	0	1	0	0	0	0	0	0	0	Firmicutes(100);Clostridia_1(100);Clostridiales(100);Ruminococcaceae(100);unclassified;unclassified;unclassified;
OTU_10587	0	0	0	0	0	0	0	0	0	0	0	0	0	0	0	0	0	0	0	0	0	0	0	0	0	0	0	0	0	0	0	0	63	74	100	1	0	0	0	0	0	Spirochaetes(100);Spirochaetes(100);Spirochaetales(100);Spirochaetaceae_Treponema_I(96);Treponema_If(91);unclassified;unclassified;
OTU_1059	0	0	0	0	0	0	0	0	0	0	0	0	0	4	7	0	0	0	0	0	0	0	0	0	0	0	0	0	0	0	0	1	0	0	0	0	0	0	0	0	0	Planctomycetes(100);Planctomycetacia(100);Planctomycetales(100);Planctomycetaceae(100);Termite_cockroach_cluster_2(100);unclassified;unclassified;
OTU_10591	0	0	0	0	0	0	0	0	0	0	0	0	0	0	0	0	0	0	0	0	0	0	0	0	0	0	0	0	0	0	0	0	0	0	0	0	0	0	0	0	1	Firmicutes(100);Clostridia_1(100);Clostridiales(100);Ruminococcaceae(100);Gut_cluster_7(97);unclassified;unclassified;
OTU_10592	0	0	1	2	0	4	1	3	2	0	0	0	0	0	0	0	0	0	0	0	0	0	0	0	0	0	0	0	0	0	0	0	0	0	0	0	0	0	0	0	0	Acidobacteria(100);Holophagae(100);Holophagales(100);Holophagaceae(100);Uncultured_3(100);unclassified;unclassified;
OTU_10593	0	0	0	0	0	0	0	0	0	0	0	0	0	0	0	0	0	0	0	0	0	0	0	0	0	0	3	0	0	0	0	0	0	0	0	0	0	0	0	0	0	Firmicutes(100);Clostridia_1(100);Clostridiales(100);Ruminococcaceae(100);Gut_cluster_4(98);unclassified;unclassified;
OTU_10594	0	0	0	0	0	0	0	0	0	0	0	0	0	0	0	0	0	0	0	1	0	0	0	0	0	0	0	0	0	0	0	0	0	0	0	0	0	0	0	0	0	Firmicutes(100);Clostridia_1(100);Clostridiales(100);Ruminococcaceae(100);Insect_cluster(94);unclassified;unclassified;
OTU_10595	0	0	0	0	0	0	0	0	0	0	0	0	0	0	0	0	0	0	0	1	0	0	1	1	0	1	6	0	0	0	0	0	0	0	0	0	0	0	0	0	0	Spirochaetes(100);Spirochaetes(100);Spirochaetales(100);Spirochaetaceae_Treponema_I(91);unclassified;unclassified;unclassified;
OTU_10596	0	0	0	0	0	0	0	0	0	0	0	0	0	0	0	0	0	0	0	0	0	0	0	0	1	1	0	0	0	0	0	0	0	0	0	0	0	0	0	0	0	Firmicutes(100);Clostridia_1(100);Clostridiales(100);Lachnospiraceae(100);Candidatus_Arthromitus(96);unclassified;unclassified;
OTU_10598	0	0	0	0	0	0	0	0	0	0	0	0	0	0	0	0	0	0	0	0	0	0	0	0	0	0	0	1	0	0	0	1	0	0	0	0	0	0	0	0	0	Firmicutes(89);unclassified;unclassified;unclassified;unclassified;unclassified;unclassified;
OTU_10599	0	0	0	0	0	0	0	0	0	0	0	0	0	0	0	0	0	0	0	0	0	0	0	0	1	1	0	0	0	0	0	0	0	1	0	0	0	0	0	0	0	Firmicutes(100);Clostridia_1(94);Clostridiales(94);Lachnospiraceae(94);unclassified;unclassified;unclassified;
OTU_106	0	0	0	0	0	0	0	0	0	1	0	0	0	0	0	0	4	6	12	0	0	0	0	0	0	0	0	0	0	0	0	0	0	0	0	0	0	0	0	0	0	unknown;unclassified;unclassified;unclassified;unclassified;unclassified;unclassified;
OTU_1060	0	0	0	0	0	0	0	0	0	0	0	0	0	0	0	0	3	2	7	0	0	0	0	0	0	0	0	0	0	0	0	0	0	0	0	0	0	0	0	0	0	Bacteroidetes(100);Bacteroidia(100);Bacteroidales(100);Rikenellaceae(100);BCf9-17_termite_group(98);unclassified;unclassified;
OTU_10601	0	0	0	0	0	0	0	0	0	0	0	0	0	0	0	0	0	0	0	0	0	0	0	0	0	0	0	0	0	0	0	0	1	0	1	0	0	0	0	1	0	Firmicutes(100);Clostridia_1(100);Clostridiales(100);Ruminococcaceae(100);Gut_cluster_1(91);unclassified;unclassified;
OTU_10602	0	0	0	0	0	0	0	0	0	0	3	0	0	0	0	0	0	0	0	0	0	0	0	0	0	0	0	0	0	0	0	0	0	0	0	0	0	0	0	0	0	Firmicutes(82);unclassified;unclassified;unclassified;unclassified;unclassified;unclassified;
OTU_10603	0	0	0	0	0	0	0	0	0	0	0	0	0	0	0	0	0	0	0	1	0	1	0	0	0	0	0	0	0	0	0	0	0	0	0	0	0	0	0	0	0	Firmicutes(97);Clostridia_1(95);Clostridiales(95);unclassified;unclassified;unclassified;unclassified;
OTU_10604	0	0	0	0	0	0	0	0	0	0	0	0	0	0	0	0	0	0	0	0	0	0	0	0	0	0	4	1	0	0	0	0	0	0	0	0	0	0	0	0	0	Firmicutes(99);Clostridia_1(99);Clostridiales(99);Ruminococcaceae(99);unclassified;unclassified;unclassified;
OTU_10606	0	0	0	0	0	0	0	0	0	0	0	0	0	0	0	0	0	0	0	0	0	0	0	0	0	0	1	0	0	0	0	0	0	0	0	0	0	0	0	0	0	unknown;unclassified;unclassified;unclassified;unclassified;unclassified;unclassified;
OTU_10607	0	0	0	0	0	0	0	0	0	0	0	0	0	0	0	0	0	0	0	0	0	0	0	0	0	0	0	0	0	0	0	0	0	1	1	0	0	0	0	0	0	unknown;unclassified;unclassified;unclassified;unclassified;unclassified;unclassified;
OTU_10608	0	0	0	0	0	0	0	0	0	0	0	0	0	0	0	0	0	0	0	0	0	0	0	0	0	0	0	0	0	0	0	0	0	0	1	0	0	0	0	0	0	Firmicutes(100);Clostridia_1(82);Clostridiales(82);Ruminococcaceae(81);unclassified;unclassified;unclassified;
OTU_1061	0	0	0	0	0	0	0	0	0	0	0	0	0	0	0	0	1	2	0	87	47	132	31	13	16	7	5	11	4	8	11	3	13	130	1	0	1	0	0	2	15	Firmicutes(100);Clostridia_1(98);Clostridiales(98);Ruminococcaceae(98);Incertae_Sedis_1(93);unclassified;unclassified;
OTU_10612	0	0	0	0	0	0	0	0	0	0	0	0	0	0	0	0	0	0	1	0	0	0	0	0	0	0	0	0	0	0	0	0	0	0	0	0	0	0	0	0	0	Firmicutes(100);Clostridia_1(99);Clostridiales(99);Ruminococcaceae(93);unclassified;unclassified;unclassified;
OTU_10617	0	0	0	0	0	0	0	0	0	0	0	0	0	0	0	0	0	0	0	0	0	0	0	0	0	0	4	0	0	0	0	0	1	0	0	0	0	0	0	0	0	Firmicutes(100);Clostridia_1(100);Clostridiales(100);Lachnospiraceae(100);unclassified;unclassified;unclassified;
OTU_1062	0	0	0	0	0	0	0	0	0	0	0	0	0	0	0	0	0	0	4	6	0	0	2	0	0	0	0	0	0	0	0	0	0	0	0	0	0	0	0	0	0	Firmicutes(100);Clostridia_1(100);Clostridiales(100);Ruminococcaceae(100);Gut_cluster_7(90);unclassified;unclassified;
OTU_10620	0	0	0	0	0	0	0	0	0	0	0	0	0	0	0	1	0	0	0	0	0	0	1	0	0	0	9	0	1	0	0	0	0	0	0	0	0	0	0	0	0	Spirochaetes(100);Spirochaetes(100);Spirochaetales(100);Spirochaetaceae_Treponema_I(100);unclassified;unclassified;unclassified;
OTU_10621	0	0	0	0	0	0	0	0	0	0	0	0	0	0	0	0	0	0	0	0	0	0	0	0	0	0	1	0	0	0	0	0	0	0	0	0	0	0	0	0	0	Firmicutes(98);Clostridia_1(97);Clostridiales(97);Lachnospiraceae(95);Gut_cluster_13(80);unclassified;unclassified;
OTU_10626	0	0	0	0	0	0	0	0	0	0	0	0	0	1	0	0	0	0	0	0	0	0	0	0	0	0	0	1	0	0	0	0	0	0	0	0	0	0	0	0	1	Firmicutes(100);Clostridia_1(100);Clostridiales(100);Ruminococcaceae(100);Termite_group_aaa(100);unclassified;unclassified;
OTU_1063	0	0	0	0	0	0	0	0	0	0	0	0	0	0	0	0	1	2	3	0	0	0	0	0	0	0	0	0	0	0	0	0	0	0	0	0	0	0	0	0	0	Firmicutes(99);Clostridia_1(99);Clostridiales(98);Lachnospiraceae(92);unclassified;unclassified;unclassified;
OTU_10630	0	5	7	5	3	2	4	3	3	0	1	3	0	0	0	0	0	0	0	0	0	0	0	0	0	0	0	0	0	0	0	0	0	0	0	0	0	0	0	0	0	Spirochaetes(99);Spirochaetes(99);Spirochaetales(99);Spirochaetaceae_Treponema_I(99);Treponema_Ih(89);unclassified;unclassified;
OTU_10631	0	0	0	0	0	0	0	0	0	0	0	0	0	0	0	0	0	0	0	0	1	0	0	0	0	0	0	0	0	0	0	0	1	0	0	0	0	0	0	0	0	Firmicutes(100);Clostridia_1(100);Clostridiales(100);Ruminococcaceae(100);Gut_cluster_4(100);unclassified;unclassified;
OTU_10634	0	0	0	0	0	0	0	0	0	0	0	0	0	0	0	0	0	0	0	0	0	0	0	0	0	0	0	0	0	0	0	1	0	0	0	0	0	0	0	0	0	Firmicutes(100);Clostridia_1(100);Clostridiales(100);Lachnospiraceae(100);unclassified;unclassified;unclassified;
OTU_10635	0	0	0	0	0	0	0	0	0	0	0	0	0	0	0	0	0	0	0	0	0	0	0	0	0	0	0	0	0	0	1	0	0	0	0	0	0	0	0	0	0	Firmicutes(80);unclassified;unclassified;unclassified;unclassified;unclassified;unclassified;
OTU_10636	0	0	0	0	0	0	0	0	0	0	0	0	0	0	0	0	0	0	0	0	0	0	0	0	0	0	2	0	0	0	0	0	0	0	0	0	0	0	0	0	0	Firmicutes(100);Clostridia_1(99);Clostridiales(99);Lachnospiraceae(99);unclassified;unclassified;unclassified;
OTU_10638	0	0	0	0	0	0	0	0	0	0	0	0	0	0	0	0	0	0	0	6	3	1	3	0	1	1	1	0	1	0	1	2	1	1	4	1	1	0	0	0	0	Firmicutes(100);Clostridia_1(100);Clostridiales(100);Ruminococcaceae(100);unclassified;unclassified;unclassified;
OTU_1064	0	0	0	0	0	0	0	0	0	0	0	0	0	0	0	0	4	4	1	0	0	0	0	0	0	0	0	0	0	1	0	0	0	0	0	0	0	1	0	0	0	Bacteroidetes(100);Bacteroidia(100);Bacteroidales(100);Porphyromonadaceae_2(99);Termite_cluster_2(91);unclassified;unclassified;
OTU_10641	0	0	0	0	0	0	0	0	0	0	0	0	0	0	0	0	0	0	0	0	0	0	0	0	0	0	0	0	0	0	0	0	0	1	1	0	0	1	4	2	0	Firmicutes(94);Clostridia_1(91);Clostridiales(91);Ruminococcaceae(90);Gut_cluster_4(81);unclassified;unclassified;
OTU_10642	0	0	0	0	0	0	0	0	0	0	0	0	0	0	0	0	0	0	0	0	0	1	0	0	0	0	4	0	0	0	0	0	0	0	0	0	0	0	0	0	0	Firmicutes(100);Clostridia_1(99);Clostridiales(99);Ruminococcaceae(99);unclassified;unclassified;unclassified;
OTU_10644	0	0	0	0	0	0	0	0	0	0	0	0	0	0	0	0	0	1	0	0	0	0	0	0	1	0	2	1	1	1	1	0	0	0	0	0	0	0	0	0	0	Firmicutes(100);Clostridia_1(100);Clostridiales(100);Ruminococcaceae(100);Insect_cluster(91);unclassified;unclassified;
OTU_10645	0	0	0	0	0	0	0	0	0	0	0	0	0	0	0	0	0	0	0	0	0	0	0	0	0	1	0	0	0	0	0	0	0	0	0	0	0	0	0	0	0	Firmicutes(100);Clostridia_1(100);Clostridiales(100);Clostridiaceae_1(100);Arthropod_cluster(98);unclassified;unclassified;
OTU_10646	0	0	0	0	0	0	0	0	0	0	0	0	0	1	0	0	0	0	0	0	0	0	0	1	0	1	0	0	0	1	0	2	1	2	0	0	0	0	2	1	0	Proteobacteria(95);Alphaproteobacteria(90);unclassified;unclassified;unclassified;unclassified;unclassified;
OTU_10649	0	0	0	0	0	0	0	0	0	0	0	0	0	0	0	0	0	0	0	0	0	0	0	0	0	0	0	0	0	0	0	0	0	3	5	0	0	0	0	0	0	Bacteroidetes(100);Bacteroidia(100);Bacteroidales(100);Porphyromonadaceae_Cluster_V(94);unclassified;unclassified;unclassified;
OTU_1065	0	0	0	0	0	0	0	0	0	0	0	0	0	0	0	0	1	2	3	12	2	2	1	0	0	0	0	0	0	0	0	0	0	0	0	1	0	0	0	0	0	Firmicutes(100);Clostridia_1(100);Clostridiales(100);Ruminococcaceae(100);unclassified;unclassified;unclassified;
OTU_10651	0	0	0	0	0	0	0	0	0	0	0	0	0	0	0	0	0	0	0	0	0	0	0	1	0	3	0	0	0	0	0	0	0	0	1	0	0	0	0	0	0	Firmicutes(100);Clostridia_1(93);Clostridiales(93);Lachnospiraceae(92);unclassified;unclassified;unclassified;
OTU_10652	0	0	0	0	0	0	0	0	0	0	0	0	0	0	0	0	0	0	0	0	0	0	0	1	0	1	0	1	0	0	0	5	0	0	0	0	0	0	0	0	0	Spirochaetes(96);Spirochaetes(96);Spirochaetales(96);Spirochaetaceae_Treponema_I(89);unclassified;unclassified;unclassified;
OTU_10655	0	0	0	0	0	0	0	0	0	0	0	0	0	0	0	0	0	0	0	0	0	0	0	0	0	0	0	0	0	0	0	4	0	2	2	0	0	0	0	0	0	Firmicutes(99);Clostridia_1(99);Clostridiales(99);Lachnospiraceae(99);unclassified;unclassified;unclassified;
OTU_10659	0	0	0	0	0	0	0	0	0	0	0	0	2	0	0	0	0	0	0	0	0	0	0	0	0	0	0	0	0	0	0	0	0	0	0	0	0	0	0	0	0	Firmicutes(100);unclassified;unclassified;unclassified;unclassified;unclassified;unclassified;
OTU_1066	0	0	0	0	0	0	0	0	0	0	0	0	0	0	0	0	0	0	0	0	0	0	0	0	0	0	0	3	4	6	2	0	0	20	7	0	0	7	8	17	0	Chlorobi(100);Chlorobia(100);Chlorobiales(100);OPB56(100);Termite_cluster(100);unclassified;unclassified;
OTU_10660	0	0	0	0	0	0	0	0	0	0	0	0	0	0	0	0	0	0	0	0	0	0	0	0	0	0	0	0	0	0	0	0	0	1	3	0	0	0	0	0	0	Firmicutes(95);Clostridia_1(90);Clostridiales(90);Lachnospiraceae(87);unclassified;unclassified;unclassified;
OTU_10661	0	0	0	0	0	0	0	0	0	0	0	0	8	0	0	0	0	0	0	0	0	0	0	0	0	0	0	0	0	0	0	0	0	0	0	0	0	0	0	0	0	Firmicutes(99);Clostridia_1(92);Clostridiales(92);Ruminococcaceae(91);unclassified;unclassified;unclassified;
OTU_10663	0	0	0	0	0	0	0	0	0	0	1	0	0	0	0	0	0	0	0	0	0	0	0	0	0	0	0	0	0	0	0	0	0	0	0	0	0	0	0	0	0	unknown;unclassified;unclassified;unclassified;unclassified;unclassified;unclassified;
OTU_10664	0	0	0	0	0	0	0	0	0	0	0	0	0	0	0	0	0	0	0	0	0	0	0	0	0	0	0	0	0	0	1	0	1	0	0	0	0	0	0	0	0	Firmicutes(92);Clostridia_1(88);Clostridiales(88);Lachnospiraceae(80);unclassified;unclassified;unclassified;
OTU_10665	0	0	0	0	0	0	0	0	0	0	0	0	0	0	0	0	0	0	0	0	0	0	1	0	0	0	0	0	0	0	0	0	0	0	0	0	0	0	0	0	0	Firmicutes(96);Clostridia_1(94);Clostridiales(94);Lachnospiraceae(93);unclassified;unclassified;unclassified;
OTU_10666	0	0	0	0	0	0	0	0	0	0	0	0	0	0	0	0	0	0	0	1	0	0	0	0	0	0	0	0	0	0	0	0	0	1	1	1	1	0	0	0	0	Firmicutes(100);Clostridia_1(98);Clostridiales(98);Ruminococcaceae(98);Anaerotruncus(88);unclassified;unclassified;
OTU_10668	0	0	0	0	0	0	0	0	0	0	0	0	0	0	0	0	0	0	0	0	0	0	0	0	0	0	0	0	0	0	0	0	0	0	0	1	0	0	0	0	0	Firmicutes(100);Clostridia_1(99);Clostridiales(99);Ruminococcaceae(95);Gut_cluster_7(91);unclassified;unclassified;
OTU_1067	0	0	0	0	0	0	0	0	0	0	0	0	0	0	0	5	0	0	0	1	0	0	2	1	1	1	7	0	0	0	0	0	0	2	1	10	1	34	4	2	9	Firmicutes(100);unclassified;unclassified;unclassified;unclassified;unclassified;unclassified;
OTU_10670	0	0	0	0	0	0	0	0	0	0	0	0	0	0	0	0	0	0	0	0	0	0	0	0	0	0	0	0	0	0	0	0	1	0	0	1	0	0	0	0	0	Firmicutes(100);Clostridia_1(100);Clostridiales(100);Ruminococcaceae(100);Gut_cluster_7(99);unclassified;unclassified;
OTU_10673	0	0	0	0	0	0	0	0	0	0	0	0	0	0	0	0	0	0	0	0	0	0	0	0	0	0	0	0	0	0	0	0	0	0	0	0	1	0	0	0	0	Firmicutes(91);Clostridia_1(89);Clostridiales(89);unclassified;unclassified;unclassified;unclassified;
OTU_10676	0	0	0	0	0	0	0	0	0	0	0	0	0	0	0	1	1	1	1	12	7	0	8	2	2	1	3	0	0	0	0	0	0	0	0	10	2	0	0	0	0	Spirochaetes(100);Spirochaetes(100);Spirochaetales(100);Spirochaetaceae_Treponema_I(99);unclassified;unclassified;unclassified;
OTU_10678	5	14	33	16	156	195	108	12	76	6	0	24	0	0	0	0	0	0	0	0	0	0	0	0	0	0	0	0	0	0	0	0	0	0	0	0	0	0	0	0	0	Spirochaetes(100);Spirochaetes(100);Spirochaetales(100);Spirochaetaceae_Treponema_I(100);Treponema_If(99);unclassified;unclassified;
OTU_10679	0	0	0	0	0	0	0	0	0	0	0	0	0	0	0	0	0	0	0	0	0	0	0	0	0	0	1	0	0	0	0	0	0	0	0	0	0	0	0	0	0	Spirochaetes(100);Spirochaetes(100);CW-1_termite_group(100);unclassified;unclassified;unclassified;unclassified;
OTU_1068	0	0	0	0	0	0	0	0	0	0	0	0	0	0	0	0	1	3	5	0	0	0	0	0	0	0	0	0	0	0	0	0	0	0	0	0	0	0	0	0	0	Firmicutes(91);Clostridia_1(86);Clostridiales(86);Lachnospiraceae(85);unclassified;unclassified;unclassified;
OTU_10680	0	0	0	0	0	0	0	0	0	0	0	0	0	0	0	0	0	0	0	0	0	0	0	0	0	0	0	0	0	0	0	0	0	0	0	1	0	0	0	0	0	Proteobacteria(100);Gammaproteobacteria_2(95);Legionellales(90);Coxiellaceae(90);Coxiella(90);unclassified;unclassified;
OTU_10682	0	0	0	0	0	0	0	0	0	0	0	0	0	0	0	0	0	0	0	0	1	0	0	0	0	0	0	0	0	0	0	0	0	0	0	0	0	0	0	0	0	Proteobacteria(100);Alphaproteobacteria(100);Rhodospirillales_1(97);Rhodospirillaceae(97);Thalassospira(97);unclassified;unclassified;
OTU_10683	0	0	0	0	0	0	0	0	0	0	0	0	0	0	0	0	0	0	0	0	0	0	0	0	0	0	0	0	0	0	0	2	0	0	0	0	0	0	0	0	0	Spirochaetes(99);Spirochaetes(99);Spirochaetales(99);Spirochaetaceae_Treponema_I(88);unclassified;unclassified;unclassified;
OTU_10684	0	0	0	0	0	0	0	0	0	0	2	0	0	0	0	0	0	0	0	0	0	0	0	0	0	0	0	0	0	0	0	0	0	0	0	0	0	0	0	0	0	Firmicutes(96);Clostridia_1(84);Clostridiales(84);unclassified;unclassified;unclassified;unclassified;
OTU_10686	0	0	0	0	0	0	0	0	0	0	0	0	0	0	0	0	0	0	0	0	2	1	0	0	0	0	0	0	0	0	0	0	0	0	0	0	0	0	0	0	0	Tenericutes(100);Mollicutes(100);RF9(100);unclassified;unclassified;unclassified;unclassified;
OTU_10687	0	0	0	0	0	0	0	0	0	0	0	0	0	0	0	0	0	0	0	1	13	2	2	0	1	1	0	0	0	0	0	0	0	0	0	0	0	0	0	0	0	Firmicutes(96);Clostridia_1(85);Clostridiales(85);unclassified;unclassified;unclassified;unclassified;
OTU_10689	0	0	0	0	0	0	0	0	0	0	0	0	0	0	0	0	0	0	0	0	0	0	0	0	0	0	0	0	0	0	0	0	0	0	1	0	0	0	0	0	0	Firmicutes(100);Clostridia_1(99);Clostridiales(99);Ruminococcaceae(98);Gut_cluster_9(89);unclassified;unclassified;
OTU_10690	0	0	0	0	0	0	0	0	0	0	0	0	0	0	0	0	0	0	0	0	0	0	0	0	0	0	3	0	0	0	0	0	0	0	0	0	0	0	0	0	0	Synergistetes(100);Synergistia(100);Synergistales(100);Synergistaceae(100);Candidatus_Tammella(92);unclassified;unclassified;
OTU_10691	0	0	0	0	0	0	0	0	0	0	0	0	0	0	0	0	0	0	0	0	0	0	0	0	0	0	7	0	0	0	0	0	0	0	0	0	0	0	0	0	0	Firmicutes(99);Clostridia_1(98);Clostridiales(98);Lachnospiraceae(97);unclassified;unclassified;unclassified;
OTU_10694	0	0	0	0	0	0	0	0	0	0	0	0	0	0	0	0	0	0	0	0	0	0	0	0	0	1	14	0	0	0	0	1	0	0	0	2	1	0	0	0	0	Spirochaetes(100);Spirochaetes(100);Spirochaetales(100);Spirochaetaceae_Treponema_I(100);unclassified;unclassified;unclassified;
OTU_10695	0	0	0	0	0	0	0	0	0	0	0	0	0	0	0	0	0	0	0	0	0	0	0	0	0	0	8	0	0	0	0	0	0	0	0	0	0	0	0	0	0	Firmicutes(100);Clostridia_1(100);Clostridiales(100);Ruminococcaceae(100);Gut_cluster_4(100);unclassified;unclassified;
OTU_10696	0	0	0	0	0	0	0	0	0	0	0	0	0	0	0	0	0	0	0	0	1	0	0	0	0	0	1	0	0	0	0	0	1	1	1	0	0	0	0	0	0	Elusimicrobia(100);Elusimicrobia(100);Endomicrobiales(100);Endomicrobiaceae(100);Endomicrobium(100);unclassified;unclassified;
OTU_10698	0	0	0	0	0	0	0	0	0	0	0	0	0	0	0	0	0	0	0	0	0	0	0	0	0	0	1	0	0	0	0	2	0	0	0	1	0	0	0	0	0	Firmicutes(100);Clostridia_1(100);Clostridiales(100);Ruminococcaceae(100);unclassified;unclassified;unclassified;
OTU_107	0	0	0	0	0	0	0	0	0	0	0	0	0	0	0	0	51	49	56	0	0	0	0	0	0	0	0	0	0	0	0	0	2	2	3	0	0	269	200	105	0	Spirochaetes(100);Spirochaetes(100);Spirochaetales(100);Spirochaetaceae_Treponema_I(99);Treponema_Ic(90);unclassified;unclassified;
OTU_10707	0	0	0	0	0	0	0	0	0	0	0	0	0	0	0	0	0	0	0	0	0	0	0	0	0	0	0	0	0	0	0	0	0	1	0	0	0	0	0	0	0	Firmicutes(100);Clostridia_1(100);Clostridiales(100);Clostridiaceae_1(100);unclassified;unclassified;unclassified;
OTU_1071	0	0	0	0	0	0	0	0	0	0	0	0	0	15	2	0	0	0	0	0	0	0	0	0	0	0	0	0	0	0	0	0	0	0	0	0	0	0	0	0	0	Spirochaetes(100);Spirochaetes(100);Spirochaetales(100);Spirochaetaceae_Treponema_I(100);Treponema_If(99);unclassified;unclassified;
OTU_10712	0	0	0	0	0	0	0	0	0	0	0	0	0	0	0	0	0	0	0	0	0	0	0	0	0	0	2	0	0	0	0	0	0	0	0	0	0	0	0	0	0	Firmicutes(100);Clostridia_1(99);Clostridiales(99);Lachnospiraceae(99);Candidatus_Arthromitus(80);unclassified;unclassified;
OTU_10713	0	0	0	0	0	0	0	0	0	0	0	0	0	0	0	0	0	0	0	0	0	0	0	0	0	0	0	0	0	0	0	0	0	3	0	0	0	0	0	0	0	Actinobacteria(100);Actinobacteria(100);unclassified;unclassified;unclassified;unclassified;unclassified;
OTU_10715	0	0	0	0	0	0	0	0	0	0	0	0	0	0	0	0	0	0	0	1	5	1	3	0	0	0	0	0	0	0	0	0	0	0	0	0	0	0	0	0	0	Firmicutes(100);Clostridia_1(96);Clostridiales(96);Lachnospiraceae(96);Candidatus_Arthromitus(93);unclassified;unclassified;
OTU_10716	0	0	0	0	0	0	0	0	0	0	0	0	0	0	0	0	0	0	0	0	0	1	2	0	0	0	0	0	0	0	0	0	0	0	0	2	0	0	0	0	0	Firmicutes(100);Clostridia_1(100);Clostridiales(100);Ruminococcaceae(100);Gut_cluster_6(96);unclassified;unclassified;
OTU_1072	0	0	0	0	0	1	0	0	0	0	9	0	0	0	0	14	1	1	3	6	5	4	2	13	13	5	0	0	0	0	0	2	0	0	0	72	99	1	1	0	0	Spirochaetes(98);Spirochaetes(98);Spirochaetales(98);Spirochaetaceae_3(98);Uncultured_4(98);unclassified;unclassified;
OTU_10720	0	0	0	0	0	0	0	0	0	0	0	0	0	0	0	0	0	0	0	0	0	0	0	0	0	0	0	0	0	0	0	1	0	0	0	0	0	0	0	0	0	Spirochaetes(86);Spirochaetes(86);Spirochaetales(86);unclassified;unclassified;unclassified;unclassified;
OTU_10721	0	0	0	0	0	0	0	0	0	0	0	0	0	0	0	0	0	0	0	0	1	0	8	2	2	4	4	0	2	1	0	1	0	0	0	4	1	0	0	0	0	Firmicutes(100);Clostridia_1(100);Clostridiales(100);Ruminococcaceae(100);Gut_cluster_4(100);unclassified;unclassified;
OTU_10722	0	0	0	0	0	0	0	0	0	0	0	0	0	0	0	0	0	0	0	0	0	0	0	0	0	0	4	0	0	0	0	0	0	0	0	0	0	0	0	0	0	Firmicutes(100);Clostridia_1(97);Clostridiales(97);Lachnospiraceae(97);Candidatus_Arthromitus(89);unclassified;unclassified;
OTU_10723	0	0	0	0	0	0	0	0	0	0	0	0	0	0	0	0	0	0	0	0	0	0	1	1	2	0	14	5	0	1	0	1	0	0	0	0	0	0	0	0	0	Firmicutes(100);Clostridia_1(100);Clostridiales(100);Ruminococcaceae(100);unclassified;unclassified;unclassified;
OTU_10724	0	0	0	0	0	0	0	0	0	0	0	0	0	0	0	0	0	0	0	0	0	0	0	0	0	0	2	0	0	0	0	0	0	0	0	0	0	0	0	0	0	Firmicutes(100);Clostridia_1(89);Clostridiales(89);Ruminococcaceae(86);unclassified;unclassified;unclassified;
OTU_10726	1	5	3	3	2	1	1	2	0	0	0	0	0	0	4	0	0	0	0	0	0	0	0	0	1	0	22	2	2	1	1	2	0	0	0	0	0	1	5	1	0	Spirochaetes(100);Spirochaetes(100);Spirochaetales(100);Spirochaetaceae_Treponema_I(100);Treponema_Ic(93);unclassified;unclassified;
OTU_1073	0	1	1	1	0	0	1	0	0	3	2	0	0	0	0	0	0	0	0	0	0	0	0	0	0	0	0	0	0	0	0	0	0	0	0	0	0	0	0	0	0	Bacteroidetes(100);Bacteroidia(100);Bacteroidales(100);Rikenellaceae(97);unclassified;unclassified;unclassified;
OTU_10730	0	0	0	0	0	0	0	0	0	0	0	0	0	0	0	0	0	0	0	0	0	0	0	0	1	2	0	0	0	0	0	0	0	0	0	0	0	0	0	0	0	Firmicutes(96);Clostridia_1(94);Clostridiales(94);Lachnospiraceae(94);unclassified;unclassified;unclassified;
OTU_10732	0	0	0	0	0	0	0	0	0	0	0	0	0	0	0	0	0	0	0	0	0	0	0	0	0	0	2	0	0	0	0	0	0	0	0	0	0	0	0	0	0	Firmicutes(100);Clostridia_2(100);Clostridiales_1(100);Veillonellaceae(100);unclassified;unclassified;unclassified;
OTU_10734	0	0	0	0	0	0	0	0	0	0	0	0	0	0	0	0	0	0	0	0	0	0	0	0	0	0	0	0	1	0	0	0	0	0	0	0	0	0	0	0	0	Firmicutes(99);Clostridia_1(90);Clostridiales(90);unclassified;unclassified;unclassified;unclassified;
OTU_10735	0	0	0	0	0	0	0	0	0	0	0	0	0	0	0	0	0	0	0	0	3	0	1	0	0	0	0	0	0	0	0	0	0	0	0	0	0	0	0	0	0	Firmicutes(91);Clostridia_1(83);Clostridiales(83);Lachnospiraceae(83);unclassified;unclassified;unclassified;
OTU_10738	0	0	0	0	0	0	0	0	0	0	0	0	0	0	0	0	0	0	0	1	0	1	0	0	0	0	0	0	0	0	0	0	0	0	0	0	0	0	0	0	0	Bacteroidetes(100);Bacteroidia(100);Bacteroidales(100);Rikenellaceae(100);Rs-D38_termite_group(100);unclassified;unclassified;
OTU_10739	0	0	0	0	0	0	0	0	0	0	0	0	0	0	0	0	0	0	0	1	0	2	0	0	0	0	0	0	0	0	0	0	0	0	0	0	0	0	0	0	0	Firmicutes(99);Clostridia_1(98);Clostridiales(98);Lachnospiraceae(98);unclassified;unclassified;unclassified;
OTU_1074	0	0	0	0	0	0	0	0	0	0	0	0	0	0	0	0	0	0	0	0	0	0	2	0	0	0	0	0	0	0	0	0	0	0	0	0	0	0	0	0	45	Firmicutes(100);Clostridia_1(100);Clostridiales(100);Ruminococcaceae(100);Gut_cluster_4(100);unclassified;unclassified;
OTU_10740	0	0	0	0	0	0	0	0	0	0	0	0	0	0	0	0	0	0	0	0	0	1	0	0	0	0	2	0	0	0	0	0	0	0	0	0	0	1	2	1	0	Firmicutes(100);Clostridia_1(94);Clostridiales(94);Ruminococcaceae(93);unclassified;unclassified;unclassified;
OTU_10741	0	0	0	0	0	0	0	0	0	0	0	0	0	0	0	1	0	0	0	1	1	0	4	3	0	0	0	0	0	0	0	0	0	0	3	0	0	0	0	1	0	Firmicutes(88);Clostridia_1(87);Clostridiales(87);unclassified;unclassified;unclassified;unclassified;
OTU_10742	0	0	0	0	0	0	0	0	0	0	0	0	0	0	0	0	0	0	0	0	0	0	0	0	0	0	0	0	1	0	0	0	0	0	0	0	0	0	0	0	0	Firmicutes(100);Clostridia_1(96);Clostridiales(96);Ruminococcaceae(93);unclassified;unclassified;unclassified;
OTU_10743	0	0	0	0	0	0	0	0	0	0	0	0	0	0	0	0	0	0	0	1	2	3	1	0	0	0	0	0	0	0	0	0	0	0	0	0	0	0	0	0	0	Firmicutes(100);Clostridia_1(100);Clostridiales(100);Ruminococcaceae(100);Gut_cluster_7(100);unclassified;unclassified;
OTU_10745	0	0	0	0	0	0	0	0	0	0	0	0	0	0	0	0	0	0	0	0	0	0	0	0	0	0	0	0	1	0	0	0	0	0	0	0	0	0	0	0	0	Firmicutes(91);Clostridia_1(80);Clostridiales(80);Lachnospiraceae(80);unclassified;unclassified;unclassified;
OTU_10748	0	1	1	3	0	0	0	0	1	0	5	0	2	2	0	0	0	0	0	0	0	0	0	0	0	0	0	0	0	0	0	0	0	0	0	0	0	0	0	0	0	Spirochaetes(100);Spirochaetes(100);Spirochaetales(100);Spirochaetaceae_Treponema_I(100);Treponema_If(100);unclassified;unclassified;
OTU_1075	0	0	0	0	0	0	0	0	0	0	0	0	0	0	0	0	1	1	1	0	0	0	2	0	0	0	1	0	0	0	0	0	0	0	0	0	0	0	0	0	0	Firmicutes(100);Clostridia_1(100);Clostridiales(100);Lachnospiraceae(100);Gut_cluster_15(98);unclassified;unclassified;
OTU_10750	0	0	0	0	0	0	0	0	0	0	0	0	0	5	0	1	0	0	0	0	0	0	0	0	0	0	0	0	0	0	0	0	0	0	0	0	0	0	0	0	0	Bacteroidetes(100);Bacteroidia(100);Bacteroidales(100);Rikenellaceae(100);M2PB4-61_termite_group(98);unclassified;unclassified;
OTU_10753	0	0	0	0	0	0	0	0	0	0	0	0	0	0	0	0	0	0	0	0	0	0	0	0	0	0	0	0	0	0	0	0	0	0	0	1	0	0	0	0	0	Firmicutes(95);Clostridia_1(86);Clostridiales(86);Lachnospiraceae(85);unclassified;unclassified;unclassified;
OTU_10757	0	0	0	0	0	0	0	0	0	0	0	0	0	0	0	0	0	0	0	0	0	0	0	0	0	0	0	0	0	0	0	0	0	0	0	0	0	0	0	0	3	Firmicutes(99);unclassified;unclassified;unclassified;unclassified;unclassified;unclassified;
OTU_1076	0	0	0	0	0	0	0	0	0	0	0	0	0	0	0	0	0	0	0	0	0	0	0	0	0	0	0	0	0	0	0	0	27	0	0	0	0	0	0	0	0	Firmicutes(82);unclassified;unclassified;unclassified;unclassified;unclassified;unclassified;
OTU_10766	0	0	0	0	0	0	0	0	0	0	0	0	0	0	0	0	0	0	0	0	0	0	0	0	0	0	0	0	0	0	0	0	0	0	0	0	0	0	0	0	1	Firmicutes(99);Clostridia_1(92);Clostridiales(92);Ruminococcaceae(92);unclassified;unclassified;unclassified;
OTU_10767	0	0	0	0	0	0	0	0	0	0	0	0	0	0	0	0	1	1	7	1	2	0	1	0	2	1	0	0	0	0	0	0	0	0	1	1	0	0	0	0	0	Tenericutes(98);Mollicutes(98);RF9(98);unclassified;unclassified;unclassified;unclassified;
OTU_10769	0	0	0	0	0	0	0	0	0	0	0	0	0	0	0	0	0	0	0	0	0	0	0	0	0	0	0	0	0	0	0	0	0	1	0	0	0	0	0	0	0	Firmicutes(100);Clostridia_1(100);Clostridiales(100);Ruminococcaceae(100);Gut_cluster_7(92);unclassified;unclassified;
OTU_1077	0	0	0	0	0	0	0	0	0	0	0	0	0	0	0	0	0	0	0	0	0	1	0	0	0	1	2	0	0	0	0	0	32	1	3	0	0	0	0	0	0	Firmicutes(100);Clostridia_1(100);Clostridiales(100);Lachnospiraceae(97);Candidatus_Arthromitus(89);unclassified;unclassified;
OTU_10772	0	0	0	0	0	0	0	0	0	0	0	0	0	0	0	0	0	0	0	0	0	0	0	0	0	0	0	1	0	0	0	0	0	2	0	0	0	0	0	0	0	Firmicutes(92);unclassified;unclassified;unclassified;unclassified;unclassified;unclassified;
OTU_10778	0	0	0	0	0	0	0	0	0	0	0	0	0	0	0	0	0	0	0	0	0	0	0	0	1	2	0	0	0	0	0	0	0	0	0	0	0	0	0	0	0	Firmicutes(95);Clostridia_1(87);Clostridiales(87);unclassified;unclassified;unclassified;unclassified;
OTU_1078	0	0	0	0	0	0	0	0	0	0	0	0	0	0	0	0	0	0	0	0	0	0	0	0	0	0	0	0	0	0	0	0	0	0	0	0	0	35	19	20	0	Firmicutes(100);Clostridia_1(100);Clostridiales(100);Lachnospiraceae(100);Candidatus_Arthromitus(96);unclassified;unclassified;
OTU_10780	0	0	0	0	0	0	0	0	0	0	0	0	0	3	2	0	0	0	0	0	0	0	0	0	0	0	0	0	0	0	0	0	0	0	0	0	0	0	0	0	0	Spirochaetes(100);Spirochaetes(100);Spirochaetales(100);Spirochaetaceae_Treponema_I(86);unclassified;unclassified;unclassified;
OTU_10784	0	0	0	0	0	0	0	0	0	0	0	0	0	1	0	0	0	0	0	0	0	0	0	0	0	0	0	0	0	0	0	0	0	0	0	0	0	0	0	0	0	Firmicutes(100);Clostridia_2(100);Clostridiales(100);Syntrophomonadaceae(100);Pelospora(86);unclassified;unclassified;
OTU_10795	0	0	0	0	0	0	0	0	0	0	0	0	0	0	0	0	0	0	0	0	0	0	0	0	0	0	0	0	0	0	0	0	0	0	0	0	0	0	0	0	2	Firmicutes(98);Clostridia_1(98);Clostridiales(98);Lachnospiraceae(98);Candidatus_Arthromitus(96);unclassified;unclassified;
OTU_10797	0	0	0	0	0	0	0	0	0	0	0	0	0	0	0	60	6	4	5	0	3	1	28	10	15	8	7	8	3	2	2	2	0	0	0	1	0	0	0	0	35	Spirochaetes(100);Spirochaetes(100);Spirochaetales(100);Spirochaetaceae_Treponema_I(100);unclassified;unclassified;unclassified;
OTU_108	0	0	0	0	0	0	0	0	0	0	0	0	0	0	0	4	126	90	49	0	0	0	3	1	1	0	0	0	0	0	0	0	0	0	0	0	0	0	0	0	5	Spirochaetes(100);Spirochaetes(100);Spirochaetales(100);Spirochaetaceae_Treponema_I(100);unclassified;unclassified;unclassified;
OTU_1080	0	0	0	0	0	0	0	0	0	0	0	0	0	0	0	0	4	3	10	0	0	0	0	0	0	0	0	0	0	0	0	0	0	0	0	0	0	0	0	0	0	Firmicutes(100);Clostridia_1(94);Clostridiales(94);Lachnospiraceae(94);Candidatus_Arthromitus(91);unclassified;unclassified;
OTU_10805	0	0	0	0	0	0	0	0	0	0	0	0	0	0	0	0	0	0	0	0	1	0	0	0	0	0	0	0	0	0	0	0	0	0	0	0	0	0	0	0	0	Firmicutes(90);unclassified;unclassified;unclassified;unclassified;unclassified;unclassified;
OTU_10808	0	0	0	0	0	0	0	0	0	0	0	0	0	0	0	0	0	0	0	0	0	0	0	0	0	0	0	0	0	0	0	1	0	0	0	4	0	0	0	0	0	Proteobacteria(100);Deltaproteobacteria(100);Desulfovibrionales(100);Desulfovibrionaceae(100);Desulfovibrio_5(100);unclassified;unclassified;
OTU_10813	0	0	0	0	0	0	0	0	0	0	0	0	0	0	0	0	0	0	0	0	0	0	0	0	0	0	0	0	0	0	0	0	0	0	0	0	0	0	0	0	1	Firmicutes(100);Clostridia_1(100);Clostridiales(100);Lachnospiraceae(100);unclassified;unclassified;unclassified;
OTU_10817	0	0	0	0	0	0	0	0	0	0	0	0	0	0	0	0	0	0	0	0	0	0	2	0	0	0	2	0	0	0	0	0	0	0	0	0	0	0	0	0	0	Bacteroidetes(100);Bacteroidia(100);Bacteroidales(100);Porphyromonadaceae_2(94);unclassified;unclassified;unclassified;
OTU_10818	0	0	0	0	0	0	0	0	0	0	0	0	0	0	0	0	0	0	0	0	1	0	0	0	0	2	0	0	0	0	0	0	0	0	0	0	0	0	0	0	0	Firmicutes(100);Clostridia_1(97);Clostridiales(97);Ruminococcaceae(97);unclassified;unclassified;unclassified;
OTU_10819	0	0	0	0	0	0	0	0	0	0	0	0	0	0	0	0	0	0	0	0	0	0	0	1	3	1	2	0	0	0	0	0	0	0	0	0	0	0	0	0	0	Firmicutes(100);Clostridia_1(100);Clostridiales(100);Ruminococcaceae(97);unclassified;unclassified;unclassified;
OTU_1082	0	1	0	0	1	0	0	0	1	0	0	0	0	0	0	0	0	0	0	0	0	0	0	0	0	0	0	0	0	0	0	0	0	0	0	0	0	0	0	0	0	Bacteroidetes(100);Bacteroidia(100);Bacteroidales(100);Porphyromonadaceae_2(97);unclassified;unclassified;unclassified;
OTU_10822	0	0	0	0	0	0	0	0	0	0	0	0	0	0	0	0	0	0	1	0	0	0	0	0	0	0	0	0	0	0	0	0	0	0	0	0	0	1	2	2	0	Firmicutes(100);Clostridia_1(100);Clostridiales(100);Lachnospiraceae(100);Candidatus_Arthromitus(100);unclassified;unclassified;
OTU_10823	0	0	0	0	0	0	0	0	0	0	0	0	5	3	1	0	0	0	0	0	0	0	0	0	0	0	0	0	0	0	0	0	1	1	0	7	0	0	2	1	0	Spirochaetes(100);Spirochaetes(100);Spirochaetales(100);Spirochaetaceae_Treponema_I(100);Treponema_Ia(84);unclassified;unclassified;
OTU_10824	0	0	0	0	0	0	0	0	0	0	0	0	0	29	2	0	0	0	0	0	0	0	0	0	0	0	0	0	0	0	0	0	0	0	0	0	0	0	0	0	0	Spirochaetes(100);Spirochaetes(100);Spirochaetales(100);Spirochaetaceae_Treponema_I(100);Treponema_If(100);unclassified;unclassified;
OTU_10827	0	0	0	0	0	0	0	0	0	0	0	0	0	0	0	0	0	0	0	1	0	0	0	0	0	0	0	0	0	0	0	0	0	0	0	0	0	0	0	0	0	Verrucomicrobia(100);Spartobacteria(98);unclassified;unclassified;unclassified;unclassified;unclassified;
OTU_1083	0	0	0	0	0	0	0	0	0	0	0	0	0	0	0	0	0	0	0	0	0	0	4	0	0	0	4	0	0	0	0	0	0	0	0	0	0	0	0	0	32	Verrucomicrobia(100);Opitutae(100);vadinHA64(100);Termite_cluster_I(100);unclassified;unclassified;unclassified;
OTU_10833	0	0	0	0	0	0	0	0	0	0	0	0	0	59	25	3	0	0	0	0	0	0	0	0	0	0	0	0	0	0	0	0	5	9	10	0	0	0	0	0	0	Spirochaetes(100);Spirochaetes(100);Spirochaetales(100);Spirochaetaceae_Treponema_I(99);Treponema_Ia(96);unclassified;unclassified;
OTU_1084	0	0	0	0	0	0	0	0	0	0	0	0	0	0	0	0	0	0	0	0	0	0	0	0	0	0	0	14	9	8	5	1	0	0	0	0	0	0	0	0	0	Spirochaetes(100);Spirochaetes(100);Spirochaetales(100);Spirochaetaceae_Treponema_I(95);unclassified;unclassified;unclassified;
OTU_10843	0	0	0	0	0	0	0	0	0	0	0	0	0	0	0	0	0	0	0	0	0	0	0	0	0	0	0	0	0	0	0	1	0	0	0	0	0	0	0	0	0	unknown;unclassified;unclassified;unclassified;unclassified;unclassified;unclassified;
OTU_10847	0	0	0	0	0	0	0	0	0	0	0	0	0	0	0	0	0	0	0	0	0	0	0	0	0	0	0	0	0	0	0	3	0	0	0	0	0	0	0	0	0	Firmicutes(98);Clostridia_1(95);Clostridiales(95);Lachnospiraceae(93);unclassified;unclassified;unclassified;
OTU_1085	0	0	0	0	0	0	0	0	0	0	0	0	0	0	0	0	0	0	0	0	2	0	0	0	0	0	2	2	2	4	3	2	0	5	1	0	0	0	0	0	0	Chlorobi(100);Chlorobia(100);Chlorobiales(100);OPB56(100);Termite_cluster(100);unclassified;unclassified;
OTU_10852	0	0	0	0	0	0	0	0	0	0	0	0	0	0	0	0	0	0	0	0	0	0	1	0	0	0	2	0	0	0	0	0	0	0	4	0	0	0	0	0	0	Firmicutes(100);Clostridia_1(100);Clostridiales(100);Lachnospiraceae(100);Gut_cluster_15(85);unclassified;unclassified;
OTU_10853	0	1	0	1	0	0	0	0	0	0	0	1	0	0	0	0	0	0	0	0	0	0	0	0	0	0	0	0	0	0	0	0	0	0	1	1	0	0	1	0	0	unknown;unclassified;unclassified;unclassified;unclassified;unclassified;unclassified;
OTU_10854	0	0	0	0	0	0	0	0	0	0	0	0	0	0	0	0	0	0	0	0	0	0	0	0	0	0	0	0	0	0	0	0	0	1	0	0	0	0	0	0	0	Firmicutes(100);Clostridia_2(100);Clostridiales_1(100);Peptococcaceae_1(98);Uncultured_2(97);unclassified;unclassified;
OTU_10855	0	0	0	0	0	0	0	0	0	0	0	0	0	0	0	0	0	0	0	0	0	0	0	0	0	0	0	0	0	0	0	1	0	0	1	0	0	0	0	0	0	Firmicutes(93);Clostridia_1(92);Clostridiales(92);Lachnospiraceae(88);Candidatus_Arthromitus(84);unclassified;unclassified;
OTU_10857	0	0	0	0	0	0	0	0	0	0	0	0	0	0	0	0	0	0	0	0	2	0	1	0	0	0	0	0	0	0	0	0	0	0	0	0	0	0	0	0	0	Firmicutes(98);Clostridia_1(91);Clostridiales(91);Ruminococcaceae(90);unclassified;unclassified;unclassified;
OTU_10858	0	0	0	0	0	0	0	0	0	0	0	0	0	0	0	0	0	0	0	0	0	0	0	0	0	0	0	0	0	0	0	0	0	0	0	0	0	0	0	0	1	Firmicutes(99);Clostridia_1(93);Clostridiales(93);Ruminococcaceae(93);unclassified;unclassified;unclassified;
OTU_10859	0	0	0	0	0	0	0	0	0	0	0	0	0	0	0	0	0	0	0	0	0	0	0	0	0	0	0	0	0	0	0	0	0	0	0	2	6	0	0	0	0	Bacteroidetes(100);Bacteroidia(100);Bacteroidales(100);Porphyromonadaceae_2(87);Termite_cluster_2(82);unclassified;unclassified;
OTU_1086	0	0	0	0	0	0	0	0	0	0	0	0	0	0	0	0	2	2	4	7	2	2	2	0	1	1	0	0	0	0	1	1	0	0	0	2	2	0	0	0	0	Firmicutes(100);Clostridia_1(98);Clostridiales(98);Ruminococcaceae(97);Gut_cluster_6(89);unclassified;unclassified;
OTU_10860	0	0	0	0	0	0	0	0	0	0	0	0	0	0	0	0	0	0	0	0	0	0	0	0	0	0	0	0	0	0	0	0	0	0	0	2	1	0	0	0	0	Firmicutes(100);Clostridia_1(100);Clostridiales(100);Ruminococcaceae(100);Gut_cluster_7(99);unclassified;unclassified;
OTU_10863	0	0	0	0	0	0	0	0	0	0	0	0	0	0	0	0	0	0	0	0	0	0	0	0	0	0	0	3	1	1	1	11	0	0	0	0	0	0	0	0	0	Spirochaetes(95);Spirochaetes(95);Spirochaetales(95);unclassified;unclassified;unclassified;unclassified;
OTU_10865	0	0	0	0	0	0	0	0	0	0	0	0	0	0	0	0	0	0	0	0	0	0	0	0	0	0	0	0	0	0	0	1	0	0	0	4	4	0	0	0	0	unknown;unclassified;unclassified;unclassified;unclassified;unclassified;unclassified;
OTU_10869	0	0	0	0	0	0	0	0	0	0	0	0	0	0	0	0	0	0	0	0	0	0	0	0	0	0	0	0	1	0	1	0	0	0	0	0	0	0	0	0	0	Firmicutes(100);Clostridia_1(100);Clostridiales(100);Lachnospiraceae(100);Gut_cluster_15(85);unclassified;unclassified;
OTU_1087	0	0	0	0	0	0	0	0	0	0	0	0	0	0	0	0	0	0	0	0	6	0	0	0	0	0	0	0	0	0	0	0	0	0	0	0	0	0	0	0	1	Proteobacteria(100);Gammaproteobacteria_1(100);Enterobacteriales(100);Enterobacteriaceae_1(94);Providencia(93);unclassified;unclassified;
OTU_10871	0	0	0	0	0	0	0	0	0	0	0	0	0	0	0	0	0	0	0	0	0	0	0	0	0	0	0	0	0	0	0	0	0	0	0	1	0	0	0	0	0	Firmicutes(88);unclassified;unclassified;unclassified;unclassified;unclassified;unclassified;
OTU_10872	0	0	0	0	0	0	0	0	0	0	0	0	0	0	0	0	0	0	0	0	0	0	0	0	0	0	0	0	0	0	0	0	0	0	0	1	0	0	0	0	0	Firmicutes(96);Clostridia_1(83);Clostridiales(83);Lachnospiraceae(81);unclassified;unclassified;unclassified;
OTU_10875	1	0	0	0	0	0	0	0	0	0	0	0	0	0	0	0	0	0	0	0	0	0	0	0	0	0	0	0	0	0	0	0	0	0	0	0	0	0	0	0	0	Proteobacteria(100);Alphaproteobacteria(100);Rhodospirillales_1(100);Rhodospirillaceae(100);Thalassospira(100);unclassified;unclassified;
OTU_10877	0	0	0	0	0	0	0	0	0	0	0	0	0	0	0	0	0	1	0	0	0	0	0	0	3	0	0	0	0	0	0	0	0	1	1	0	0	0	0	0	0	Bacteroidetes(100);Bacteroidia(100);Bacteroidales(100);Porphyromonadaceae_Cluster_V(100);unclassified;unclassified;unclassified;
OTU_10878	0	0	0	0	0	0	0	0	0	0	0	0	0	0	0	0	0	0	0	0	0	0	0	0	0	0	0	0	0	0	0	0	0	0	1	0	0	0	0	0	0	Proteobacteria(100);Alphaproteobacteria(100);Rhizobiales_2(100);Bradyrhizobiaceae(100);Rhodopseudomonas(84);unclassified;unclassified;
OTU_10879	0	0	0	0	0	0	0	0	0	0	0	0	0	0	0	0	0	0	0	0	0	0	0	0	0	0	0	0	0	0	0	3	0	0	0	0	0	0	0	0	0	Firmicutes(99);Clostridia_1(98);Clostridiales(98);Ruminococcaceae(98);unclassified;unclassified;unclassified;
OTU_10884	0	0	0	0	0	0	0	0	0	0	0	0	0	0	0	0	0	0	0	1	1	1	0	0	0	0	0	0	0	0	0	0	0	0	0	2	1	0	0	0	0	Firmicutes(100);Clostridia_1(93);Clostridiales(92);Ruminococcaceae(91);unclassified;unclassified;unclassified;
OTU_10886	0	0	0	0	0	0	0	0	0	0	1	0	0	0	0	0	0	0	0	0	0	0	0	0	0	0	0	0	0	0	0	0	0	0	0	24	21	0	0	0	0	Spirochaetes(100);Spirochaetes(100);Spirochaetales(100);Spirochaetaceae_Treponema_I(100);Treponema_Ia(87);unclassified;unclassified;
OTU_10888	0	0	0	0	0	0	0	0	0	0	0	0	0	0	0	0	0	0	0	0	0	0	0	0	3	0	0	0	0	0	0	0	0	0	0	0	0	0	0	0	0	Firmicutes(99);Clostridia_1(98);Clostridiales(98);Ruminococcaceae(98);Gut_cluster_7(93);unclassified;unclassified;
OTU_1089	0	0	0	0	0	0	0	0	0	0	0	0	0	0	0	0	0	0	0	0	0	0	0	0	0	0	0	0	0	0	0	0	0	0	0	0	0	24	12	15	0	Firmicutes(99);Clostridia_1(99);Clostridiales(99);Ruminococcaceae(99);unclassified;unclassified;unclassified;
OTU_10892	0	0	0	0	0	0	0	0	0	0	0	0	0	0	0	0	0	0	0	0	0	0	0	0	0	0	0	0	0	0	0	0	0	0	0	0	0	1	0	0	0	Bacteroidetes(100);Bacteroidia(100);Bacteroidales(100);unclassified;unclassified;unclassified;unclassified;
OTU_10898	0	0	0	0	0	0	0	0	0	0	0	0	0	0	0	0	0	0	0	0	0	0	0	0	0	0	0	0	0	0	0	0	0	0	0	1	2	0	0	0	0	Firmicutes(100);Clostridia_1(90);Clostridiales(90);Lachnospiraceae(89);Candidatus_Arthromitus(82);unclassified;unclassified;
OTU_10899	1	1	0	0	0	0	0	0	0	0	0	0	0	0	0	0	0	0	0	0	0	0	0	0	0	0	0	0	0	0	0	0	0	0	0	0	0	0	0	0	0	Firmicutes(95);Clostridia_1(93);Clostridiales(93);Lachnospiraceae(92);Gut_cluster_6(80);unclassified;unclassified;
OTU_109	0	0	0	0	0	0	0	0	0	0	0	0	0	0	0	8	0	0	0	0	0	1	0	0	0	0	0	0	0	0	0	0	97	0	3	1	0	0	1	0	38	Firmicutes(100);Bacilli(100);Bacillales(100);Bacillaceae(100);Bacillus_11(100);unclassified;unclassified;
OTU_1090	0	0	0	0	0	0	0	0	0	0	0	0	0	0	0	0	5	6	5	0	0	0	0	2	1	0	0	0	0	0	0	1	0	0	0	0	0	2	3	5	5	Synergistetes(100);Synergistia(100);Synergistales(100);Synergistaceae(100);Candidatus_Tammella(100);unclassified;unclassified;
OTU_10902	0	0	0	0	0	0	0	0	0	0	0	0	0	0	0	0	0	0	0	0	0	0	0	0	0	0	0	0	0	0	0	7	0	0	0	0	0	0	0	0	0	Firmicutes(96);unclassified;unclassified;unclassified;unclassified;unclassified;unclassified;
OTU_10904	0	0	0	0	0	0	0	0	0	1	0	0	0	0	0	0	0	0	0	0	0	0	0	0	0	0	0	0	0	0	0	0	0	0	0	0	0	0	0	0	0	Firmicutes(97);Clostridia_1(80);Clostridiales(80);unclassified;unclassified;unclassified;unclassified;
OTU_10905	0	0	0	0	0	0	0	0	0	0	0	0	0	0	0	0	0	0	0	0	0	0	0	1	1	0	0	0	0	0	0	0	0	0	0	0	0	0	0	0	0	Firmicutes(100);Clostridia_1(99);Clostridiales(99);Lachnospiraceae(99);Candidatus_Arthromitus(85);unclassified;unclassified;
OTU_10906	0	0	0	0	0	0	0	0	0	0	0	0	0	0	0	0	0	0	0	0	0	0	0	0	0	0	0	0	0	0	0	0	0	0	0	4	1	0	0	0	0	Firmicutes(86);unclassified;unclassified;unclassified;unclassified;unclassified;unclassified;
OTU_10908	0	0	0	0	0	0	0	0	0	0	0	0	0	0	0	0	0	0	0	0	0	0	0	0	0	0	0	0	0	0	0	0	0	0	0	1	1	0	0	0	0	Proteobacteria(100);Alphaproteobacteria(100);unclassified;unclassified;unclassified;unclassified;unclassified;
OTU_10909	0	0	0	0	0	0	0	0	0	0	0	0	0	0	0	0	0	0	0	0	0	0	0	1	1	0	0	0	0	0	0	0	0	0	0	0	0	0	0	0	0	Firmicutes(100);Clostridia_1(100);Clostridiales(100);Ruminococcaceae(100);unclassified;unclassified;unclassified;
OTU_1091	1	1	0	0	0	0	2	0	0	2	16	1	8	0	0	0	0	0	0	0	0	0	0	0	0	0	0	0	0	0	0	0	0	0	0	1	2	0	0	0	1	Planctomycetes(100);Planctomycetacia(100);Planctomycetales(100);Planctomycetaceae(100);Termite_cockroach_cluster_2(100);unclassified;unclassified;
OTU_10915	0	0	0	0	0	1	0	0	0	0	0	0	0	0	0	0	0	0	0	0	0	0	0	0	0	0	0	0	0	0	0	0	0	0	0	8	69	0	0	0	0	unknown;unclassified;unclassified;unclassified;unclassified;unclassified;unclassified;
OTU_10918	0	0	0	0	0	0	0	0	0	0	0	0	0	0	0	0	0	0	0	0	2	0	0	0	0	0	4	0	0	0	0	0	0	1	1	1	2	0	0	0	0	Firmicutes(100);Clostridia_1(100);Clostridiales(100);Lachnospiraceae(100);unclassified;unclassified;unclassified;
OTU_10919	0	0	0	0	0	0	0	0	0	0	0	0	0	0	0	0	0	0	0	0	0	0	0	0	0	0	0	0	0	0	0	0	0	0	0	1	1	0	0	0	0	Firmicutes(100);Clostridia_1(100);Clostridiales(100);Lachnospiraceae(96);unclassified;unclassified;unclassified;
OTU_1092	3	1	2	2	0	0	0	0	0	3	15	1	0	0	0	0	0	0	0	0	0	0	0	0	0	0	0	0	0	0	0	0	0	0	0	0	0	0	0	0	0	Spirochaetes(100);Spirochaetes(100);Spirochaetales(100);Spirochaetaceae_Treponema_I(100);unclassified;unclassified;unclassified;
OTU_10922	0	0	0	0	0	0	0	0	0	0	0	0	0	0	0	0	0	0	0	0	0	0	0	0	0	0	0	0	0	0	0	0	0	0	0	1	0	0	0	0	0	Firmicutes(100);Clostridia_1(100);Clostridiales(100);Ruminococcaceae(100);unclassified;unclassified;unclassified;
OTU_10923	0	0	0	0	0	0	0	0	0	0	0	0	0	0	0	0	0	0	0	0	0	0	0	0	0	0	0	0	0	0	0	0	0	0	0	1	0	0	0	0	0	Firmicutes(100);Clostridia_1(100);Clostridiales(100);Lachnospiraceae(100);unclassified;unclassified;unclassified;
OTU_10924	0	0	0	0	0	0	0	0	0	0	0	0	0	0	0	0	0	0	0	0	1	0	0	0	0	0	0	0	0	0	0	0	1	1	1	0	1	0	0	1	0	unknown;unclassified;unclassified;unclassified;unclassified;unclassified;unclassified;
OTU_10926	0	0	0	0	0	0	0	0	0	0	0	0	0	0	0	0	0	0	0	0	0	0	0	0	0	0	0	0	0	0	0	0	0	0	0	0	2	0	0	0	0	Firmicutes(80);unclassified;unclassified;unclassified;unclassified;unclassified;unclassified;
OTU_10928	0	0	0	0	0	0	0	0	0	0	0	0	8	0	0	2	0	0	0	0	1	0	0	0	0	0	0	0	0	0	0	0	1	0	0	4	5	0	0	0	0	Firmicutes(100);Clostridia_1(100);Clostridiales(100);Lachnospiraceae(100);Termite_cluster(100);unclassified;unclassified;
OTU_10929	0	0	0	0	0	0	0	0	0	0	0	0	0	0	0	0	0	0	0	0	0	0	0	0	0	0	0	0	0	0	0	0	1	0	0	1	0	0	0	0	0	Actinobacteria(100);Actinobacteria(100);Coriobacteriales(100);Coriobacteriaceae(100);Uncultured_10(100);unclassified;unclassified;
OTU_1093	0	0	0	0	0	0	0	0	0	0	0	0	0	0	0	13	18	18	17	3	11	4	8	10	9	4	0	7	3	2	1	15	0	0	0	0	0	0	0	0	0	Spirochaetes(100);Spirochaetes(100);Spirochaetales(100);Spirochaetaceae_Treponema_I(97);Treponema_Ia(87);unclassified;unclassified;
OTU_10933	0	0	0	0	0	0	0	0	0	0	0	0	0	0	0	0	1	1	1	0	0	0	6	2	1	1	3	3	1	1	1	2	0	0	0	1	2	0	1	3	2	Firmicutes(100);Clostridia_1(100);Clostridiales(100);Ruminococcaceae(100);unclassified;unclassified;unclassified;
OTU_1094	0	0	0	0	0	0	0	0	0	0	0	0	0	0	0	0	2	1	2	0	0	0	0	0	0	0	0	0	0	0	0	0	0	0	0	0	0	0	0	0	0	Firmicutes(100);Clostridia_1(100);Clostridiales(100);Ruminococcaceae(100);Gut_cluster_4(100);unclassified;unclassified;
OTU_10940	0	0	0	0	0	0	0	0	0	0	0	0	0	0	0	0	0	0	0	0	0	0	0	0	0	0	0	0	0	0	0	2	0	0	0	0	0	0	0	0	0	Firmicutes(100);Clostridia_1(100);Clostridiales(100);Ruminococcaceae(100);unclassified;unclassified;unclassified;
OTU_10944	0	0	0	0	0	0	0	0	0	0	0	0	0	0	0	0	0	0	0	0	0	0	0	0	0	0	0	0	0	0	0	0	0	0	1	1	0	0	0	0	0	Firmicutes(100);Clostridia_1(99);Clostridiales(99);Ruminococcaceae(99);unclassified;unclassified;unclassified;
OTU_10945	0	0	0	0	0	0	0	0	0	0	0	0	0	15	23	0	0	0	0	0	0	0	0	0	0	0	0	0	0	0	0	0	0	0	0	0	0	0	0	0	0	Spirochaetes(100);Spirochaetes(100);Spirochaetales(100);Spirochaetaceae_Treponema_I(98);Treponema_Ia(90);unclassified;unclassified;
OTU_10948	0	0	0	0	0	0	0	0	0	0	0	0	0	0	0	0	0	0	0	0	0	0	0	2	0	0	4	0	0	0	0	1	0	0	3	0	0	0	0	0	0	Firmicutes(100);Clostridia_1(100);Clostridiales(100);Lachnospiraceae(100);Gut_cluster_14(100);unclassified;unclassified;
OTU_1095	0	0	0	0	0	0	0	0	0	0	0	0	0	0	0	0	0	0	3	1	1	0	0	1	1	0	0	0	0	0	0	0	0	0	0	0	0	0	0	0	0	Firmicutes(100);Clostridia_1(99);Clostridiales(99);Ruminococcaceae(99);Gut_cluster_6(97);unclassified;unclassified;
OTU_10962	0	0	0	0	0	0	0	0	0	0	0	0	0	7	2	0	0	0	0	0	0	0	0	0	0	0	0	0	0	0	0	0	0	0	0	0	0	0	0	0	0	Spirochaetes(100);Spirochaetes(100);Spirochaetales(100);Spirochaetaceae_Treponema_I(100);Treponema_Ic(93);unclassified;unclassified;
OTU_10966	0	0	0	0	0	0	0	0	0	0	0	0	0	6	6	4	0	0	0	0	1	0	5	1	1	1	0	10	3	3	2	1	0	0	3	5	1	0	0	0	1	Spirochaetes(100);Spirochaetes(100);Spirochaetales(100);Spirochaetaceae_Treponema_I(94);unclassified;unclassified;unclassified;
OTU_10969	0	0	0	0	0	0	0	0	0	0	0	0	0	0	0	0	0	0	0	0	0	0	0	0	0	0	0	0	0	0	0	0	0	0	0	0	0	0	0	0	1	Actinobacteria(99);Actinobacteria(99);Actinomycetales(97);Termite_cluster_1(97);unclassified;unclassified;unclassified;
OTU_1097	0	0	0	0	0	0	0	0	0	0	0	0	0	0	0	0	2	1	1	0	11	5	32	0	0	0	2	0	0	0	0	0	0	0	0	0	0	0	0	0	0	Firmicutes(88);Clostridia_1(84);Clostridiales(84);Lachnospiraceae(83);unclassified;unclassified;unclassified;
OTU_10970	0	0	0	0	0	0	0	0	0	0	0	0	0	0	0	0	0	0	0	2	4	2	7	1	0	1	2	1	0	0	0	2	0	1	1	0	0	0	0	0	0	Firmicutes(100);Clostridia_1(100);Clostridiales(100);Ruminococcaceae(100);unclassified;unclassified;unclassified;
OTU_10976	0	0	0	0	0	0	0	0	0	0	0	0	0	1	0	0	0	0	0	0	0	0	0	0	0	0	0	0	0	0	0	0	0	0	0	0	0	0	0	0	0	Spirochaetes(99);Spirochaetes(99);Spirochaetales(99);Spirochaetaceae_Treponema_I(94);unclassified;unclassified;unclassified;
OTU_10983	0	0	0	0	0	0	0	0	0	0	0	0	0	0	0	0	0	0	0	0	0	0	0	0	0	0	0	0	0	0	0	2	0	0	0	0	0	0	0	0	0	Firmicutes(97);Clostridia_1(95);Clostridiales(95);Ruminococcaceae(95);Gut_cluster_4(89);unclassified;unclassified;
OTU_10987	0	0	0	0	0	0	0	0	0	0	0	0	0	0	0	0	0	0	0	1	0	0	0	0	0	0	0	0	0	0	0	0	0	0	0	0	0	0	0	0	2	Firmicutes(100);Clostridia_1(100);Clostridiales(100);Lachnospiraceae(99);Candidatus_Arthromitus(80);unclassified;unclassified;
OTU_1099	0	0	0	0	0	0	0	0	0	0	0	0	0	0	0	0	5	3	9	0	0	0	0	0	0	0	0	0	0	0	0	0	0	0	0	0	0	0	0	0	0	Spirochaetes(100);Spirochaetes(100);Spirochaetales(100);Spirochaetaceae_Treponema_I(94);Treponema_Ia(93);unclassified;unclassified;
OTU_10991	0	0	0	0	0	0	0	0	0	0	0	0	0	0	0	0	0	0	0	0	0	0	0	0	0	0	0	0	0	1	1	1	4	0	0	1	0	0	0	0	0	Firmicutes(98);Clostridia_1(86);Clostridiales(86);Lachnospiraceae(81);unclassified;unclassified;unclassified;
OTU_10996	0	0	0	0	0	0	0	0	0	0	0	0	0	0	0	0	0	0	0	0	0	0	0	0	0	0	0	0	0	0	0	0	0	0	0	0	0	0	0	0	1	Firmicutes(100);Clostridia_1(100);Clostridiales(100);Lachnospiraceae(100);Gut_cluster_15(84);unclassified;unclassified;
OTU_11	365	322	322	269	619	536	534	470	450	1039	35	112	0	0	0	0	0	0	0	0	0	1	0	0	0	0	0	0	0	0	0	0	0	1	0	0	0	0	0	0	0	Spirochaetes(100);Spirochaetes(100);Spirochaetales(100);Spirochaetaceae_Treponema_I(100);Treponema_If(100);unclassified;unclassified;
OTU_110	0	0	0	0	0	0	0	0	0	0	1	0	52	0	0	0	33	34	29	1	0	1	0	1	1	1	2	1	1	1	0	6	0	0	0	6	2	1	0	0	0	Spirochaetes(99);Spirochaetes(99);Spirochaetales(99);Spirochaetaceae_Treponema_I(99);Treponema_Ia(96);unclassified;unclassified;
OTU_11000	0	0	0	0	0	0	0	0	0	0	0	0	0	0	0	0	0	0	0	0	0	0	0	0	0	0	0	0	0	0	0	0	0	0	0	0	0	0	0	0	2	Firmicutes(100);Clostridia_1(100);Clostridiales(100);Lachnospiraceae(100);Candidatus_Arthromitus(97);unclassified;unclassified;
OTU_1101	0	0	0	0	0	0	0	0	0	0	0	0	0	0	0	0	13	10	10	0	0	0	0	11	10	7	15	6	6	10	3	17	0	0	0	0	0	1	2	1	0	Bacteroidetes(100);Bacteroidia(100);Bacteroidales(100);Porphyromonadaceae_2(100);Termite_cluster_3(100);unclassified;unclassified;
OTU_11013	0	0	0	0	0	0	0	0	0	0	0	0	0	0	0	0	0	0	0	0	0	0	0	1	2	2	0	0	0	0	0	0	0	0	0	0	0	0	0	0	0	Firmicutes(87);unclassified;unclassified;unclassified;unclassified;unclassified;unclassified;
OTU_11016	0	0	0	0	0	0	0	0	0	0	0	0	0	0	0	0	0	0	0	0	0	0	0	0	0	0	0	0	0	0	0	0	0	0	0	0	0	1	0	0	0	Firmicutes(100);Clostridia_1(100);Clostridiales(100);Clostridiaceae_1(100);Arthropod_cluster(98);unclassified;unclassified;
OTU_11017	0	0	0	0	0	0	0	0	0	0	0	0	0	0	0	0	0	0	0	2	1	0	0	0	0	0	0	0	0	0	0	0	0	0	0	4	0	0	0	0	0	Firmicutes(100);Clostridia_1(100);Clostridiales(100);Ruminococcaceae(100);unclassified;unclassified;unclassified;
OTU_11018	0	0	0	0	0	0	0	0	0	0	0	0	0	0	0	0	0	0	0	0	0	0	0	0	0	2	0	0	0	0	0	0	0	0	0	0	0	0	0	0	0	Firmicutes(97);Clostridia_1(88);Clostridiales(88);Lachnospiraceae(88);unclassified;unclassified;unclassified;
OTU_11023	0	1	0	0	0	0	0	1	0	0	0	0	0	0	0	0	0	0	0	0	0	0	0	0	0	0	0	0	0	0	0	0	0	3	3	1	0	0	0	0	0	Bacteroidetes(100);Bacteroidia(100);Bacteroidales(100);Bacteroidaceae(100);Bacteroides(100);unclassified;unclassified;
OTU_11028	0	0	0	0	0	0	0	0	0	0	0	0	0	0	0	0	0	0	1	0	0	0	0	0	0	0	0	4	0	1	0	52	0	0	0	0	0	0	0	0	0	Spirochaetes(98);Spirochaetes(98);Spirochaetales(97);Spirochaetaceae_Treponema_I(90);unclassified;unclassified;unclassified;
OTU_11029	0	0	0	0	0	0	0	0	0	0	0	0	0	0	0	0	0	0	0	0	0	0	0	1	1	0	0	0	0	0	0	0	0	0	0	0	0	0	0	0	0	Firmicutes(82);unclassified;unclassified;unclassified;unclassified;unclassified;unclassified;
OTU_11031	0	0	0	0	0	0	0	0	0	0	0	0	0	1	2	1	0	0	0	0	1	0	0	0	0	0	1	1	3	2	1	5	0	0	0	0	0	0	0	0	0	Spirochaetes(100);Spirochaetes(100);Spirochaetales(100);Spirochaetaceae_Treponema_I(100);Treponema_If(93);unclassified;unclassified;
OTU_11032	0	0	0	0	0	0	0	0	0	0	0	0	0	0	0	0	0	0	0	0	0	0	0	0	0	0	0	0	0	0	0	0	0	0	0	1	0	0	0	0	0	Planctomycetes(100);Planctomycetacia(100);Planctomycetales(100);Planctomycetaceae(100);Gemmata(99);unclassified;unclassified;
OTU_11035	0	0	0	0	0	0	0	0	0	0	0	0	0	1	0	0	0	0	0	0	0	0	0	0	0	0	0	0	0	0	0	0	0	0	0	0	0	0	0	0	0	Spirochaetes(100);Spirochaetes(100);Spirochaetales(100);Spirochaetaceae_Treponema_I(100);Treponema_If(93);unclassified;unclassified;
OTU_11036	0	0	0	0	0	0	0	0	0	0	0	0	0	0	0	0	0	0	0	0	0	0	0	0	0	0	0	0	0	0	0	0	0	1	1	2	2	0	0	0	0	Proteobacteria(100);Deltaproteobacteria(100);Desulfarculales(95);Desulfarculaceae(95);Desulfarculus(89);unclassified;unclassified;
OTU_1104	0	0	0	0	0	0	0	0	0	0	0	0	0	0	0	0	2	2	2	0	0	0	0	0	0	0	0	0	0	0	0	0	0	0	0	0	0	0	0	0	0	Firmicutes(100);Clostridia_2(97);Clostridiales_1(97);Veillonellaceae(97);unclassified;unclassified;unclassified;
OTU_11041	0	0	0	0	0	0	0	0	0	0	0	0	0	0	1	0	0	0	0	0	0	0	0	0	0	0	1	0	0	0	0	0	0	0	1	1	0	0	1	0	0	Firmicutes(100);Bacilli(100);Lactobacillales(100);Streptococcaceae(100);Streptococcus(100);unclassified;unclassified;
OTU_11043	0	0	0	0	0	0	0	0	0	0	0	0	0	0	0	0	0	0	0	0	0	0	1	0	0	0	0	0	0	0	0	0	0	0	0	0	0	0	0	0	0	Firmicutes(100);Clostridia_1(100);Clostridiales(100);Ruminococcaceae(100);unclassified;unclassified;unclassified;
OTU_11044	0	0	0	0	0	0	0	0	0	0	0	0	0	0	0	0	0	0	0	0	0	0	0	0	0	0	0	0	0	0	0	1	0	0	0	0	0	0	0	0	0	Spirochaetes(100);Spirochaetes(100);Spirochaetales(100);Spirochaetaceae_5(100);M2PT2-76_termite_group(100);unclassified;unclassified;
OTU_11048	0	0	0	0	0	0	0	0	0	0	0	0	0	0	0	0	0	0	0	0	0	0	0	0	0	0	2	0	0	0	0	0	0	0	1	0	0	0	0	0	0	Bacteroidetes(100);Bacteroidia(100);Bacteroidales(100);unclassified;unclassified;unclassified;unclassified;
OTU_1105	0	0	0	0	0	0	0	0	1	0	0	0	0	0	0	0	0	0	0	0	0	0	0	0	0	0	0	0	0	0	0	0	0	0	0	0	0	49	0	4	0	Firmicutes(100);Clostridia_1(100);Clostridiales(100);Lachnospiraceae(100);Gut_cluster_15(92);unclassified;unclassified;
OTU_11050	0	0	0	0	0	0	0	0	0	0	0	0	0	0	0	0	0	0	0	0	1	1	1	0	0	0	1	0	0	0	0	0	0	0	0	0	0	0	0	0	0	Firmicutes(98);Clostridia_1(88);Clostridiales(88);unclassified;unclassified;unclassified;unclassified;
OTU_11051	0	0	0	0	0	0	0	0	0	0	0	0	0	0	0	0	0	0	0	0	0	0	0	0	0	0	1	0	0	0	0	0	0	0	0	0	0	0	0	0	0	Spirochaetes(100);Spirochaetes(100);Spirochaetales(100);Spirochaetaceae_Treponema_I(100);unclassified;unclassified;unclassified;
OTU_11052	0	0	0	0	0	0	0	0	0	0	0	0	0	0	0	0	0	0	0	0	0	0	0	0	0	0	0	0	0	0	0	0	0	0	0	0	0	0	0	8	0	Firmicutes(99);Clostridia_1(97);Clostridiales(97);Lachnospiraceae(96);Candidatus_Arthromitus(90);unclassified;unclassified;
OTU_11053	0	0	0	0	0	0	0	0	0	0	0	0	0	0	0	0	0	0	0	0	0	0	0	0	0	0	0	0	0	0	0	0	0	0	0	0	0	0	0	1	0	Bacteroidetes(100);Bacteroidia(100);Bacteroidales(100);Porphyromonadaceae_Cluster_V(98);unclassified;unclassified;unclassified;
OTU_11058	0	0	0	0	0	0	0	0	0	0	0	0	0	0	0	0	0	0	0	0	0	0	0	0	0	0	0	0	0	0	0	0	1	1	2	1	0	0	0	0	0	Firmicutes(100);Clostridia_1(100);Clostridiales(100);Lachnospiraceae(100);unclassified;unclassified;unclassified;
OTU_1106	0	0	0	0	0	0	0	0	0	0	0	0	0	0	0	0	33	29	27	0	8	1	4	3	3	7	2	1	0	1	0	4	0	0	0	0	0	0	0	0	0	Spirochaetes(100);Spirochaetes(100);Spirochaetales(100);Spirochaetaceae_Treponema_I(99);unclassified;unclassified;unclassified;
OTU_11061	0	0	0	0	0	0	0	0	0	0	0	0	0	0	0	0	0	0	0	0	0	0	0	0	0	0	0	0	0	0	0	0	0	0	0	0	0	1	3	1	0	Spirochaetes(100);Spirochaetes(100);Spirochaetales(100);Spirochaetaceae_Treponema_I(91);unclassified;unclassified;unclassified;
OTU_11062	0	0	0	0	0	0	0	0	0	0	0	0	0	0	0	0	0	0	0	0	0	0	0	0	0	0	1	0	0	0	0	0	0	0	0	4	0	0	0	0	0	Elusimicrobia(100);Elusimicrobia(100);Elusimicrobiales(100);Lineage_III(100);unclassified;unclassified;unclassified;
OTU_11063	0	0	0	0	0	0	0	0	0	0	0	0	0	0	0	0	0	0	0	0	0	0	0	1	0	1	0	0	0	0	0	0	0	0	0	0	0	0	0	0	0	Firmicutes(88);Clostridia_1(82);Clostridiales(81);unclassified;unclassified;unclassified;unclassified;
OTU_11066	0	0	0	0	0	0	0	0	0	0	0	0	0	0	0	0	0	0	0	0	0	0	0	1	0	0	0	0	0	0	0	0	0	0	0	0	0	0	0	0	1	Firmicutes(99);Clostridia_1(99);Clostridiales(99);Ruminococcaceae(98);Gut_cluster_4(95);unclassified;unclassified;
OTU_11067	0	0	0	0	0	0	0	0	0	0	0	0	0	0	0	0	0	0	0	0	0	0	0	0	0	0	0	0	0	0	0	0	0	0	0	0	0	0	0	1	0	Firmicutes(100);Clostridia_1(100);Clostridiales(100);Ruminococcaceae(100);Gut_cluster_7(100);unclassified;unclassified;
OTU_11068	0	0	0	0	0	0	0	0	0	0	0	0	0	0	0	21	1	1	1	3	2	1	2	61	47	23	15	88	83	99	62	164	0	0	0	0	0	0	0	0	1	Spirochaetes(100);Spirochaetes(100);Spirochaetales(100);Spirochaetaceae_Treponema_I(98);unclassified;unclassified;unclassified;
OTU_1107	0	0	0	0	0	0	0	0	0	0	0	0	0	0	0	0	3	3	4	0	0	0	1	1	1	2	0	0	0	0	0	0	0	1	1	1	0	0	0	0	0	Firmicutes(100);Clostridia_1(100);Clostridiales(100);Ruminococcaceae(100);Gut_cluster_4(100);unclassified;unclassified;
OTU_11070	0	0	0	0	0	0	0	0	0	0	0	0	0	0	0	0	0	0	0	0	0	0	0	0	0	0	0	0	0	0	0	0	0	0	0	0	0	1	0	0	0	unknown;unclassified;unclassified;unclassified;unclassified;unclassified;unclassified;
OTU_11072	0	0	0	0	0	0	0	0	0	0	0	0	0	0	0	0	0	0	0	0	0	0	0	2	11	4	0	0	0	0	0	0	0	0	0	0	0	0	0	0	0	Firmicutes(90);Clostridia_1(81);Clostridiales(81);unclassified;unclassified;unclassified;unclassified;
OTU_11075	0	0	0	0	0	0	0	0	0	0	0	0	0	0	0	0	0	0	0	1	3	1	2	0	0	0	0	0	0	0	0	0	0	0	0	0	0	0	0	0	0	Firmicutes(100);Clostridia_1(91);Clostridiales(91);Ruminococcaceae(88);unclassified;unclassified;unclassified;
OTU_11076	0	0	0	0	0	0	0	0	0	0	0	0	0	0	0	0	0	0	0	0	0	0	0	0	0	0	0	0	0	0	0	0	1	0	1	0	0	0	0	0	0	Firmicutes(98);unclassified;unclassified;unclassified;unclassified;unclassified;unclassified;
OTU_11079	0	0	0	0	0	0	0	0	0	0	0	0	0	0	0	0	0	0	0	0	0	0	0	0	0	0	0	0	0	0	0	0	0	0	0	0	0	2	2	3	0	Firmicutes(100);Clostridia_1(98);Clostridiales(98);Lachnospiraceae(98);Candidatus_Arthromitus(89);unclassified;unclassified;
OTU_1108	0	0	0	0	0	0	0	0	0	0	0	0	0	0	0	0	1	1	3	0	0	0	0	0	2	0	0	0	0	0	0	0	0	0	0	0	2	1	0	0	0	Firmicutes(100);Clostridia_1(100);Clostridiales(100);Ruminococcaceae(100);unclassified;unclassified;unclassified;
OTU_11082	0	0	0	0	0	0	0	0	0	0	0	0	0	0	0	0	0	0	0	0	0	0	1	0	0	0	0	0	0	0	0	0	0	0	0	0	1	0	0	0	0	Synergistetes(100);Synergistia(100);Synergistales(100);Synergistaceae(100);Termite_cockroach_cluster(100);unclassified;unclassified;
OTU_11085	0	0	0	0	1	0	0	0	0	0	0	0	0	0	0	0	0	0	0	0	0	0	0	0	0	0	0	0	0	0	0	0	0	0	0	0	0	0	0	0	0	Firmicutes(100);unclassified;unclassified;unclassified;unclassified;unclassified;unclassified;
OTU_11087	0	0	0	0	0	0	0	0	0	0	0	0	0	0	0	0	0	0	0	0	1	0	0	0	0	0	0	0	0	0	0	0	0	0	0	0	0	0	0	0	0	Candidate_phylum_TM7(100);Termite_cluster_1(96);unclassified;unclassified;unclassified;unclassified;unclassified;
OTU_11088	0	0	0	0	0	0	0	0	0	0	0	0	0	0	0	0	0	0	0	1	0	1	4	1	0	0	2	0	0	0	0	0	1	0	0	0	0	0	0	0	1	Firmicutes(100);Clostridia_1(100);Clostridiales(100);Ruminococcaceae(100);Uncultured_29(95);unclassified;unclassified;
OTU_1109	0	0	0	0	0	0	0	0	0	0	0	0	0	0	0	2	1	1	0	1	6	1	4	34	36	22	1	0	0	0	0	1	0	0	0	8	19	0	0	0	0	Spirochaetes(100);Spirochaetes(100);Spirochaetales(100);Spirochaetaceae_Treponema_I(100);unclassified;unclassified;unclassified;
OTU_11090	1	1	3	2	1	1	3	1	1	0	4	0	0	0	0	0	0	0	0	0	0	0	0	0	0	0	0	0	0	0	0	0	0	0	0	0	0	0	0	0	0	Firmicutes(100);Clostridia_1(100);Clostridiales(100);Lachnospiraceae(100);Gut_cluster_14(100);unclassified;unclassified;
OTU_11091	0	0	0	0	0	0	0	0	0	0	0	0	0	0	0	0	0	0	0	0	0	0	0	1	0	0	0	0	0	0	0	1	0	0	0	0	0	0	0	0	0	Firmicutes(99);Clostridia_1(95);Clostridiales(95);Ruminococcaceae(95);unclassified;unclassified;unclassified;
OTU_11093	0	0	0	0	0	0	0	0	0	0	0	0	0	0	0	0	0	0	0	0	0	0	0	0	0	0	0	0	0	0	0	0	1	0	1	0	0	0	0	0	0	Firmicutes(99);Clostridia_1(96);Clostridiales(96);Lachnospiraceae(81);unclassified;unclassified;unclassified;
OTU_111	0	0	0	0	0	0	0	0	0	0	0	0	0	0	0	0	64	58	23	0	0	0	0	0	0	0	0	4	0	0	0	0	0	0	0	0	0	0	0	0	0	Fibrobacteres(100);Subphylum_2(100);Insect_cluster(100);Termite_cluster_I(100);unclassified;unclassified;unclassified;
OTU_1110	0	0	0	0	0	0	0	0	0	0	0	0	1	0	0	0	3	3	4	13	27	15	6	3	2	2	14	5	2	2	3	4	1	0	1	1	1	3	2	3	43	Firmicutes(100);Clostridia_1(100);Clostridiales(100);Ruminococcaceae(100);Uncultured_24(81);unclassified;unclassified;
OTU_11101	0	0	0	0	0	0	0	0	0	0	0	0	0	0	0	0	0	0	0	0	0	0	0	0	0	0	1	0	0	0	0	0	0	0	0	0	0	0	0	0	0	Firmicutes(98);Clostridia_1(85);Clostridiales(85);unclassified;unclassified;unclassified;unclassified;
OTU_11102	0	0	0	0	0	0	0	0	0	0	0	0	0	0	0	0	0	0	0	0	0	0	0	0	0	0	0	0	0	0	0	0	0	0	0	3	0	0	0	0	0	Firmicutes(100);Clostridia_1(100);Clostridiales(100);Ruminococcaceae(100);unclassified;unclassified;unclassified;
OTU_11103	0	0	0	0	0	0	0	0	0	0	0	0	0	0	0	0	0	0	0	0	0	0	0	3	1	3	0	0	0	0	0	0	0	0	0	0	0	0	0	0	0	Spirochaetes(100);Spirochaetes(100);Spirochaetales(100);Spirochaetaceae_Treponema_I(98);unclassified;unclassified;unclassified;
OTU_11104	0	0	0	0	0	0	0	0	0	0	0	0	0	0	0	0	0	0	0	0	0	0	0	1	0	0	0	0	0	0	0	0	0	0	0	0	0	0	0	0	0	unknown;unclassified;unclassified;unclassified;unclassified;unclassified;unclassified;
OTU_11108	0	0	0	0	0	0	0	0	0	0	1	0	0	0	0	0	0	0	0	0	0	0	0	0	0	0	0	0	0	0	0	0	0	0	0	0	0	0	0	0	0	Firmicutes(100);Clostridia_1(100);Clostridiales(100);Lachnospiraceae(100);Gut_cluster_14(81);unclassified;unclassified;
OTU_11109	0	0	0	0	0	0	0	0	0	0	0	0	0	0	0	0	0	0	0	0	0	0	0	1	0	0	1	0	0	0	0	0	0	0	0	1	0	0	0	0	0	Firmicutes(100);Clostridia_1(99);Clostridiales(99);Ruminococcaceae(99);Gut_cluster_6(81);unclassified;unclassified;
OTU_1111	5	4	5	2	0	1	1	1	0	2	0	2	0	0	0	0	0	0	0	0	0	0	0	0	0	0	0	0	0	0	0	0	0	0	0	0	0	0	0	0	0	Acidobacteria(100);Acidobacteria(100);Acidobacteriales(100);Acidobacteriaceae(100);Uncultured_23(100);unclassified;unclassified;
OTU_11110	0	0	0	0	0	0	0	0	0	0	0	0	0	0	0	1	0	0	0	0	0	1	0	0	0	1	12	0	0	0	0	0	0	0	0	0	0	0	0	1	0	Bacteroidetes(100);Bacteroidia(100);Bacteroidales(100);Porphyromonadaceae_2(98);unclassified;unclassified;unclassified;
OTU_11113	0	0	0	0	0	0	0	0	0	0	0	1	3	0	0	0	0	0	0	0	0	0	0	0	0	0	0	0	0	0	0	0	0	0	1	8	6	2	1	3	0	Spirochaetes(98);Spirochaetes(98);Spirochaetales(98);Spirochaetaceae(92);Spirochaeta(92);unclassified;unclassified;
OTU_11115	0	0	0	0	0	0	0	0	0	0	0	0	0	0	0	0	0	0	0	0	0	0	0	0	0	0	0	0	0	0	0	0	1	0	0	0	0	0	0	0	0	Firmicutes(100);Clostridia_1(100);Clostridiales(100);Family_XIII_Incertae_Sedis(100);Eubacterium_3(85);unclassified;unclassified;
OTU_11116	0	0	0	0	0	0	0	0	0	0	0	0	0	0	0	0	0	0	0	0	0	0	0	1	0	1	0	0	0	0	0	0	0	0	0	0	0	0	0	0	0	Firmicutes(100);Clostridia_2(96);Clostridiales_1(89);Peptococcaceae_1(87);Uncultured_5(87);unclassified;unclassified;
OTU_1112	0	0	0	0	0	0	0	0	0	0	0	0	0	0	0	0	0	0	0	0	0	0	0	0	0	0	0	0	0	0	0	0	0	0	0	0	0	85	47	51	0	Spirochaetes(96);Spirochaetes(96);Spirochaetales(96);Spirochaetaceae_Treponema_I(86);Treponema_If(80);unclassified;unclassified;
OTU_11120	0	0	0	0	0	0	0	0	0	0	0	0	0	0	0	0	0	0	0	0	0	0	0	0	0	0	0	0	0	0	0	0	1	0	0	0	0	0	0	0	0	Firmicutes(100);Clostridia_1(90);Clostridiales(90);Lachnospiraceae(90);Candidatus_Arthromitus(88);unclassified;unclassified;
OTU_11121	0	0	0	0	0	0	0	0	0	0	0	0	0	0	0	0	0	0	0	0	0	0	0	2	3	7	0	0	0	0	0	0	0	0	0	0	0	0	0	0	0	Bacteroidetes(100);Bacteroidia(100);Bacteroidales(100);Porphyromonadaceae_Cluster_V(98);unclassified;unclassified;unclassified;
OTU_11124	0	0	0	0	0	0	0	0	0	0	0	0	0	0	0	0	0	0	0	0	0	0	0	0	1	0	0	0	0	0	0	0	1	0	0	0	0	0	0	0	0	Proteobacteria(100);Alphaproteobacteria(100);Rhodospirillales_1(98);Rhodospirillaceae(97);Uncultured_2(96);unclassified;unclassified;
OTU_11125	0	0	0	0	0	0	0	0	0	0	0	0	0	0	0	0	0	0	0	0	2	0	0	0	0	1	8	0	0	0	0	0	1	2	5	1	0	0	0	0	0	Firmicutes(100);Clostridia_1(100);Clostridiales(100);Lachnospiraceae(100);Gut_cluster_15(90);unclassified;unclassified;
OTU_11126	0	0	0	0	0	0	0	0	0	0	0	0	0	0	0	0	0	0	0	0	0	0	0	0	0	0	0	0	0	0	0	0	1	0	0	0	0	0	0	0	0	Tenericutes(99);Mollicutes(99);RF9(99);unclassified;unclassified;unclassified;unclassified;
OTU_11127	0	0	0	0	0	0	0	0	0	0	0	0	0	0	0	0	0	0	0	0	0	0	0	1	0	0	0	0	0	0	0	0	0	2	6	0	0	0	0	0	0	Firmicutes(100);Clostridia_2(100);Clostridiales(100);Syntrophomonadaceae(100);unclassified;unclassified;unclassified;
OTU_11129	0	0	0	0	0	0	0	0	0	0	0	0	0	0	0	0	0	0	0	0	0	0	0	0	0	0	0	0	0	0	0	0	1	0	0	0	0	0	0	0	0	Firmicutes(100);Clostridia_1(100);Clostridiales(100);Lachnospiraceae(100);unclassified;unclassified;unclassified;
OTU_11130	0	0	0	0	0	0	0	0	0	0	0	0	0	0	0	0	0	0	0	0	0	0	1	0	0	1	2	0	0	0	0	0	0	1	0	0	2	0	0	0	0	Elusimicrobia(100);Elusimicrobia(100);Elusimicrobiales(100);Lineage_III(100);unclassified;unclassified;unclassified;
OTU_11132	0	0	0	0	0	0	0	0	0	0	0	0	0	0	0	0	0	0	0	0	0	0	0	0	0	0	0	0	0	0	0	2	0	0	0	0	0	0	0	0	0	Firmicutes(100);Clostridia_1(100);Clostridiales(100);Lachnospiraceae(99);unclassified;unclassified;unclassified;
OTU_11133	0	0	0	0	0	0	0	0	0	0	0	0	0	0	0	0	0	0	0	0	0	0	0	0	1	0	0	0	0	0	0	0	0	0	0	0	0	0	0	0	0	Bacteroidetes(100);Bacteroidia(100);Bacteroidales(100);Porphyromonadaceae_Cluster_V(99);unclassified;unclassified;unclassified;
OTU_11134	0	0	0	0	0	0	0	0	1	0	0	0	1	0	0	2	0	0	0	0	0	0	0	0	0	0	0	0	0	0	0	0	0	0	0	0	0	1	8	10	0	Spirochaetes(98);Spirochaetes(98);Spirochaetales(98);Spirochaetaceae_Treponema_I(95);Treponema_If(87);unclassified;unclassified;
OTU_11136	0	0	0	0	0	0	0	0	0	0	0	0	0	0	0	0	0	0	0	0	0	0	0	0	0	0	0	0	0	0	0	0	0	0	0	0	0	0	0	1	0	Firmicutes(99);Clostridia_1(94);Clostridiales(94);Lachnospiraceae(93);Candidatus_Arthromitus(85);unclassified;unclassified;
OTU_11137	0	0	0	0	0	0	0	0	0	0	0	0	0	0	0	0	0	0	0	0	0	0	0	0	0	0	0	0	0	0	0	0	3	0	1	0	0	0	0	0	0	Firmicutes(95);Clostridia_1(86);Clostridiales(86);Lachnospiraceae(86);unclassified;unclassified;unclassified;
OTU_11138	0	0	0	0	1	0	0	1	0	0	0	0	4	0	0	0	2	1	3	0	0	0	1	0	1	0	3	0	0	0	0	0	0	0	0	0	0	1	1	0	0	Spirochaetes(100);Spirochaetes(100);Spirochaetales(100);Spirochaetaceae_Treponema_I(100);Treponema_If(100);unclassified;unclassified;
OTU_1114	0	0	0	0	0	0	0	0	0	0	0	0	0	0	0	0	16	14	16	0	0	0	0	0	0	0	0	0	0	0	0	0	0	0	0	0	0	0	0	0	0	Spirochaetes(100);Spirochaetes(100);Spirochaetales(100);Spirochaetaceae_Treponema_I(97);unclassified;unclassified;unclassified;
OTU_11142	0	0	0	0	0	0	0	0	0	0	0	0	0	0	0	0	0	0	0	0	0	0	0	0	0	0	0	0	0	0	1	0	0	0	0	0	0	0	0	0	0	Firmicutes(96);unclassified;unclassified;unclassified;unclassified;unclassified;unclassified;
OTU_11151	0	0	0	0	0	0	0	0	0	0	0	0	0	0	0	0	0	0	0	0	0	0	0	0	0	0	0	0	0	0	0	1	0	0	1	0	0	0	0	0	0	Firmicutes(100);Clostridia_1(96);Clostridiales(96);Lachnospiraceae(95);unclassified;unclassified;unclassified;
OTU_11153	0	0	0	0	0	0	0	0	0	0	0	0	0	0	0	0	0	0	1	0	0	0	0	0	1	0	0	0	0	0	0	0	0	0	0	0	0	0	0	0	0	Proteobacteria(100);Betaproteobacteria(100);Rhodocyclales(83);unclassified;unclassified;unclassified;unclassified;
OTU_11155	0	0	0	0	0	0	0	0	0	0	0	0	0	0	0	0	0	0	0	0	0	0	0	0	0	0	0	3	1	0	0	1	0	0	0	0	0	0	0	0	0	unknown;unclassified;unclassified;unclassified;unclassified;unclassified;unclassified;
OTU_1116	0	0	0	0	0	0	0	0	0	0	0	0	0	0	0	0	3	3	6	0	2	1	2	0	1	0	2	0	0	0	0	0	0	0	0	0	0	0	0	0	0	Firmicutes(100);Clostridia_1(100);Clostridiales(100);Ruminococcaceae(100);unclassified;unclassified;unclassified;
OTU_11160	0	0	0	0	0	0	0	0	0	0	0	0	0	0	0	0	0	0	0	0	0	0	0	0	0	0	0	0	0	0	0	0	1	0	0	0	0	0	0	0	2	Firmicutes(100);Bacilli(100);Bacillales(100);Bacillaceae(97);unclassified;unclassified;unclassified;
OTU_11169	0	0	0	0	0	0	0	0	0	0	0	0	0	0	0	1	0	0	0	0	0	0	2	0	0	1	0	1	0	0	0	1	0	1	1	0	0	0	0	0	2	Firmicutes(100);Clostridia_1(100);Clostridiales(100);Lachnospiraceae(100);Gut_cluster_15(100);unclassified;unclassified;
OTU_1117	0	0	0	0	0	0	0	0	0	0	0	0	0	0	0	0	1	1	2	1	5	3	2	0	1	1	2	1	0	0	1	1	1	2	1	0	0	0	0	0	0	Firmicutes(100);Clostridia_1(100);Clostridiales(100);Ruminococcaceae(100);Gut_cluster_6(100);unclassified;unclassified;
OTU_11175	0	0	0	0	0	0	0	0	0	0	0	0	0	0	0	0	0	0	0	0	0	0	0	0	0	0	0	0	0	0	0	0	0	0	0	1	0	0	0	0	0	Firmicutes(100);Clostridia_1(99);Clostridiales(99);Lachnospiraceae(99);unclassified;unclassified;unclassified;
OTU_11176	0	0	0	0	0	0	0	0	0	0	0	0	0	0	0	0	7	10	7	31	18	40	19	1	2	1	1	1	0	1	1	0	1	2	1	7	3	0	0	1	14	Firmicutes(100);Clostridia_1(100);Clostridiales(100);Ruminococcaceae(100);Gut_cluster_6(100);unclassified;unclassified;
OTU_1118	0	0	0	0	0	1	0	0	0	0	0	0	0	0	0	0	0	0	0	0	0	0	0	0	0	0	0	0	0	0	0	0	0	0	0	0	0	0	0	0	0	Bacteroidetes(100);Bacteroidia(100);Bacteroidales(100);Porphyromonadaceae_Cluster_V(99);unclassified;unclassified;unclassified;
OTU_11181	0	0	0	0	0	0	0	0	0	0	0	0	0	0	0	0	0	0	0	0	0	0	0	0	0	1	0	0	0	0	0	0	0	0	0	0	0	0	0	0	0	Firmicutes(100);Clostridia_1(100);Clostridiales(100);Ruminococcaceae(98);unclassified;unclassified;unclassified;
OTU_11182	0	0	0	0	0	0	0	0	0	0	0	0	0	0	0	0	0	0	0	0	0	0	0	0	0	0	0	0	0	0	0	1	0	0	0	0	0	0	0	0	0	Firmicutes(100);Clostridia_1(100);Clostridiales(100);Lachnospiraceae(100);unclassified;unclassified;unclassified;
OTU_11184	0	0	0	0	0	0	0	0	0	0	0	0	0	0	0	0	0	0	0	0	0	0	0	0	0	0	0	0	0	0	0	0	0	1	0	0	0	0	0	0	0	Firmicutes(100);Clostridia_1(100);Clostridiales(100);Ruminococcaceae(100);unclassified;unclassified;unclassified;
OTU_112	0	0	0	0	0	0	0	0	0	0	0	0	0	0	0	0	11	17	20	1	1	1	12	6	7	7	0	0	0	0	0	0	0	0	0	0	0	0	0	0	0	Firmicutes(99);Clostridia_1(88);Clostridiales(88);Ruminococcaceae(88);unclassified;unclassified;unclassified;
OTU_1120	0	0	0	0	0	0	0	0	0	0	0	0	0	0	0	0	6	4	3	0	1	0	0	1	2	3	1	0	0	0	0	0	0	0	0	0	0	0	0	0	0	Spirochaetes(95);Spirochaetes(95);Spirochaetales(95);unclassified;unclassified;unclassified;unclassified;
OTU_11201	0	0	0	0	0	0	0	0	0	0	0	0	0	0	0	0	0	0	0	0	0	0	0	0	0	0	0	0	0	0	0	0	0	0	0	0	0	1	4	2	0	Bacteroidetes(100);Bacteroidia(95);Bacteroidales(95);Porphyromonadaceae_2(93);Termite_cluster_3(93);unclassified;unclassified;
OTU_11203	0	0	0	0	0	0	0	0	0	0	0	0	0	0	0	0	0	0	0	1	0	0	0	0	0	0	1	0	0	0	0	0	0	0	0	0	0	0	0	0	0	Firmicutes(100);Clostridia_1(94);Clostridiales(94);Ruminococcaceae(94);unclassified;unclassified;unclassified;
OTU_11204	0	0	0	0	0	0	0	0	0	0	3	0	7	0	0	4	2	2	4	0	0	0	1	2	2	1	0	0	0	0	0	0	0	0	2	1	0	0	1	2	0	Spirochaetes(100);Spirochaetes(100);Spirochaetales(100);Spirochaetaceae_Treponema_I(96);Treponema_Ie(81);unclassified;unclassified;
OTU_11205	0	0	0	0	0	0	0	0	0	0	0	0	0	0	0	0	0	0	0	0	0	0	0	0	0	0	0	0	0	0	0	0	0	0	1	0	0	0	0	0	0	Firmicutes(100);Clostridia_1(100);Clostridiales(100);Ruminococcaceae(100);Hydrogenoanaerobacterium(91);unclassified;unclassified;
OTU_1121	0	0	0	0	0	0	0	0	0	0	0	0	0	0	0	0	0	0	0	0	0	0	0	30	7	36	0	0	0	0	0	0	0	0	0	0	0	0	0	0	0	Firmicutes(100);unclassified;unclassified;unclassified;unclassified;unclassified;unclassified;
OTU_11211	0	0	0	0	0	0	0	0	0	0	0	0	0	0	0	0	0	0	0	0	0	0	0	0	0	0	3	0	0	0	0	0	0	0	0	1	6	0	0	0	0	Chlorobi(100);Chlorobia(100);Chlorobiales(100);OPB56(100);Termite_cluster(100);unclassified;unclassified;
OTU_11212	0	0	0	0	0	0	0	0	0	0	0	0	0	0	0	0	0	0	0	0	0	0	0	0	0	0	0	0	0	0	0	0	0	0	0	0	0	0	2	1	0	Firmicutes(100);Clostridia_1(100);Clostridiales(100);Lachnospiraceae(100);Termite_cluster(100);unclassified;unclassified;
OTU_11215	0	0	0	0	0	0	0	0	0	0	0	0	0	0	0	0	0	0	0	0	1	0	0	0	0	0	0	0	0	0	0	0	0	0	0	0	0	0	1	0	0	Firmicutes(87);unclassified;unclassified;unclassified;unclassified;unclassified;unclassified;
OTU_11223	0	0	0	0	0	0	0	0	0	0	0	0	0	0	0	0	0	0	0	1	0	1	0	0	0	0	0	1	0	1	1	1	1	0	0	0	0	0	0	0	0	Firmicutes(100);Clostridia_1(99);Clostridiales(99);Ruminococcaceae(99);unclassified;unclassified;unclassified;
OTU_11228	0	0	0	0	0	0	0	0	0	0	0	0	0	0	0	0	0	0	0	0	0	0	0	0	0	0	0	0	0	0	0	0	1	0	0	0	0	0	0	0	0	Firmicutes(100);Clostridia_1(100);Clostridiales(100);Ruminococcaceae(97);unclassified;unclassified;unclassified;
OTU_11229	0	0	0	0	0	0	0	0	0	0	0	0	0	0	0	0	0	0	0	0	0	0	0	0	0	0	0	1	0	0	0	1	0	0	0	0	0	0	0	0	0	Firmicutes(88);unclassified;unclassified;unclassified;unclassified;unclassified;unclassified;
OTU_1123	0	0	0	0	0	0	0	0	0	0	0	0	0	0	0	0	4	3	3	9	1	1	2	2	0	0	0	0	0	0	0	0	0	0	0	0	0	0	0	0	0	Firmicutes(100);Clostridia_1(100);Clostridiales(100);Ruminococcaceae(100);unclassified;unclassified;unclassified;
OTU_11232	0	0	0	0	0	0	0	0	0	0	0	0	0	0	0	0	0	0	0	0	0	0	0	0	0	0	0	0	0	0	0	0	0	0	0	1	0	0	0	0	0	Firmicutes(100);Clostridia_1(100);Clostridiales(100);Lachnospiraceae(100);Gut_cluster_13(100);unclassified;unclassified;
OTU_11234	0	1	0	0	0	0	0	0	0	0	0	0	0	0	0	0	0	0	0	0	0	0	0	0	0	0	0	0	0	0	0	0	0	0	4	5	0	0	0	0	0	Bacteroidetes(100);Bacteroidia(100);Bacteroidales(100);Prevotellaceae(100);Prevotella_1(92);unclassified;unclassified;
OTU_11236	0	0	0	0	0	0	0	0	0	0	0	0	0	0	0	0	0	0	0	0	0	0	0	0	0	0	0	0	0	0	0	0	0	0	0	1	0	0	0	0	0	Proteobacteria(100);Deltaproteobacteria(100);Myxococcales(100);Polyangiaceae(100);Sorangium_2(100);unclassified;unclassified;
OTU_1124	0	0	0	0	0	0	0	0	0	0	0	0	0	0	1	0	0	0	0	0	0	0	0	0	0	0	0	0	0	0	0	0	0	0	0	0	0	47	30	67	0	Bacteroidetes(100);Bacteroidia(100);Bacteroidales(100);Rikenellaceae(100);M2PB4-61_termite_group(100);unclassified;unclassified;
OTU_11246	0	0	0	0	0	0	0	0	0	0	0	0	0	0	0	0	0	0	0	0	0	0	0	0	0	0	0	0	0	0	0	0	0	0	0	4	1	0	0	0	0	Spirochaetes(100);Spirochaetes(100);Spirochaetales(100);Spirochaetaceae_Treponema_I(100);unclassified;unclassified;unclassified;
OTU_11248	0	0	0	0	0	0	0	0	0	0	0	0	0	0	0	0	0	1	1	1	0	1	17	4	8	6	5	1	0	0	1	4	4	1	7	1	1	0	0	1	0	Firmicutes(100);Clostridia_1(100);Clostridiales(100);Ruminococcaceae(100);unclassified;unclassified;unclassified;
OTU_11250	0	0	0	0	0	1	0	0	0	0	0	0	0	0	0	0	0	0	0	0	0	0	0	0	0	0	0	0	0	0	0	0	0	0	0	0	0	0	0	0	0	Cyanobacteria(100);Cyanobacteria(100);Cyanobacteriales(100);SubsectionII(100);SubgroupII(100);Pleurocapsa(100);unclassified;
OTU_11251	0	0	0	0	0	0	0	0	0	0	0	0	0	0	0	0	0	0	0	0	0	0	0	0	0	0	0	0	0	0	0	0	0	1	3	0	0	0	0	0	0	Firmicutes(99);Clostridia_1(98);Clostridiales(98);Lachnospiraceae(96);unclassified;unclassified;unclassified;
OTU_11255	0	0	0	0	0	0	0	0	0	0	0	0	0	0	0	0	0	0	0	1	0	0	1	1	0	0	0	0	0	0	0	0	0	0	0	0	1	0	0	0	0	Firmicutes(100);Clostridia_1(100);Clostridiales(100);Lachnospiraceae(100);Termite_cluster(100);unclassified;unclassified;
OTU_11258	0	0	0	0	0	0	0	0	0	0	0	0	0	0	0	0	0	0	0	0	0	0	0	0	0	0	0	1	0	0	0	0	0	0	0	0	0	0	0	0	0	Firmicutes(90);unclassified;unclassified;unclassified;unclassified;unclassified;unclassified;
OTU_1126	0	0	0	0	0	0	0	0	0	0	0	0	0	0	0	0	3	4	4	0	1	0	0	1	1	0	0	0	0	0	0	0	0	0	0	0	0	0	0	0	0	Firmicutes(100);Clostridia_1(100);Clostridiales(100);Ruminococcaceae(100);unclassified;unclassified;unclassified;
OTU_11260	0	0	0	0	0	0	0	0	0	0	0	0	0	0	1	0	0	0	0	0	0	0	0	0	0	0	1	0	0	0	0	0	0	0	0	10	14	0	0	0	0	Spirochaetes(96);Spirochaetes(96);Spirochaetales(96);Spirochaetaceae_Treponema_I(82);unclassified;unclassified;unclassified;
OTU_11264	0	0	0	0	0	0	0	0	0	0	0	1	0	0	0	0	0	0	0	0	1	0	0	0	0	0	1	0	0	0	0	0	0	0	0	1	1	0	0	0	0	Proteobacteria(100);Deltaproteobacteria(100);Desulfovibrionales(100);Desulfovibrionaceae(98);unclassified;unclassified;unclassified;
OTU_11266	0	0	0	0	0	0	0	0	0	0	0	0	0	0	0	0	0	0	0	1	0	1	0	0	0	0	0	0	0	0	0	0	1	0	0	0	0	0	0	0	0	Firmicutes(100);Clostridia_1(100);Clostridiales(100);Ruminococcaceae(100);unclassified;unclassified;unclassified;
OTU_1127	0	0	0	0	0	0	0	0	0	0	0	0	0	0	0	0	0	0	0	0	0	0	0	0	1	0	0	0	0	0	0	0	0	0	0	1	0	0	0	0	0	Actinobacteria(100);Actinobacteria(100);Acidimicrobiales(100);Uncultured_6(100);unclassified;unclassified;unclassified;
OTU_11278	0	0	0	0	0	0	0	0	0	0	0	0	0	0	0	0	0	0	0	0	0	0	0	0	0	0	0	0	0	0	0	0	0	0	0	0	0	3	0	2	0	Proteobacteria(100);Gammaproteobacteria(100);Xanthomonadales(100);Xanthomonadaceae(100);unclassified;unclassified;unclassified;
OTU_1128	0	0	0	0	0	0	0	0	0	0	0	0	0	0	0	0	2	3	1	1	2	1	2	1	1	2	0	0	0	0	0	1	1	1	0	0	0	0	0	0	0	Firmicutes(100);Clostridia_1(100);Clostridiales(100);Ruminococcaceae(100);Gut_cluster_4(100);unclassified;unclassified;
OTU_11280	0	0	0	0	0	0	0	0	0	0	0	0	0	0	0	0	0	0	0	0	0	0	0	0	0	0	0	0	0	0	0	0	0	0	1	0	0	0	0	0	0	Firmicutes(91);unclassified;unclassified;unclassified;unclassified;unclassified;unclassified;
OTU_11282	0	0	0	0	0	0	0	0	0	0	0	0	0	0	0	0	0	0	0	1	1	0	1	0	1	1	0	0	0	0	0	0	4	2	4	1	0	0	0	0	0	Firmicutes(100);Clostridia_1(100);Clostridiales(100);Ruminococcaceae(100);Insect_cluster(89);unclassified;unclassified;
OTU_1129	0	0	0	0	0	0	0	0	0	0	0	0	0	0	0	0	1	1	0	0	1	0	0	0	0	0	0	0	0	0	0	0	0	0	0	0	0	0	0	0	0	Firmicutes(93);Clostridia_1(88);Clostridiales(88);Lachnospiraceae(88);Candidatus_Arthromitus(81);unclassified;unclassified;
OTU_11291	0	0	0	0	0	0	0	0	0	0	0	0	0	0	0	0	0	0	0	0	0	0	0	0	0	0	0	0	0	0	0	0	1	1	1	0	0	0	0	0	0	Firmicutes(96);Clostridia_1(82);Clostridiales(82);unclassified;unclassified;unclassified;unclassified;
OTU_11295	0	0	0	0	0	0	0	0	0	0	0	0	0	0	0	0	0	0	0	0	0	0	0	0	0	0	0	0	0	0	0	0	0	0	0	0	2	0	0	0	0	Firmicutes(99);Clostridia_1(97);Clostridiales(97);Lachnospiraceae(97);unclassified;unclassified;unclassified;
OTU_11297	0	0	0	0	0	0	0	0	0	0	0	0	0	0	0	0	0	0	0	0	0	0	0	0	2	0	0	0	0	0	0	0	0	0	0	1	0	0	0	0	0	Acidobacteria(100);Acidobacteria(100);Acidobacteriales(100);Acidobacteriaceae(100);Uncultured_14(82);unclassified;unclassified;
OTU_1130	0	0	0	0	0	0	0	0	0	0	0	0	1	17	12	0	0	0	0	0	0	0	0	0	0	0	0	0	0	0	0	0	0	0	0	0	0	0	0	0	0	Spirochaetes(100);Spirochaetes(100);Spirochaetales(100);Spirochaetaceae_Treponema_I(100);Treponema_If(100);unclassified;unclassified;
OTU_11308	0	0	0	0	0	0	0	0	0	0	0	0	0	0	0	0	0	0	0	3	0	1	1	1	0	0	0	0	1	0	0	0	0	1	1	1	1	0	0	0	1	Firmicutes(100);Clostridia_1(99);Clostridiales(99);Ruminococcaceae(99);Gut_cluster_9(90);unclassified;unclassified;
OTU_11309	0	0	0	0	0	0	0	0	0	0	0	0	0	0	0	0	0	0	0	0	0	0	0	0	0	0	0	0	0	0	1	0	0	0	0	0	0	0	0	0	0	Firmicutes(94);Clostridia_1(92);Clostridiales(92);Lachnospiraceae(92);unclassified;unclassified;unclassified;
OTU_1131	0	0	0	0	0	0	0	0	0	0	0	0	0	0	0	0	0	0	0	0	1	0	1	0	0	0	0	0	0	0	0	0	1	0	0	1	0	0	0	0	0	Actinobacteria(100);Actinobacteria(100);Solirubrobacterales(100);TM146(85);unclassified;unclassified;unclassified;
OTU_11311	0	0	0	0	0	0	0	0	0	0	0	0	0	0	0	0	0	0	0	0	0	0	0	0	0	0	0	0	0	0	0	0	0	0	2	0	0	0	0	0	0	Firmicutes(91);Clostridia_1(90);Clostridiales(90);Ruminococcaceae(90);Gut_cluster_7(87);unclassified;unclassified;
OTU_11312	0	0	0	0	0	0	1	0	0	0	0	0	0	0	0	0	0	0	0	0	0	0	2	0	0	0	0	0	0	0	0	0	0	2	0	6	0	0	0	0	0	Chloroflexi(100);Anaerolineae(100);Anaerolineales(100);Anaerolineaceae(100);unclassified;unclassified;unclassified;
OTU_11313	0	0	0	0	0	0	0	0	0	0	0	0	0	0	0	0	0	0	0	0	0	0	0	0	0	0	0	0	0	0	0	0	0	1	1	0	0	0	0	0	0	Firmicutes(98);Clostridia_1(92);Clostridiales(92);Lachnospiraceae(92);Candidatus_Arthromitus(82);unclassified;unclassified;
OTU_11316	0	0	0	0	0	0	0	0	0	0	0	0	0	0	0	0	0	0	0	0	1	0	4	0	0	0	0	0	0	0	0	0	0	0	0	0	0	0	0	0	0	Firmicutes(96);Clostridia_1(95);Clostridiales(95);Lachnospiraceae(94);Candidatus_Arthromitus(81);unclassified;unclassified;
OTU_11319	0	0	0	0	0	0	0	0	0	0	0	0	0	0	0	0	0	0	0	0	0	0	0	0	0	0	0	0	1	0	0	1	0	0	0	0	0	0	0	0	0	Firmicutes(100);Clostridia_1(100);Clostridiales(100);Lachnospiraceae(100);Candidatus_Arthromitus(95);unclassified;unclassified;
OTU_1132	0	0	0	0	0	0	0	0	0	0	0	0	0	0	0	0	0	0	0	0	0	0	0	0	0	0	0	0	0	0	0	0	0	0	0	40	41	0	0	0	0	Spirochaetes(99);Spirochaetes(99);CW-1_termite_group(99);unclassified;unclassified;unclassified;unclassified;
OTU_11321	0	0	0	0	0	0	0	0	0	0	0	0	0	0	0	0	0	0	0	0	0	0	0	0	0	0	1	0	0	0	0	0	0	0	0	0	0	0	0	0	0	Firmicutes(100);Clostridia_1(97);Clostridiales(97);Lachnospiraceae(97);Candidatus_Arthromitus(89);unclassified;unclassified;
OTU_11325	0	0	0	0	0	0	0	0	0	0	0	0	0	0	0	0	0	0	0	0	0	0	0	0	0	0	0	0	0	0	0	0	0	0	0	0	0	0	1	0	0	Firmicutes(100);Clostridia_1(100);Clostridiales(100);Family_XIII_Incertae_Sedis(96);unclassified;unclassified;unclassified;
OTU_1133	0	0	0	0	0	0	0	0	0	0	0	0	0	0	0	0	1	2	5	0	9	3	1	2	4	3	0	0	1	1	2	0	0	0	0	0	0	0	0	0	0	Firmicutes(100);Clostridia_1(100);Clostridiales(100);Ruminococcaceae(100);unclassified;unclassified;unclassified;
OTU_11334	0	0	0	0	0	0	0	0	0	0	0	0	0	0	0	0	0	0	0	0	0	0	0	1	0	0	0	0	0	0	0	0	0	0	0	0	0	0	0	0	0	Firmicutes(100);unclassified;unclassified;unclassified;unclassified;unclassified;unclassified;
OTU_11339	0	0	0	0	0	0	0	0	0	0	0	0	0	0	0	0	0	0	0	1	0	1	0	0	0	0	0	0	0	0	0	0	0	0	0	0	0	0	0	0	0	Proteobacteria(100);Gammaproteobacteria_1(100);Pseudomonadales(100);Moraxellaceae(100);Enhydrobacter(97);unclassified;unclassified;
OTU_1134	0	0	0	0	0	0	0	0	0	0	0	0	0	7	1	0	0	0	0	0	0	0	0	0	0	0	0	0	0	0	0	0	0	0	0	0	0	0	0	0	0	Spirochaetes(100);Spirochaetes(100);Spirochaetales(100);Spirochaetaceae_Treponema_I(99);Treponema_Ia(91);unclassified;unclassified;
OTU_11341	0	0	0	0	0	0	0	0	0	0	0	0	0	0	0	0	0	0	0	0	0	0	0	0	0	0	0	0	0	0	0	0	0	0	1	0	0	0	0	0	0	Synergistetes(99);Synergistia(99);Synergistales(99);Synergistaceae(99);Termite_cockroach_cluster(99);unclassified;unclassified;
OTU_1135	0	0	0	0	0	0	0	0	0	0	0	0	0	0	0	0	0	1	4	0	0	0	0	0	0	0	0	0	0	0	0	0	0	0	0	0	0	0	0	0	0	Firmicutes(97);Clostridia_1(95);Clostridiales(95);Lachnospiraceae(95);Candidatus_Arthromitus(93);unclassified;unclassified;
OTU_11350	0	0	0	0	0	0	0	0	0	0	0	1	5	19	5	0	0	0	0	0	0	0	0	0	0	0	0	0	1	1	0	0	0	0	0	1	0	0	0	0	0	Spirochaetes(100);Spirochaetes(100);Spirochaetales(100);Spirochaetaceae_Treponema_I(100);unclassified;unclassified;unclassified;
OTU_11364	0	0	0	0	0	0	0	0	0	0	0	0	0	0	0	0	0	0	0	1	0	0	0	0	0	0	1	0	0	0	0	0	0	0	0	0	0	0	0	0	0	Firmicutes(100);Clostridia_1(98);Clostridiales(98);Ruminococcaceae(97);Gut_cluster_4(89);unclassified;unclassified;
OTU_11365	0	0	0	0	0	0	0	0	0	0	0	0	0	0	0	0	0	0	0	0	0	0	1	1	1	0	0	0	0	0	0	1	0	0	1	0	0	0	0	0	0	Firmicutes(100);Clostridia_1(100);Clostridiales(100);Ruminococcaceae(100);Gut_cluster_6(90);unclassified;unclassified;
OTU_11367	0	0	0	0	0	0	0	0	0	0	0	0	0	0	0	0	0	0	0	0	0	0	0	0	0	0	0	0	0	0	0	0	4	0	0	0	0	0	0	0	0	unknown;unclassified;unclassified;unclassified;unclassified;unclassified;unclassified;
OTU_1137	0	0	0	0	0	0	0	0	0	0	0	0	0	0	0	0	1	3	3	0	0	0	0	0	0	0	0	0	0	0	0	0	0	0	0	0	0	0	0	0	0	Firmicutes(99);Clostridia_1(94);Clostridiales(94);Lachnospiraceae(84);Candidatus_Arthromitus(84);unclassified;unclassified;
OTU_11371	0	0	0	0	0	0	0	0	0	0	0	0	0	0	0	0	0	0	0	0	2	0	1	0	0	0	0	1	0	0	0	0	0	0	0	0	0	0	0	0	0	Firmicutes(100);Clostridia_1(100);Clostridiales(100);Ruminococcaceae(100);unclassified;unclassified;unclassified;
OTU_11374	0	0	0	0	0	0	0	0	0	0	0	0	0	0	0	0	0	0	0	4	0	0	0	0	0	0	0	0	0	0	0	0	0	0	0	0	0	0	0	0	0	Tenericutes(100);Mollicutes(100);RF9(100);unclassified;unclassified;unclassified;unclassified;
OTU_11375	0	0	0	0	0	0	0	0	0	0	0	0	0	0	0	0	1	0	0	0	1	1	0	0	1	1	5	0	0	0	0	0	1	1	0	0	1	7	0	0	0	Firmicutes(100);Clostridia_1(99);Clostridiales(99);Ruminococcaceae(99);Incertae_Sedis_1(99);unclassified;unclassified;
OTU_1138	0	0	0	0	0	0	0	0	0	2	0	0	0	0	0	0	0	0	0	0	0	0	0	0	0	0	0	0	0	0	0	0	0	0	0	0	0	0	0	0	0	Firmicutes(100);Clostridia_1(100);Clostridiales(100);Ruminococcaceae(100);unclassified;unclassified;unclassified;
OTU_11382	0	0	0	0	0	0	0	0	0	0	0	0	0	0	0	0	0	0	0	1	0	0	0	1	1	0	0	0	0	0	0	0	0	1	4	0	0	0	0	0	0	Actinobacteria(99);Actinobacteria(99);Coriobacteriales(97);Coriobacteriaceae(97);unclassified;unclassified;unclassified;
OTU_11389	0	0	0	0	0	0	0	0	0	0	0	0	0	0	0	0	0	0	0	0	0	0	0	0	0	0	3	0	0	0	0	0	0	0	0	0	0	0	0	0	0	Lentisphaerae(100);Lentisphaeria(100);CVer-2_termite_group(98);unclassified;unclassified;unclassified;unclassified;
OTU_1139	0	0	0	0	0	0	0	0	0	0	0	0	0	0	0	0	1	1	3	0	0	0	0	0	0	0	0	0	0	0	0	0	0	0	0	0	0	0	0	0	0	Chlorobi(100);Chlorobia(100);Chlorobiales(100);SJA-28(98);unclassified;unclassified;unclassified;
OTU_11396	0	0	0	0	0	0	0	0	0	0	0	0	0	0	0	0	0	0	0	0	0	0	0	1	0	0	0	0	0	0	0	0	0	0	0	0	0	0	0	0	0	Firmicutes(95);Clostridia_1(89);Clostridiales(89);Ruminococcaceae(83);unclassified;unclassified;unclassified;
OTU_11397	0	0	0	0	0	0	0	0	0	0	0	0	0	0	0	0	0	1	1	1	2	0	1	0	0	0	3	0	1	1	1	0	1	1	1	1	0	1	0	0	0	Bacteroidetes(100);Bacteroidia(100);Bacteroidales(100);Porphyromonadaceae_Gut_group(100);Mixed_gut_cluster(100);unclassified;unclassified;
OTU_11398	0	0	0	0	0	0	0	0	0	0	0	0	0	0	0	0	0	0	0	0	0	0	0	0	0	0	3	0	0	0	0	0	0	0	0	0	0	0	0	0	0	Candidate_phylum_TG3(100);Subphylum_2(100);incertae_sedis(100);Termite_cluster_IV(100);Subcluster_IVb(87);unclassified;unclassified;
OTU_114	0	0	0	0	0	0	0	0	0	0	0	0	0	0	0	0	0	0	0	0	0	0	0	0	0	0	0	0	0	0	0	0	1	1	1	0	1	0	0	0	0	Proteobacteria(100);Betaproteobacteria(100);Burkholderiales(100);Burkholderiaceae_1(100);unclassified;unclassified;unclassified;
OTU_11400	0	0	0	0	0	0	0	0	0	0	0	0	0	0	0	0	0	0	0	0	0	0	0	2	2	0	0	0	0	0	0	0	0	0	0	0	0	0	0	0	0	Firmicutes(82);unclassified;unclassified;unclassified;unclassified;unclassified;unclassified;
OTU_11401	0	0	0	0	0	0	0	0	0	0	0	0	0	0	0	0	0	0	0	0	3	1	1	0	0	0	11	0	0	0	0	0	0	0	0	0	0	0	0	0	0	Bacteroidetes(100);Bacteroidia(100);Bacteroidales(100);Porphyromonadaceae_2(100);Termite_cluster_3(100);unclassified;unclassified;
OTU_11402	0	0	0	0	0	0	0	0	0	0	0	0	0	0	0	0	0	0	0	0	0	0	0	0	1	0	0	0	0	0	0	0	1	0	0	0	0	0	0	0	0	Bacteroidetes(100);Bacteroidia(100);Bacteroidales(100);Porphyromonadaceae_Cluster_V(95);unclassified;unclassified;unclassified;
OTU_11403	0	0	0	0	0	0	0	0	0	0	0	0	0	0	0	0	0	0	0	0	0	0	0	0	0	0	2	0	0	0	0	0	0	0	0	0	0	0	0	0	0	unknown;unclassified;unclassified;unclassified;unclassified;unclassified;unclassified;
OTU_11404	0	0	0	0	0	0	0	0	0	0	0	0	0	0	0	0	0	0	0	0	0	0	0	0	0	0	1	0	0	0	0	0	0	0	0	0	0	0	0	0	0	Firmicutes(99);Clostridia_1(99);Clostridiales(99);Ruminococcaceae(99);unclassified;unclassified;unclassified;
OTU_11405	0	0	0	0	0	0	0	0	0	0	0	0	1	0	0	0	0	0	0	0	0	0	0	0	0	0	3	0	0	0	0	0	0	0	0	0	0	0	0	0	0	Firmicutes(100);Clostridia_2(100);Clostridiales(100);Syntrophomonadaceae(100);unclassified;unclassified;unclassified;
OTU_11406	0	0	0	0	0	0	0	0	0	0	0	0	0	0	0	0	0	0	0	0	0	0	0	0	0	0	0	1	0	0	0	0	0	0	0	0	0	0	0	0	0	Firmicutes(96);unclassified;unclassified;unclassified;unclassified;unclassified;unclassified;
OTU_11407	0	0	0	0	0	0	0	0	0	0	0	0	0	0	0	0	0	0	0	0	0	0	1	0	0	0	0	0	0	0	0	0	0	0	0	0	0	0	0	0	0	Bacteroidetes(100);Bacteroidia(100);Bacteroidales(100);Porphyromonadaceae_2(90);unclassified;unclassified;unclassified;
OTU_11408	0	0	0	0	0	0	0	0	0	0	0	0	0	0	0	0	0	0	0	0	0	0	0	0	0	0	22	0	0	0	0	0	0	0	0	0	0	0	0	0	0	Spirochaetes(100);Spirochaetes(100);Spirochaetales(100);Spirochaetaceae_Treponema_I(97);unclassified;unclassified;unclassified;
OTU_11409	0	0	0	0	0	0	0	0	0	0	0	0	0	0	0	0	0	0	0	0	0	0	0	0	0	0	8	0	0	0	0	0	0	0	0	0	0	0	0	0	0	Firmicutes(100);Clostridia_1(100);Clostridiales(100);Ruminococcaceae(100);unclassified;unclassified;unclassified;
OTU_1141	0	0	0	0	0	0	0	0	0	0	0	0	0	0	0	0	5	4	9	0	0	0	0	0	0	0	0	0	0	0	0	0	0	0	0	0	0	0	0	0	0	Spirochaetes(100);Spirochaetes(100);Spirochaetales(100);Spirochaetaceae_Treponema_I(87);unclassified;unclassified;unclassified;
OTU_11411	0	0	0	0	0	0	0	0	0	0	0	0	0	0	0	0	0	0	0	0	0	0	0	0	0	0	5	0	0	0	0	0	0	0	0	0	0	0	0	0	0	Firmicutes(100);Clostridia_1(100);Clostridiales(100);Ruminococcaceae(100);unclassified;unclassified;unclassified;
OTU_11412	0	0	0	0	0	0	0	0	0	0	0	0	0	0	0	0	0	0	0	0	0	0	0	0	0	0	8	0	0	0	0	0	0	0	0	0	0	0	0	0	0	Firmicutes(85);unclassified;unclassified;unclassified;unclassified;unclassified;unclassified;
OTU_11414	0	0	0	0	0	0	0	0	0	0	0	0	0	0	0	0	0	0	0	0	1	0	4	0	1	1	7	0	0	0	0	1	0	0	0	0	0	0	0	0	0	Spirochaetes(100);Spirochaetes(100);Spirochaetales(100);Spirochaetaceae_Treponema_I(97);unclassified;unclassified;unclassified;
OTU_11415	0	0	0	0	0	0	0	0	0	0	0	0	0	0	0	0	30	30	35	26	30	38	92	24	19	15	1	0	0	0	0	1	3	0	0	0	0	0	0	0	6	Firmicutes(100);Clostridia_1(100);Clostridiales(100);Ruminococcaceae(99);unclassified;unclassified;unclassified;
OTU_11416	0	0	0	0	0	0	0	0	0	0	0	0	0	0	0	0	0	0	0	0	0	0	0	0	0	0	1	0	0	0	0	0	0	0	0	1	0	0	0	0	0	Firmicutes(100);Clostridia_1(100);Clostridiales(100);Ruminococcaceae(100);Insect_cluster(84);unclassified;unclassified;
OTU_11417	0	0	0	0	0	0	0	0	0	0	0	0	0	0	0	0	0	0	0	0	1	0	0	9	5	3	0	0	0	0	0	1	5	1	1	0	0	0	0	0	0	Firmicutes(100);Clostridia_1(100);Clostridiales(100);Ruminococcaceae(100);Gut_cluster_4(100);unclassified;unclassified;
OTU_11419	1	0	2	2	0	0	0	0	0	0	0	0	0	0	0	0	2	0	1	1	1	1	0	3	0	0	0	0	0	0	0	0	0	0	0	0	0	0	1	2	0	Cyanobacteria(100);Cyanobacteria(100);Cyanobacteriales(100);C0d-2(100);unclassified;unclassified;unclassified;
OTU_1142	0	0	0	0	0	0	0	0	0	0	0	0	0	0	0	0	17	14	19	0	0	0	0	0	0	0	2	0	0	0	0	0	0	0	0	0	0	0	0	0	0	Spirochaetes(100);Spirochaetes(100);Spirochaetales(100);unclassified;unclassified;unclassified;unclassified;
OTU_11420	0	0	0	1	0	0	0	0	0	0	0	0	0	0	0	0	0	0	0	0	0	0	0	0	0	0	0	0	0	0	0	0	0	1	6	0	0	0	0	0	0	Firmicutes(100);Clostridia_2(100);Clostridiales_1(100);Veillonellaceae(100);Uncultured_6(100);unclassified;unclassified;
OTU_11422	0	1	0	2	1	0	0	0	0	0	1	0	0	0	0	1	0	0	0	0	0	0	0	1	0	0	1	0	0	0	0	1	0	2	4	1	0	0	1	0	0	Spirochaetes(100);Spirochaetes(100);Candidatus_Cloacamonas(100);Candidatus_Cloacamonas(100);Candidatus_Cloacamonas(100);unclassified;unclassified;
OTU_11425	0	0	0	0	0	0	0	0	0	0	0	0	0	0	0	0	1	1	2	30	5	15	20	4	7	5	12	1	2	2	2	5	6	9	7	5	6	1	0	1	6	Firmicutes(100);Clostridia_1(98);Clostridiales(98);Ruminococcaceae(98);Gut_cluster_6(80);unclassified;unclassified;
OTU_1143	0	0	0	0	0	0	0	0	0	0	0	0	0	0	0	0	1	2	1	0	0	0	0	0	0	0	0	0	0	0	0	0	0	0	0	0	0	0	0	0	0	Firmicutes(100);Clostridia_1(99);Clostridiales(99);Ruminococcaceae(99);unclassified;unclassified;unclassified;
OTU_11433	0	0	0	0	0	0	0	0	0	0	0	0	0	0	0	0	0	0	0	0	0	0	0	0	1	0	0	0	0	0	0	0	0	0	0	0	0	0	0	0	0	unknown;unclassified;unclassified;unclassified;unclassified;unclassified;unclassified;
OTU_11438	0	0	0	0	0	0	0	0	0	0	0	0	0	0	0	0	0	0	0	0	0	0	0	0	0	0	0	0	0	0	0	0	0	0	0	1	1	0	0	0	0	unknown;unclassified;unclassified;unclassified;unclassified;unclassified;unclassified;
OTU_1144	0	0	0	0	0	0	0	0	0	0	0	0	0	0	0	0	2	2	7	0	0	0	0	0	0	0	0	0	0	0	0	0	0	0	0	0	0	0	0	0	0	Firmicutes(95);Clostridia_1(85);Clostridiales(85);unclassified;unclassified;unclassified;unclassified;
OTU_11441	0	0	0	0	0	0	0	0	0	0	0	0	0	0	1	0	0	0	0	0	0	0	0	0	0	0	0	0	0	0	0	0	0	0	0	0	0	0	0	0	0	Firmicutes(98);Clostridia_1(97);Clostridiales(97);Family_XIII_Incertae_Sedis(95);Termite_cockroach_cluster_2(93);unclassified;unclassified;
OTU_11442	0	0	0	0	0	0	0	0	0	0	0	0	0	0	0	0	0	0	0	1	0	0	0	0	0	1	0	0	0	1	0	0	0	0	0	2	0	0	0	0	0	Bacteroidetes(100);Bacteroidia(100);Bacteroidales(100);Porphyromonadaceae_Cluster_V(92);unclassified;unclassified;unclassified;
OTU_11444	0	0	0	0	0	0	0	0	0	0	0	0	0	0	0	0	0	0	0	0	0	0	0	0	0	0	0	0	0	0	0	0	4	1	0	0	0	0	0	0	0	Firmicutes(100);Clostridia_1(99);Clostridiales(99);Lachnospiraceae(99);unclassified;unclassified;unclassified;
OTU_11445	0	0	0	0	0	0	0	0	0	0	0	0	0	0	0	0	0	0	0	0	0	0	0	0	0	0	0	0	0	1	0	0	0	0	0	0	0	0	0	0	0	Firmicutes(100);Clostridia_1(89);Clostridiales(89);Lachnospiraceae(87);unclassified;unclassified;unclassified;
OTU_11448	0	0	0	0	0	0	0	0	0	0	0	0	0	0	0	0	0	0	0	0	0	0	0	0	0	0	0	0	0	0	0	0	0	0	0	2	2	0	0	0	0	Firmicutes(99);Clostridia_1(98);Clostridiales(98);Lachnospiraceae(98);unclassified;unclassified;unclassified;
OTU_1145	0	0	0	0	0	0	0	0	0	0	0	0	0	0	0	0	3	3	3	0	0	0	0	0	0	0	0	0	0	0	0	0	0	0	0	0	0	0	0	0	0	Firmicutes(100);Clostridia_1(99);Clostridiales(99);Lachnospiraceae(96);unclassified;unclassified;unclassified;
OTU_11451	0	0	0	0	0	0	0	0	0	0	0	0	0	0	0	0	0	0	0	0	0	0	0	1	0	0	0	3	0	1	1	0	0	0	0	0	0	0	0	0	0	Firmicutes(99);Clostridia_1(92);Clostridiales(92);Lachnospiraceae(92);Candidatus_Arthromitus(87);unclassified;unclassified;
OTU_11452	0	0	0	0	0	0	0	0	0	0	0	0	0	0	0	0	0	1	1	0	0	0	0	0	0	0	0	0	1	0	1	0	0	0	1	0	0	0	0	0	0	Firmicutes(99);RF3(95);unclassified;unclassified;unclassified;unclassified;unclassified;
OTU_11453	0	0	0	0	0	0	0	0	0	0	0	0	20	0	0	0	0	0	0	0	0	0	0	0	0	0	1	0	0	0	0	0	0	0	0	4	5	0	0	0	0	Bacteroidetes(100);Bacteroidia(100);Bacteroidales(100);Porphyromonadaceae_2(97);Termite_cluster_3(97);unclassified;unclassified;
OTU_11454	0	0	0	0	0	0	0	0	0	0	1	0	0	0	0	0	0	0	0	0	0	0	0	0	0	0	0	0	0	0	0	0	0	0	0	0	0	0	0	0	0	Bacteroidetes(100);Sphingobacteria(93);Sphingobacteriales_1(93);SB_1(92);Termite_cluster(88);unclassified;unclassified;
OTU_11459	0	0	0	0	1	0	0	5	3	0	0	1	0	0	0	30	0	0	0	0	0	0	0	0	0	0	0	30	2	1	1	0	0	0	1	0	0	0	0	0	0	Spirochaetes(100);Spirochaetes(100);Spirochaetales(100);Spirochaetaceae_Treponema_I(88);unclassified;unclassified;unclassified;
OTU_11460	0	0	0	0	0	0	0	0	0	0	0	0	0	0	0	0	0	0	0	0	0	0	0	0	0	0	0	0	0	0	0	0	4	0	1	0	0	0	0	0	0	Firmicutes(99);Clostridia_1(95);Clostridiales(95);Lachnospiraceae(94);unclassified;unclassified;unclassified;
OTU_11461	0	0	0	0	0	0	0	0	0	0	2	0	0	0	0	0	0	0	0	0	0	0	0	0	0	0	0	0	0	0	0	0	0	0	0	0	0	0	0	0	0	Spirochaetes(100);Spirochaetes(100);Spirochaetales(100);Spirochaetaceae_Treponema_I(100);unclassified;unclassified;unclassified;
OTU_11463	0	0	0	0	0	0	0	0	0	0	0	0	0	0	0	4	0	0	0	0	0	0	0	0	0	0	0	0	0	0	0	0	0	0	0	0	0	0	0	0	0	Firmicutes(100);Erysipelotrichi(100);Erysipelotrichales(100);Erysipelotrichaceae(100);Turicibacter(100);unclassified;unclassified;
OTU_11464	0	0	0	0	0	0	0	0	0	0	0	0	0	0	0	0	0	0	0	0	0	0	0	0	1	0	0	0	0	0	0	0	0	0	0	0	0	0	0	0	0	Firmicutes(100);Clostridia_1(100);Clostridiales(100);Ruminococcaceae(100);unclassified;unclassified;unclassified;
OTU_11466	0	0	0	0	0	0	0	0	0	0	0	0	0	0	0	0	0	0	0	0	0	0	0	0	0	0	5	0	0	0	0	0	6	0	0	0	1	0	0	0	0	Firmicutes(100);Clostridia_1(100);Clostridiales(100);Lachnospiraceae(100);unclassified;unclassified;unclassified;
OTU_11467	0	0	0	0	0	0	0	0	0	0	0	0	0	0	0	0	1	1	1	0	1	0	3	2	2	2	64	0	0	0	0	0	0	1	1	0	1	0	2	1	0	Bacteroidetes(100);Bacteroidia(100);Bacteroidales(100);Porphyromonadaceae_2(100);Termite_cluster_3(100);unclassified;unclassified;
OTU_11469	0	0	0	0	0	0	0	0	0	0	0	0	0	0	0	0	0	0	0	0	0	0	0	0	0	0	3	0	0	0	0	0	0	0	0	0	0	0	0	0	0	Firmicutes(94);Clostridia_1(92);Clostridiales(92);Lachnospiraceae(85);unclassified;unclassified;unclassified;
OTU_1147	0	0	0	0	0	0	0	0	0	0	0	0	0	0	0	67	33	27	29	6	21	2	60	43	42	37	6	14	8	7	7	8	0	0	0	0	0	0	1	1	7	Spirochaetes(100);Spirochaetes(100);Spirochaetales(100);Spirochaetaceae_Treponema_I(97);unclassified;unclassified;unclassified;
OTU_11470	0	0	0	0	0	0	0	0	0	0	0	0	0	0	1	12	0	0	0	0	1	0	5	1	2	4	0	1	0	0	0	0	0	0	0	1	1	1	2	1	0	Spirochaetes(100);Spirochaetes(100);Spirochaetales(100);Spirochaetaceae_Treponema_I(100);Treponema_Ia(94);unclassified;unclassified;
OTU_11471	0	0	0	0	0	0	0	0	0	0	0	0	0	0	0	0	0	0	0	0	2	0	2	3	1	1	0	0	1	0	0	8	0	0	0	1	0	0	0	0	0	Firmicutes(100);Clostridia_1(100);Clostridiales(100);Ruminococcaceae(100);Gut_cluster_4(100);unclassified;unclassified;
OTU_11476	0	0	0	0	2	0	0	0	0	0	0	0	0	0	0	0	0	0	0	0	0	0	0	0	0	0	0	0	0	0	0	0	0	0	0	0	0	0	0	0	0	Firmicutes(99);Clostridia_1(85);Clostridiales(85);Lachnospiraceae(84);Candidatus_Arthromitus(81);unclassified;unclassified;
OTU_11477	0	0	0	0	0	0	0	0	0	0	2	0	0	0	0	0	0	0	0	0	0	0	0	0	0	0	0	0	0	0	0	0	0	0	0	0	0	0	0	0	0	Bacteroidetes(100);Bacteroidia(100);Bacteroidales(100);Marinilabiaceae(100);Alkaliflexus(100);unclassified;unclassified;
OTU_11479	0	0	0	0	0	0	0	0	0	0	0	0	0	0	0	0	0	0	0	0	0	3	0	0	0	0	1	0	0	0	0	0	0	0	0	0	0	0	0	0	0	Firmicutes(99);Clostridia_1(98);Clostridiales(98);Lachnospiraceae(98);unclassified;unclassified;unclassified;
OTU_1148	0	0	0	0	0	0	0	0	0	0	0	0	0	0	0	0	3	3	1	0	0	0	0	0	0	0	0	0	0	0	0	0	1	1	1	0	0	0	0	0	0	Firmicutes(100);Clostridia_1(100);Clostridiales(100);Lachnospiraceae(100);unclassified;unclassified;unclassified;
OTU_11480	0	0	0	0	0	0	0	0	0	0	1	0	4	0	0	5	1	0	1	2	1	0	4	0	1	1	0	2	1	1	1	13	3	34	11	0	0	0	0	0	0	Spirochaetes(100);Spirochaetes(100);Spirochaetales(100);Spirochaetaceae_Treponema_I(98);Treponema_Ia(88);unclassified;unclassified;
OTU_11481	0	0	0	0	0	0	0	0	0	0	0	0	0	0	0	0	0	0	0	0	0	0	0	0	0	0	0	0	0	0	0	0	0	0	0	4	5	0	0	0	0	Firmicutes(100);Clostridia_1(100);Clostridiales(100);Ruminococcaceae(100);Gut_cluster_4(96);unclassified;unclassified;
OTU_11482	0	0	0	0	0	0	0	0	0	0	0	0	0	0	0	0	0	0	0	0	0	0	0	0	0	0	0	0	1	0	0	0	0	0	0	0	0	0	0	0	0	Firmicutes(100);Clostridia_1(98);Clostridiales(98);Lachnospiraceae(98);Candidatus_Arthromitus(93);unclassified;unclassified;
OTU_11486	0	0	0	0	0	0	0	0	0	0	0	0	0	0	0	0	0	0	0	0	0	0	0	0	0	0	0	0	0	0	0	0	1	0	1	0	0	0	0	0	0	Firmicutes(100);Clostridia_1(98);Clostridiales(98);Lachnospiraceae(97);unclassified;unclassified;unclassified;
OTU_11489	0	0	0	0	0	0	0	0	0	0	0	0	0	0	0	0	0	0	0	0	1	0	0	0	0	0	0	0	0	0	0	0	0	0	0	0	0	0	0	0	0	Firmicutes(98);Clostridia_1(98);Clostridiales(98);Lachnospiraceae(98);unclassified;unclassified;unclassified;
OTU_1149	0	0	0	0	0	0	0	0	0	0	0	0	0	0	0	0	2	2	2	0	0	0	0	0	0	0	0	0	0	0	0	0	0	0	0	0	0	0	0	0	0	Candidate_phylum_TG3(100);Subphylum_2(100);incertae_sedis(100);Termite_cluster_IV(100);unclassified;unclassified;unclassified;
OTU_11494	0	0	0	0	0	0	0	0	0	0	0	0	2	0	0	0	0	0	0	0	0	0	0	0	0	0	0	0	0	0	0	0	0	0	0	0	0	0	0	0	0	Candidate_phylum_TM7(100);Termite_cockroach_cluster(100);unclassified;unclassified;unclassified;unclassified;unclassified;
OTU_11496	0	0	0	0	0	0	0	0	0	0	0	0	0	0	0	0	0	0	0	0	2	0	0	0	0	0	0	0	0	0	0	0	0	0	0	0	0	0	0	1	0	unknown;unclassified;unclassified;unclassified;unclassified;unclassified;unclassified;
OTU_11497	0	0	0	0	0	0	0	0	0	0	0	0	0	0	0	0	0	0	0	0	0	0	0	0	0	0	0	0	0	0	0	0	0	0	0	0	0	1	0	1	0	Bacteroidetes(100);Bacteroidia(100);Bacteroidales(100);Porphyromonadaceae_Cluster_V(91);Candidatus_Armantifilum(88);unclassified;unclassified;
OTU_115	0	0	0	0	0	0	0	0	0	0	0	0	0	0	0	0	16	45	4	0	0	0	0	0	0	0	0	0	0	0	0	0	0	0	0	0	0	0	0	0	0	Firmicutes(100);Clostridia_1(97);Clostridiales(97);Lachnospiraceae(97);unclassified;unclassified;unclassified;
OTU_1150	0	0	0	0	0	0	0	0	0	0	0	0	0	0	0	0	0	0	0	0	0	0	0	25	18	32	0	0	0	0	0	0	0	0	0	0	0	0	0	0	0	Bacteroidetes(100);Bacteroidia(100);Bacteroidales(100);Porphyromonadaceae_2(100);unclassified;unclassified;unclassified;
OTU_11500	0	0	0	0	0	0	0	0	0	0	0	0	1	0	0	0	0	0	0	0	0	0	0	0	0	0	0	0	0	0	0	0	0	0	0	0	1	0	0	0	0	Firmicutes(100);Clostridia_1(99);Clostridiales(99);Ruminococcaceae(99);unclassified;unclassified;unclassified;
OTU_11502	0	0	0	0	0	0	0	0	0	0	0	0	0	0	0	0	0	0	0	0	0	0	0	0	0	0	0	0	0	0	0	0	1	0	0	0	0	0	0	0	0	Firmicutes(99);Clostridia_1(97);Clostridiales(97);Lachnospiraceae(97);Candidatus_Arthromitus(97);unclassified;unclassified;
OTU_11503	0	0	0	0	0	0	0	0	0	0	0	0	0	0	0	0	0	0	0	0	0	0	1	1	0	0	0	0	0	0	0	0	1	0	1	0	0	0	0	0	0	Firmicutes(99);Clostridia_1(94);Clostridiales(94);Lachnospiraceae(93);unclassified;unclassified;unclassified;
OTU_11507	0	0	0	0	0	0	0	0	0	0	0	0	0	0	0	0	0	0	0	0	1	0	3	0	0	0	0	0	0	0	0	0	0	0	0	0	0	0	0	0	0	Firmicutes(99);Clostridia_1(97);Clostridiales(97);Ruminococcaceae(96);unclassified;unclassified;unclassified;
OTU_11509	0	0	0	0	0	0	0	0	0	0	0	0	0	0	0	0	0	0	0	0	0	0	2	0	0	0	0	0	0	0	0	0	0	0	0	0	0	0	0	0	0	Firmicutes(96);Clostridia_1(96);Clostridiales(96);Lachnospiraceae(96);Candidatus_Arthromitus(81);unclassified;unclassified;
OTU_11511	0	0	0	0	0	0	0	0	0	0	0	0	0	0	0	0	0	0	0	0	0	0	0	0	0	0	0	1	0	1	1	0	0	0	0	0	0	0	0	0	0	Firmicutes(98);Clostridia_1(96);Clostridiales(96);Lachnospiraceae(96);unclassified;unclassified;unclassified;
OTU_11512	0	0	0	0	0	0	0	0	0	0	0	0	0	0	0	0	0	0	0	1	0	0	0	0	0	0	0	0	0	0	0	0	0	0	0	0	0	0	0	0	0	Spirochaetes(100);Spirochaetes(100);CW-1_termite_group(100);unclassified;unclassified;unclassified;unclassified;
OTU_11515	0	0	0	0	0	0	0	0	0	0	0	0	0	0	0	0	0	0	0	0	1	0	3	0	0	0	0	0	0	0	0	0	0	0	0	0	0	0	0	0	0	Firmicutes(100);Clostridia_1(100);Clostridiales(100);Lachnospiraceae(100);Candidatus_Arthromitus(95);unclassified;unclassified;
OTU_11517	0	0	0	0	0	0	0	0	0	0	0	0	1	0	0	0	0	0	0	0	0	0	0	0	0	0	0	0	0	0	0	0	0	0	0	0	0	0	0	0	0	Bacteroidetes(92);unclassified;unclassified;unclassified;unclassified;unclassified;unclassified;
OTU_11519	0	0	0	0	0	0	0	0	0	0	0	0	0	0	0	0	0	0	0	1	1	0	0	0	0	0	1	0	0	0	0	0	0	0	1	0	0	0	0	0	1	Firmicutes(98);Clostridia_1(89);Clostridiales(89);Ruminococcaceae(85);unclassified;unclassified;unclassified;
OTU_11521	0	0	0	0	0	0	0	0	0	0	0	0	0	0	0	0	0	0	0	0	0	0	0	0	0	0	1	0	0	0	0	0	0	0	0	0	0	0	0	0	0	Firmicutes(100);Clostridia_1(100);Clostridiales(100);Lachnospiraceae(100);Candidatus_Arthromitus(89);unclassified;unclassified;
OTU_11524	0	0	0	0	0	0	0	0	0	0	0	0	0	0	0	0	0	0	0	0	0	0	0	0	0	0	0	0	0	0	0	0	0	2	1	0	0	0	0	0	0	Firmicutes(99);Clostridia_1(96);Clostridiales(96);Lachnospiraceae(96);unclassified;unclassified;unclassified;
OTU_11525	0	0	0	0	0	0	0	0	0	0	0	0	1	0	0	0	0	0	0	0	0	0	0	0	0	0	0	0	0	0	0	0	0	0	0	0	0	0	0	0	0	Firmicutes(100);Clostridia_1(100);Clostridiales(100);Ruminococcaceae(100);Gut_cluster_9(89);unclassified;unclassified;
OTU_11526	0	0	0	0	0	0	0	0	0	0	0	0	0	0	0	0	0	0	0	0	0	0	0	0	0	0	0	0	0	0	0	1	0	0	0	0	0	0	0	0	0	Firmicutes(98);Clostridia_1(92);Clostridiales(92);Lachnospiraceae(89);unclassified;unclassified;unclassified;
OTU_11527	0	0	0	0	0	0	0	0	0	0	0	0	3	0	0	0	0	0	0	0	0	0	0	0	0	0	0	0	0	0	0	0	0	0	0	0	0	0	0	0	0	Firmicutes(100);Clostridia_1(99);Clostridiales(99);Ruminococcaceae(99);Incertae_Sedis_1(95);unclassified;unclassified;
OTU_11528	0	0	0	0	0	0	0	0	0	0	0	0	4	0	0	0	0	0	0	0	0	0	0	0	0	0	0	0	0	0	0	0	1	0	0	0	0	0	0	0	0	Firmicutes(100);Clostridia_1(100);Clostridiales(100);Lachnospiraceae(96);Gut_cluster_14(90);unclassified;unclassified;
OTU_11529	0	0	0	0	0	0	0	0	0	0	0	0	0	0	0	0	0	0	0	0	0	0	0	0	1	0	2	0	0	0	0	0	1	0	0	0	0	0	0	0	0	Firmicutes(98);Clostridia_1(90);Clostridiales(90);Ruminococcaceae(89);unclassified;unclassified;unclassified;
OTU_1153	0	0	0	0	0	0	0	0	0	0	0	0	0	0	0	0	1	1	2	0	0	0	0	0	0	0	0	0	0	0	0	0	0	0	0	0	0	1	1	1	0	Firmicutes(87);unclassified;unclassified;unclassified;unclassified;unclassified;unclassified;
OTU_11534	0	0	0	0	0	0	0	0	0	0	0	0	0	0	0	0	0	0	0	0	0	0	0	0	0	0	0	0	0	0	0	0	0	0	0	0	0	0	6	0	0	Firmicutes(98);Clostridia_1(84);Clostridiales(84);Ruminococcaceae(83);unclassified;unclassified;unclassified;
OTU_11535	0	0	0	0	0	0	0	0	0	0	0	0	1	0	0	0	0	0	0	0	0	0	0	0	0	0	0	0	0	0	0	0	0	0	0	0	0	0	0	0	0	Firmicutes(100);Clostridia_1(91);Clostridiales(91);Lachnospiraceae(91);unclassified;unclassified;unclassified;
OTU_11536	0	0	0	0	0	0	0	0	0	0	0	0	0	2	0	0	0	0	0	0	0	0	0	0	0	0	0	0	0	0	0	0	0	0	1	0	0	0	0	0	0	Spirochaetes(100);Spirochaetes(100);Spirochaetales(100);Spirochaetaceae_Treponema_I(99);Treponema_If(93);unclassified;unclassified;
OTU_11537	0	0	0	0	0	0	0	0	0	0	0	0	0	0	0	0	0	0	0	0	0	0	0	0	0	0	0	0	0	0	0	0	2	0	0	0	0	0	0	0	0	Firmicutes(100);Clostridia_1(98);Clostridiales(98);Lachnospiraceae(97);Candidatus_Arthromitus(87);unclassified;unclassified;
OTU_1154	0	0	2	1	3	1	5	2	2	1	0	1	0	0	0	2	0	0	0	0	0	0	0	0	0	0	0	0	0	0	0	0	41	264	77	0	0	0	0	0	0	Proteobacteria(100);Deltaproteobacteria(100);Rs-K70(100);Termite_cluster_III(99);unclassified;unclassified;unclassified;
OTU_11542	0	0	0	0	0	0	0	0	0	0	0	0	0	0	0	0	0	0	0	0	0	0	0	0	0	0	0	0	0	0	0	4	0	0	0	0	0	0	0	0	0	Firmicutes(100);Clostridia_1(99);Clostridiales(99);Lachnospiraceae(99);Candidatus_Arthromitus(98);unclassified;unclassified;
OTU_11547	0	0	0	0	0	0	0	0	0	0	0	0	2	0	0	0	0	0	0	0	0	0	0	0	0	0	0	0	0	0	0	0	0	0	0	0	0	0	0	0	0	Firmicutes(100);Clostridia_1(100);Clostridiales(100);Lachnospiraceae(100);Gut_cluster_14(99);unclassified;unclassified;
OTU_11549	0	0	0	0	0	0	0	0	0	0	0	0	0	0	0	0	0	0	0	0	0	0	0	0	0	0	0	0	0	0	0	0	1	1	1	0	0	0	0	0	0	Firmicutes(100);Clostridia_1(98);Clostridiales(98);Lachnospiraceae(98);unclassified;unclassified;unclassified;
OTU_1155	0	0	0	0	0	0	0	0	0	0	0	0	0	0	0	0	5	2	3	0	0	0	0	0	0	0	0	0	0	0	1	0	0	0	0	0	0	1	0	0	0	Firmicutes(97);unclassified;unclassified;unclassified;unclassified;unclassified;unclassified;
OTU_11553	0	0	0	0	0	0	0	0	0	0	0	0	0	0	0	0	0	1	0	1	2	1	0	0	0	0	0	0	0	0	0	0	0	0	0	0	0	0	0	0	0	Firmicutes(98);Clostridia_2(96);Clostridiales_1(92);Peptococcaceae_1(91);Uncultured_5(90);unclassified;unclassified;
OTU_11554	0	0	0	0	0	0	0	0	0	0	0	0	0	0	0	0	0	0	0	1	0	0	5	0	0	0	0	0	0	0	0	0	0	0	0	0	0	0	0	0	0	Firmicutes(93);Clostridia_1(89);Clostridiales(89);Lachnospiraceae(88);unclassified;unclassified;unclassified;
OTU_11555	0	0	0	0	0	0	0	0	0	0	0	0	0	0	0	0	0	0	0	0	0	0	0	0	0	0	0	0	0	0	0	0	0	0	0	0	0	10	33	39	0	Bacteroidetes(100);Bacteroidia(99);Bacteroidales(99);unclassified;unclassified;unclassified;unclassified;
OTU_11556	0	0	0	0	0	0	0	0	0	0	0	0	0	0	0	0	0	0	0	0	0	1	0	0	0	0	0	0	0	0	0	0	0	0	0	0	0	0	0	0	0	Firmicutes(98);unclassified;unclassified;unclassified;unclassified;unclassified;unclassified;
OTU_11557	0	0	0	0	0	0	0	0	0	0	0	0	0	0	0	1	0	0	0	0	3	3	8	9	17	12	1	1	1	1	1	1	1	4	1	0	0	0	0	0	360	Spirochaetes(100);Spirochaetes(100);Spirochaetales(100);Spirochaetaceae_Treponema_I(97);unclassified;unclassified;unclassified;
OTU_1156	0	0	0	0	0	0	0	0	0	0	0	0	0	0	0	0	0	0	0	0	0	0	0	0	0	0	0	0	9	9	9	0	0	0	0	0	0	0	0	0	0	Spirochaetes(99);Spirochaetes(99);Spirochaetales(99);unclassified;unclassified;unclassified;unclassified;
OTU_11560	0	0	0	0	0	0	0	0	0	0	0	0	0	0	0	0	0	0	0	0	1	1	1	0	1	1	0	0	0	0	0	0	3	0	1	1	1	0	0	0	1	Firmicutes(100);Clostridia_1(99);Clostridiales(99);Ruminococcaceae(99);unclassified;unclassified;unclassified;
OTU_11561	0	0	0	0	0	0	0	0	0	0	0	0	0	0	0	0	0	0	0	0	0	0	1	0	0	0	0	0	0	0	0	0	0	0	0	0	0	0	0	0	0	Firmicutes(99);Clostridia_1(82);Clostridiales(82);Lachnospiraceae(82);unclassified;unclassified;unclassified;
OTU_11562	0	0	0	0	0	0	0	0	0	0	0	0	0	0	0	0	0	0	0	0	0	0	1	0	0	0	0	0	0	0	0	0	0	0	0	0	0	0	0	0	0	Firmicutes(96);Clostridia_1(86);Clostridiales(86);Lachnospiraceae(85);unclassified;unclassified;unclassified;
OTU_11563	0	0	0	0	0	0	0	0	0	0	0	0	0	0	0	4	0	0	0	1	0	1	6	4	4	5	0	1	2	2	1	2	0	0	0	0	0	0	0	3	0	Firmicutes(99);unclassified;unclassified;unclassified;unclassified;unclassified;unclassified;
OTU_11564	0	0	0	0	0	0	0	0	0	0	0	0	0	0	0	0	0	0	0	0	0	1	0	0	0	0	0	0	0	0	0	0	0	0	0	0	0	0	0	0	0	Firmicutes(99);Clostridia_1(92);Clostridiales(92);Lachnospiraceae(92);unclassified;unclassified;unclassified;
OTU_11565	0	0	0	0	0	0	0	0	0	0	0	0	0	0	0	0	0	0	0	0	0	0	4	0	0	1	3	0	0	0	0	0	0	1	1	0	0	0	0	0	0	Firmicutes(100);Clostridia_1(100);Clostridiales(100);Lachnospiraceae(100);unclassified;unclassified;unclassified;
OTU_11566	0	0	0	0	0	0	0	0	0	0	0	0	0	0	0	0	0	0	0	0	1	0	1	1	1	1	0	0	0	0	0	0	0	0	0	0	0	0	0	0	0	Firmicutes(99);Clostridia_1(97);Clostridiales(97);Lachnospiraceae(96);unclassified;unclassified;unclassified;
OTU_11567	0	0	0	0	0	0	0	0	0	0	0	0	0	0	0	0	0	0	0	0	1	0	1	0	0	0	0	0	0	0	0	0	0	0	0	0	0	0	0	0	0	Firmicutes(99);Clostridia_1(99);Clostridiales(99);Lachnospiraceae(92);Termite_cluster(86);unclassified;unclassified;
OTU_11568	0	0	0	0	0	0	0	0	0	0	0	0	0	0	0	0	0	0	0	1	0	1	0	0	0	0	0	0	0	0	0	0	0	0	0	0	0	0	0	0	0	Firmicutes(84);Clostridia_1(80);Clostridiales(80);unclassified;unclassified;unclassified;unclassified;
OTU_11569	0	0	0	0	0	0	0	0	0	0	0	0	0	0	0	0	0	0	0	1	1	0	4	1	2	2	2	0	0	0	0	1	0	1	0	0	1	0	0	0	0	Firmicutes(100);Clostridia_1(100);Clostridiales(100);Ruminococcaceae(100);Gut_cluster_6(80);unclassified;unclassified;
OTU_11570	0	0	0	0	0	0	0	0	0	0	0	0	0	0	0	0	0	0	0	0	0	0	0	0	0	0	0	0	0	0	0	0	0	0	0	0	0	0	2	0	0	Firmicutes(97);Clostridia_1(92);Clostridiales(92);unclassified;unclassified;unclassified;unclassified;
OTU_11571	0	0	0	0	0	0	0	0	0	0	0	0	0	0	0	0	0	0	0	0	0	0	0	5	3	3	0	0	0	0	0	0	0	0	0	0	0	0	0	0	0	Firmicutes(100);Clostridia_1(100);Clostridiales(100);Ruminococcaceae(100);unclassified;unclassified;unclassified;
OTU_11573	0	0	0	0	0	0	0	0	0	0	0	0	0	0	0	0	0	0	0	0	0	0	0	0	0	0	2	0	0	0	0	0	0	0	0	0	0	0	0	0	0	Firmicutes(96);Clostridia_1(92);Clostridiales(92);Ruminococcaceae(91);Gut_cluster_4(85);unclassified;unclassified;
OTU_11575	0	0	1	0	0	0	0	0	0	0	0	0	0	0	0	0	0	0	0	0	0	0	0	0	0	0	0	0	0	0	0	0	0	0	0	0	0	0	0	0	0	Elusimicrobia(98);Elusimicrobia(98);Elusimicrobiales(98);Lineage_III(97);unclassified;unclassified;unclassified;
OTU_11577	0	0	0	0	0	0	0	0	0	0	0	0	0	0	0	0	0	0	0	0	0	0	0	0	0	0	1	0	0	0	0	0	0	0	0	1	0	0	0	0	0	Cyanobacteria(100);Cyanobacteria(100);Cyanobacteriales(100);C0d-2(100);unclassified;unclassified;unclassified;
OTU_11578	0	0	0	0	0	0	0	0	0	0	0	0	0	0	0	0	0	0	0	1	1	1	0	0	0	0	0	0	0	0	0	0	0	0	0	0	0	0	0	0	0	Firmicutes(100);Clostridia_1(100);Clostridiales(100);Ruminococcaceae(100);Gut_cluster_7(100);unclassified;unclassified;
OTU_11579	0	0	0	0	0	0	0	0	0	0	0	0	0	0	0	0	0	0	0	0	0	0	0	0	0	0	0	0	0	0	0	0	0	0	0	0	0	0	0	1	0	Firmicutes(100);Clostridia_1(100);Clostridiales(100);Ruminococcaceae(100);Anaerotruncus(98);unclassified;unclassified;
OTU_1158	0	0	0	0	0	0	0	0	0	0	0	0	0	0	0	0	2	3	2	0	0	0	0	0	0	0	0	0	0	0	0	0	0	0	0	0	0	0	0	0	0	Firmicutes(99);Clostridia_1(95);Clostridiales(95);Lachnospiraceae(95);Candidatus_Arthromitus(92);unclassified;unclassified;
OTU_11581	0	0	0	0	0	0	0	0	0	0	0	0	0	0	0	0	0	0	0	0	0	0	0	0	0	0	18	0	0	0	0	0	0	0	0	0	0	0	0	0	0	Bacteroidetes(100);Bacteroidia(100);Bacteroidales(100);unclassified;unclassified;unclassified;unclassified;
OTU_11583	0	0	0	0	0	0	0	0	0	0	0	0	0	0	0	0	0	0	0	0	0	0	0	3	7	9	0	0	0	0	0	0	0	0	0	0	0	0	0	0	0	Bacteroidetes(100);Bacteroidia(100);Bacteroidales(100);unclassified;unclassified;unclassified;unclassified;
OTU_11584	0	0	0	0	0	0	0	0	0	0	0	0	0	0	0	0	0	0	0	0	0	0	0	1	0	1	2	3	4	1	2	6	0	0	0	0	0	0	0	0	0	Firmicutes(100);Clostridia_1(100);Clostridiales(100);Ruminococcaceae(100);unclassified;unclassified;unclassified;
OTU_11585	0	0	0	0	0	0	0	0	0	0	0	0	0	0	0	0	0	0	0	0	0	0	0	0	0	0	0	1	0	0	0	0	0	0	0	0	0	0	0	0	0	Firmicutes(91);Clostridia_1(89);Clostridiales(89);Lachnospiraceae(88);unclassified;unclassified;unclassified;
OTU_11586	0	0	0	0	0	0	0	0	0	0	0	0	0	0	0	0	0	0	0	0	6	0	2	1	0	0	1	0	0	0	0	0	0	0	1	1	1	0	0	0	2	Firmicutes(100);Clostridia_1(97);Clostridiales(97);Lachnospiraceae(89);unclassified;unclassified;unclassified;
OTU_11587	0	0	0	0	0	0	0	0	0	0	0	0	0	0	0	0	0	0	0	0	0	0	2	1	2	1	1	0	0	0	0	0	0	0	0	0	0	0	0	0	0	Proteobacteria(100);Deltaproteobacteria(100);Desulfarculales(94);Desulfarculaceae(94);Uncultured(94);unclassified;unclassified;
OTU_11588	0	0	0	0	0	0	0	0	0	0	0	0	0	0	0	0	0	0	0	0	0	0	0	3	2	1	4	0	0	0	0	0	0	0	0	0	0	0	0	0	0	Synergistetes(99);Synergistia(99);Synergistales(99);Synergistaceae(99);Candidatus_Tammella(89);unclassified;unclassified;
OTU_1159	0	0	0	0	0	0	0	0	0	0	0	0	0	0	0	0	0	0	0	0	0	0	0	0	0	0	0	0	0	0	0	0	37	1	1	0	0	0	0	0	0	Firmicutes(100);Clostridia_1(100);Clostridiales(100);Lachnospiraceae(100);unclassified;unclassified;unclassified;
OTU_11590	0	0	0	0	0	0	0	0	0	0	0	0	0	0	0	0	0	0	0	0	0	0	0	0	0	0	2	0	0	0	0	1	0	0	0	0	0	0	0	0	0	Spirochaetes(100);Spirochaetes(100);Spirochaetales(100);Spirochaetaceae_Treponema_I(97);unclassified;unclassified;unclassified;
OTU_11591	0	0	0	0	0	0	0	0	0	0	0	0	0	0	0	0	0	0	0	0	0	0	0	0	0	0	0	0	0	0	0	0	0	0	0	1	0	0	0	0	0	Firmicutes(100);Clostridia_1(100);Clostridiales(100);Ruminococcaceae(100);Gut_cluster_7(96);unclassified;unclassified;
OTU_11592	0	0	0	0	0	0	0	0	0	0	0	0	0	0	0	0	0	0	0	0	1	0	1	0	0	0	0	0	0	0	0	0	0	0	0	0	0	3	2	2	0	Firmicutes(100);Clostridia_1(100);Clostridiales(100);Lachnospiraceae(100);Termite_cluster(100);unclassified;unclassified;
OTU_11594	0	0	0	0	0	0	0	0	0	0	0	0	0	0	0	0	0	0	0	0	0	0	0	0	0	1	0	0	0	0	0	0	0	0	0	0	0	0	0	0	0	Firmicutes(98);Clostridia_1(82);Clostridiales(82);Lachnospiraceae(81);unclassified;unclassified;unclassified;
OTU_11595	0	0	0	0	0	0	0	0	0	0	0	0	0	0	0	0	0	0	0	0	0	0	0	0	0	0	0	1	1	0	1	0	1	1	0	1	1	0	1	0	0	Firmicutes(100);Clostridia_1(100);Clostridiales(100);Lachnospiraceae(100);unclassified;unclassified;unclassified;
OTU_11596	0	0	0	0	0	0	0	0	0	0	0	0	0	0	2	0	0	0	0	0	0	0	0	0	0	0	0	0	0	0	0	0	0	0	0	0	0	0	0	0	0	Actinobacteria(99);Actinobacteria(99);unclassified;unclassified;unclassified;unclassified;unclassified;
OTU_11597	0	0	0	0	0	0	0	0	0	0	0	0	0	0	0	0	0	0	0	0	0	0	0	1	0	0	1	0	0	0	0	0	0	0	0	0	0	0	0	0	0	Firmicutes(100);Clostridia_1(100);Clostridiales(100);Ruminococcaceae(100);unclassified;unclassified;unclassified;
OTU_11598	0	0	0	0	0	0	0	0	0	0	0	0	4	0	1	3	0	0	0	0	1	0	1	1	1	0	2	7	8	16	4	4	1	1	1	3	1	1	6	5	0	Spirochaetes(100);Spirochaetes(100);Spirochaetales(100);Spirochaetaceae_Treponema_I(93);Treponema_Ia(85);unclassified;unclassified;
OTU_11599	0	0	0	0	0	0	0	0	0	0	0	0	0	0	0	0	0	0	0	6	2	4	2	0	0	0	1	0	0	0	0	0	0	0	0	1	1	0	0	0	0	Firmicutes(100);Clostridia_1(100);Clostridiales(100);Family_XIII_Incertae_Sedis(100);Termite_cockroach_cluster_2(96);unclassified;unclassified;
OTU_116	0	0	0	0	0	0	0	0	0	1	0	0	0	0	0	0	13	14	24	35	58	10	18	38	26	93	7	7	3	10	3	1	13	1	11	6	5	0	0	0	1	Firmicutes(100);Clostridia_1(100);Clostridiales(100);Ruminococcaceae(100);Incertae_Sedis_1(100);unclassified;unclassified;
OTU_1160	0	0	0	0	0	0	0	0	0	0	0	0	0	0	0	0	1	0	3	0	0	1	0	0	0	0	0	0	0	0	0	0	0	0	0	0	0	0	0	0	0	Firmicutes(100);Clostridia_1(97);Clostridiales(97);Lachnospiraceae(97);unclassified;unclassified;unclassified;
OTU_11600	0	0	0	0	0	0	0	0	0	0	0	0	0	0	0	0	0	0	0	0	1	0	0	0	0	0	0	0	0	0	0	0	0	0	0	0	0	0	0	0	0	Spirochaetes(100);Spirochaetes(100);CW-1_termite_group(100);unclassified;unclassified;unclassified;unclassified;
OTU_11601	0	0	0	0	0	0	0	0	0	0	0	0	0	0	0	0	0	0	0	1	2	0	2	0	0	0	0	0	0	0	0	0	3	0	1	0	0	0	0	0	0	Firmicutes(100);Clostridia_1(100);Clostridiales(100);Lachnospiraceae(100);unclassified;unclassified;unclassified;
OTU_11603	0	0	0	0	0	0	0	0	0	0	0	0	0	0	0	0	0	0	0	0	1	1	1	0	1	0	0	0	0	0	0	0	1	0	1	1	0	0	0	0	0	Firmicutes(100);Clostridia_1(100);Clostridiales(100);Ruminococcaceae(100);unclassified;unclassified;unclassified;
OTU_11604	0	0	0	0	0	0	0	0	0	0	0	0	0	0	0	0	0	0	0	0	0	0	1	0	0	0	0	0	0	0	0	0	0	0	0	0	0	0	0	0	0	Firmicutes(99);Clostridia_1(99);Clostridiales(99);Ruminococcaceae(99);Gut_cluster_7(91);unclassified;unclassified;
OTU_11608	0	0	0	0	0	0	0	0	0	0	0	0	0	0	0	0	0	0	0	0	0	0	0	0	0	0	0	0	0	0	0	0	0	0	0	0	0	0	0	0	1	Firmicutes(97);Clostridia_1(88);Clostridiales(88);Lachnospiraceae(88);unclassified;unclassified;unclassified;
OTU_1161	0	0	0	0	0	0	0	0	0	0	0	0	0	0	0	0	3	3	5	0	0	0	0	0	0	0	1	0	0	0	0	0	0	0	0	0	0	0	0	1	0	Firmicutes(100);Clostridia_1(98);Clostridiales(98);Ruminococcaceae(98);unclassified;unclassified;unclassified;
OTU_11613	0	0	0	0	0	0	0	0	0	0	0	0	0	0	0	0	0	0	0	1	1	3	1	0	0	0	0	0	0	0	0	0	0	0	0	0	0	0	0	0	0	Firmicutes(99);Clostridia_1(91);Clostridiales(91);Lachnospiraceae(81);unclassified;unclassified;unclassified;
OTU_11614	0	0	0	0	0	0	0	0	0	0	0	0	0	0	0	0	0	0	0	0	0	0	1	0	0	0	0	0	0	0	0	0	0	0	0	0	0	0	0	0	0	Firmicutes(90);Clostridia_1(87);Clostridiales(87);Lachnospiraceae(84);unclassified;unclassified;unclassified;
OTU_11615	0	0	0	0	0	0	0	0	0	0	0	0	0	0	0	0	0	0	0	0	0	0	0	0	0	0	0	0	0	0	0	1	0	0	0	0	0	0	0	0	0	Firmicutes(99);Clostridia_1(99);Clostridiales(99);Lachnospiraceae(99);Gut_cluster_15(83);unclassified;unclassified;
OTU_11617	0	0	0	0	0	0	0	0	0	0	0	0	0	0	0	0	0	0	0	0	2	0	1	0	0	0	0	0	0	0	0	0	0	0	0	0	0	0	0	0	0	Firmicutes(100);Clostridia_1(100);Clostridiales(100);Lachnospiraceae(100);Candidatus_Arthromitus(99);unclassified;unclassified;
OTU_11618	0	0	0	0	0	0	0	0	0	0	0	0	0	0	0	0	0	0	0	0	0	0	0	2	2	1	0	0	0	0	0	0	0	0	0	0	0	0	0	0	0	Firmicutes(97);Clostridia_2(89);Clostridiales_1(88);Peptococcaceae_1(87);Uncultured_2(86);unclassified;unclassified;
OTU_1162	0	0	0	0	0	0	0	0	0	0	0	0	0	0	0	0	3	4	3	3	6	7	4	2	3	2	0	0	0	0	0	1	1	1	1	0	0	0	0	0	0	Firmicutes(100);Clostridia_2(100);Clostridiales(100);Syntrophomonadaceae(100);unclassified;unclassified;unclassified;
OTU_11621	0	0	0	0	0	0	0	0	0	0	0	0	0	0	0	0	0	0	0	0	0	0	0	0	0	0	0	0	0	0	0	0	0	0	0	0	0	1	0	1	0	Spirochaetes(99);Spirochaetes(99);Spirochaetales(99);Spirochaetaceae_Treponema_I(99);Treponema_If(82);unclassified;unclassified;
OTU_11622	0	0	0	0	0	0	0	0	0	0	0	0	0	0	0	0	0	0	0	3	2	2	0	0	0	0	0	0	0	0	0	0	0	0	0	0	0	0	0	0	0	Firmicutes(100);Clostridia_1(99);Clostridiales(99);Ruminococcaceae(99);unclassified;unclassified;unclassified;
OTU_11623	0	0	0	0	0	0	0	0	0	0	0	0	5	0	0	0	0	0	0	6	27	3	22	2	2	1	0	0	0	0	0	0	0	1	0	0	0	1	3	3	0	Spirochaetes(100);Spirochaetes(100);Spirochaetales(100);Spirochaetaceae_Treponema_I(100);Treponema_If(99);unclassified;unclassified;
OTU_11625	0	0	0	0	0	0	0	0	0	0	0	0	0	0	0	0	0	0	0	0	0	0	0	0	0	0	2	0	0	0	0	0	0	0	0	0	0	0	0	0	0	unknown;unclassified;unclassified;unclassified;unclassified;unclassified;unclassified;
OTU_11626	0	0	0	0	0	0	0	0	0	0	0	0	0	0	0	0	0	0	0	0	0	0	0	0	0	0	7	0	0	0	0	0	0	0	0	0	0	0	0	0	0	Firmicutes(100);Clostridia_1(100);Clostridiales(100);Lachnospiraceae(100);unclassified;unclassified;unclassified;
OTU_11627	0	0	0	0	0	0	0	0	0	0	0	0	0	0	0	0	0	0	0	0	0	0	0	1	0	0	0	0	0	0	0	0	0	0	0	0	0	0	0	0	0	Firmicutes(100);Clostridia_1(99);Clostridiales(99);Lachnospiraceae(98);Candidatus_Arthromitus(89);unclassified;unclassified;
OTU_11628	0	0	0	0	0	0	0	0	0	0	0	0	0	0	0	0	0	0	0	0	0	0	1	0	0	0	0	0	0	0	0	0	0	0	0	0	0	0	0	1	0	Firmicutes(100);Clostridia_1(99);Clostridiales(99);Ruminococcaceae(99);unclassified;unclassified;unclassified;
OTU_11629	0	0	0	0	0	0	0	0	0	0	0	0	0	0	0	0	0	0	0	0	0	0	0	0	0	0	0	0	0	0	0	0	0	0	1	0	0	1	1	0	0	Firmicutes(99);Clostridia_1(99);Clostridiales(99);Lachnospiraceae(99);unclassified;unclassified;unclassified;
OTU_1163	0	0	0	0	0	0	0	0	0	0	0	0	0	0	0	0	0	0	0	0	0	0	0	0	0	0	0	1	0	0	0	0	0	0	0	0	0	14	0	0	0	Bacteroidetes(100);Bacteroidia(100);Bacteroidales(100);Porphyromonadaceae_2(100);Termite_cluster_2(96);unclassified;unclassified;
OTU_11636	1	2	4	1	10	3	1	4	1	5	2	33	0	0	0	7	1	0	0	0	0	0	1	0	0	0	0	0	0	0	0	0	0	0	0	0	0	0	0	0	0	Spirochaetes(100);Spirochaetes(100);Spirochaetales(100);Spirochaetaceae_Treponema_I(100);unclassified;unclassified;unclassified;
OTU_11639	0	0	0	0	0	0	0	0	0	0	0	0	0	1	2	0	0	0	0	0	0	0	0	0	0	0	0	0	0	0	0	0	0	0	0	0	0	0	0	0	0	Candidate_phylum_TG3(100);Subphylum_2(100);incertae_sedis(100);Termite_cluster_IV(100);unclassified;unclassified;unclassified;
OTU_1164	0	0	0	0	0	0	0	0	0	0	0	0	0	0	0	0	3	3	4	0	0	0	0	0	0	0	0	0	0	0	0	0	0	0	0	0	0	0	0	0	0	Firmicutes(100);Clostridia_1(100);Clostridiales(100);Ruminococcaceae(100);unclassified;unclassified;unclassified;
OTU_11640	0	0	0	0	0	0	0	0	0	0	0	0	0	0	0	0	0	0	0	0	0	0	0	0	0	0	0	0	0	0	0	0	1	0	1	0	0	0	0	0	0	Firmicutes(91);unclassified;unclassified;unclassified;unclassified;unclassified;unclassified;
OTU_11641	0	0	0	0	0	0	0	0	0	0	0	0	0	0	0	0	0	0	0	0	0	0	0	0	1	1	1	0	0	0	0	0	0	0	0	0	0	0	0	0	0	Firmicutes(100);Clostridia_1(100);Clostridiales(100);Ruminococcaceae(100);Incertae_Sedis_1(99);unclassified;unclassified;
OTU_11643	0	0	0	0	0	0	0	0	0	0	0	0	0	0	0	0	0	0	0	0	0	0	0	0	0	0	0	0	0	0	0	2	0	0	0	0	0	0	0	0	0	Firmicutes(100);Clostridia_1(99);Clostridiales(99);Ruminococcaceae(98);unclassified;unclassified;unclassified;
OTU_11645	0	0	0	0	0	0	0	0	0	0	0	0	0	0	0	0	0	0	0	0	0	0	0	0	0	0	0	0	0	0	0	0	0	0	0	2	1	0	0	0	0	Firmicutes(100);Clostridia_1(100);Clostridiales(100);Lachnospiraceae(100);Hespellia(82);unclassified;unclassified;
OTU_11647	0	0	0	0	0	0	0	0	0	0	0	0	0	0	0	0	0	0	0	0	0	0	0	0	0	0	0	0	0	0	0	0	0	0	0	0	0	1	0	0	0	Firmicutes(90);Clostridia_1(82);Clostridiales(82);unclassified;unclassified;unclassified;unclassified;
OTU_11649	0	0	0	0	0	0	0	0	0	0	0	0	0	0	0	0	0	0	0	0	0	0	0	0	0	0	2	0	0	0	0	0	0	0	0	0	0	0	0	0	0	Firmicutes(90);Clostridia_1(81);Clostridiales(81);unclassified;unclassified;unclassified;unclassified;
OTU_1165	0	0	0	0	0	0	0	0	0	0	0	0	0	0	0	0	1	2	0	0	0	0	0	0	0	0	0	0	0	0	0	0	1	0	0	0	0	0	0	0	0	Firmicutes(99);Clostridia_1(98);Clostridiales(98);Lachnospiraceae(97);unclassified;unclassified;unclassified;
OTU_11651	0	0	0	0	0	0	0	0	0	0	0	0	0	0	0	0	0	0	0	1	2	0	0	0	0	0	0	0	0	0	0	0	0	0	1	0	0	0	0	0	0	Firmicutes(100);Clostridia_1(96);Clostridiales(96);Ruminococcaceae(93);unclassified;unclassified;unclassified;
OTU_11652	0	0	0	0	0	0	0	0	0	0	0	0	0	0	0	0	0	0	0	0	0	0	0	0	0	0	0	0	0	0	0	0	0	0	0	0	0	0	7	1	0	Synergistetes(100);Synergistia(100);Synergistales(100);Synergistaceae(100);unclassified;unclassified;unclassified;
OTU_11653	0	0	0	0	0	0	0	0	0	0	0	0	0	0	0	0	0	0	0	0	0	1	0	0	0	0	3	0	0	0	0	0	0	0	0	0	0	0	0	0	0	Elusimicrobia(100);Elusimicrobia(100);Elusimicrobiales(100);Lineage_III(100);unclassified;unclassified;unclassified;
OTU_11654	0	0	0	0	0	0	0	0	0	0	0	0	0	0	0	0	0	0	0	0	0	0	0	0	0	0	2	0	0	0	0	0	0	0	0	0	0	0	0	0	0	Firmicutes(92);Clostridia_1(85);Clostridiales(85);unclassified;unclassified;unclassified;unclassified;
OTU_11658	0	0	0	0	0	0	0	0	0	0	0	0	0	0	0	0	0	0	0	0	0	0	0	0	0	0	1	0	0	0	0	0	0	0	0	1	0	0	0	0	0	Firmicutes(100);Clostridia_1(100);Clostridiales(100);Ruminococcaceae(100);unclassified;unclassified;unclassified;
OTU_1166	0	0	0	0	0	0	0	0	0	0	0	0	0	0	0	0	0	0	0	0	0	0	0	0	0	0	1	0	0	0	0	0	0	0	0	1	0	0	0	0	0	Actinobacteria(100);Actinobacteria(100);Solirubrobacterales(100);unclassified;unclassified;unclassified;unclassified;
OTU_11661	0	0	0	0	0	0	0	0	0	0	0	0	0	0	0	0	5	6	2	0	0	0	0	0	0	0	0	0	0	0	0	0	0	0	0	2	5	0	0	0	0	Spirochaetes(98);Spirochaetes(98);CW-1_termite_group(96);unclassified;unclassified;unclassified;unclassified;
OTU_11663	0	0	0	0	0	0	0	0	0	0	0	0	0	0	0	0	0	0	0	0	0	0	0	0	0	0	0	0	0	0	0	0	0	1	0	0	0	0	0	0	0	Firmicutes(100);Clostridia_1(99);Clostridiales(99);Lachnospiraceae(99);unclassified;unclassified;unclassified;
OTU_11664	0	0	0	0	0	0	0	0	0	0	0	0	0	0	0	0	0	0	0	0	0	0	0	0	0	0	1	0	0	0	0	0	0	0	0	0	0	0	0	0	0	Firmicutes(100);Clostridia_1(90);Clostridiales(90);Lachnospiraceae(85);unclassified;unclassified;unclassified;
OTU_11665	0	0	0	0	0	0	0	0	0	0	0	0	0	1	3	0	0	0	0	0	0	0	0	0	0	0	0	0	0	0	0	0	0	0	0	0	0	0	0	0	0	Bacteroidetes(100);Bacteroidia(100);Bacteroidales(100);Rikenellaceae(100);M2PB4-61_termite_group(100);unclassified;unclassified;
OTU_11666	0	0	0	0	0	0	0	0	0	0	0	0	0	0	0	0	0	0	0	0	0	0	0	0	0	0	0	0	0	0	0	0	1	0	0	0	0	0	0	0	0	Firmicutes(100);Clostridia_1(95);Clostridiales(95);Lachnospiraceae(93);Candidatus_Arthromitus(91);unclassified;unclassified;
OTU_11667	0	0	0	0	0	0	0	0	0	0	0	0	0	0	0	0	0	0	0	0	0	0	0	0	0	0	1	0	0	0	1	1	0	0	0	0	0	0	0	0	0	Proteobacteria(98);Deltaproteobacteria(98);Desulfarculales(84);Desulfarculaceae(84);unclassified;unclassified;unclassified;
OTU_11668	0	0	0	0	0	0	0	0	0	0	0	0	0	1	0	2	0	0	0	0	0	0	0	0	0	0	0	0	0	0	0	0	0	0	1	0	0	0	0	0	0	Firmicutes(99);Erysipelotrichi(99);Erysipelotrichales(99);Erysipelotrichaceae(99);Turicibacter(99);unclassified;unclassified;
OTU_11669	0	0	0	0	0	0	0	0	0	0	0	0	0	0	0	0	0	0	0	0	0	0	1	1	0	0	0	0	0	1	0	0	1	0	0	1	0	0	0	0	0	Firmicutes(100);Clostridia_1(100);Clostridiales(100);Lachnospiraceae(100);Termite_cluster(100);unclassified;unclassified;
OTU_1167	0	7	1	2	0	0	0	0	0	0	13	0	0	0	0	0	0	0	0	0	0	0	0	0	0	0	0	0	0	0	0	0	0	0	0	0	0	0	0	0	0	Firmicutes(100);Clostridia_1(100);Clostridiales(100);Ruminococcaceae(99);Incertae_Sedis_1(94);unclassified;unclassified;
OTU_11670	0	0	0	0	0	0	0	0	0	0	0	0	0	0	0	0	0	0	0	0	0	0	0	0	0	0	0	0	0	0	0	0	0	0	0	0	0	80	78	38	0	Bacteroidetes(100);Bacteroidia(100);Bacteroidales(100);Rikenellaceae(100);BCf9-17_termite_group(99);unclassified;unclassified;
OTU_11674	0	0	0	1	1	0	0	1	0	0	1	1	0	14	21	1	1	0	0	0	0	0	1	1	2	2	2	3	1	0	0	4	8	13	31	0	0	0	0	0	0	Spirochaetes(100);Spirochaetes(100);Spirochaetales(100);Spirochaetaceae_Treponema_I(98);Treponema_Ia(93);unclassified;unclassified;
OTU_11677	0	0	0	0	0	0	0	0	0	0	0	0	0	3	4	0	0	0	0	0	0	0	0	0	0	0	0	0	0	0	0	0	0	0	0	0	0	0	0	0	0	Spirochaetes(100);Spirochaetes(100);Spirochaetales(100);Spirochaetaceae_Treponema_I(100);Treponema_Ia(96);unclassified;unclassified;
OTU_11678	0	0	0	0	0	0	0	0	0	0	0	0	0	0	0	0	0	0	0	0	0	0	0	0	0	0	0	0	0	0	0	0	0	0	1	0	0	0	0	0	0	Firmicutes(100);Clostridia_1(100);Clostridiales(100);Lachnospiraceae(100);Candidatus_Arthromitus(96);unclassified;unclassified;
OTU_11679	0	0	0	0	0	0	0	0	0	0	0	0	0	0	0	0	0	0	0	0	0	0	0	0	0	0	0	0	0	0	0	0	0	1	0	0	0	0	0	0	0	Firmicutes(100);Clostridia_1(100);Clostridiales(100);Lachnospiraceae(100);Gut_cluster_13(100);unclassified;unclassified;
OTU_1168	0	0	0	0	0	0	0	0	0	0	0	0	0	0	0	0	0	0	0	0	0	0	0	0	0	0	0	0	0	0	0	0	0	0	0	1	0	0	0	0	0	Acidobacteria(100);Acidobacteria(100);Acidobacteriales(100);Acidobacteriaceae(100);unclassified;unclassified;unclassified;
OTU_11681	0	0	0	0	0	0	0	0	0	0	0	0	0	0	0	0	0	0	0	0	0	0	0	0	0	0	0	0	0	0	0	0	0	0	1	0	0	0	0	0	0	Firmicutes(100);Clostridia_1(100);Clostridiales(100);Ruminococcaceae(100);Gut_cluster_4(100);unclassified;unclassified;
OTU_11683	0	0	0	0	1	0	0	0	0	0	0	0	0	0	0	0	0	0	0	0	0	0	0	0	0	0	0	0	0	0	0	0	0	1	0	1	0	0	1	0	0	Firmicutes(100);Clostridia_1(99);Clostridiales(99);Lachnospiraceae(99);Gut_cluster_13(99);unclassified;unclassified;
OTU_11684	0	0	0	0	0	0	0	0	0	0	0	0	0	0	0	0	0	0	0	0	1	0	0	0	0	0	1	0	0	0	0	0	0	0	0	0	0	0	0	0	0	Tenericutes(100);Mollicutes(100);RF9(100);unclassified;unclassified;unclassified;unclassified;
OTU_11685	0	0	0	0	0	0	0	0	0	0	0	0	0	0	0	0	0	0	0	0	0	0	0	0	0	0	0	0	0	0	0	0	0	12	6	0	0	0	0	0	0	Spirochaetes(96);Spirochaetes(96);Spirochaetales(96);Spirochaetaceae_Treponema_I(84);Treponema_If(80);unclassified;unclassified;
OTU_11687	0	0	0	0	0	0	0	0	0	0	0	0	0	0	0	0	0	0	0	0	0	0	0	0	0	0	0	0	0	0	0	0	1	0	0	0	0	0	0	0	0	Firmicutes(87);unclassified;unclassified;unclassified;unclassified;unclassified;unclassified;
OTU_11688	0	0	0	0	0	0	0	0	0	0	0	0	0	0	0	0	0	0	0	0	0	0	0	0	0	0	0	0	0	0	0	0	0	0	0	1	0	0	0	0	0	Firmicutes(100);Clostridia_1(100);Clostridiales(100);Lachnospiraceae(100);Gut_cluster_13(100);unclassified;unclassified;
OTU_1169	0	0	0	0	0	0	0	0	0	0	0	0	0	0	0	0	3	3	2	0	0	0	0	0	0	0	0	0	0	0	0	0	0	0	0	0	0	0	0	0	0	Candidate_phylum_TG3(100);Subphylum_1(100);incertae_sedis(100);Termite_cluster_III(100);Subcluster_IIIb(100);unclassified;unclassified;
OTU_11698	0	0	0	0	0	0	0	0	0	0	0	0	0	0	0	0	0	0	0	0	0	0	0	0	0	0	0	0	0	0	0	0	0	1	0	0	0	0	0	0	0	Firmicutes(90);Clostridia_1(88);Clostridiales(88);Ruminococcaceae(84);unclassified;unclassified;unclassified;
OTU_11699	0	0	0	0	0	0	0	0	0	0	0	0	0	0	0	0	0	0	0	0	0	0	0	0	0	0	0	0	0	0	0	0	0	0	0	0	0	2	1	2	0	Firmicutes(91);unclassified;unclassified;unclassified;unclassified;unclassified;unclassified;
OTU_117	0	0	0	0	0	0	1	0	0	0	8	0	5	0	2	8	73	60	50	0	2	0	6	1	2	0	3	1	1	1	1	3	4	1	9	0	0	148	147	106	0	Spirochaetes(100);Spirochaetes(100);Spirochaetales(100);Spirochaetaceae_Treponema_I(99);Treponema_Ia(91);unclassified;unclassified;
OTU_1170	42	77	149	147	48	50	51	66	38	150	0	29	0	0	0	0	0	0	0	0	0	0	0	0	0	0	0	0	0	0	0	0	0	0	0	0	0	0	1	0	0	Spirochaetes(100);Spirochaetes(100);Spirochaetales(100);Spirochaetaceae_Treponema_I(100);Treponema_If(100);unclassified;unclassified;
OTU_11707	0	0	0	0	0	0	0	0	0	0	0	0	0	0	0	0	0	0	0	0	0	0	0	0	0	0	2	0	0	0	0	0	0	0	0	0	0	0	0	0	0	Firmicutes(100);Clostridia_1(100);Clostridiales(100);Lachnospiraceae(100);Gut_cluster_15(90);unclassified;unclassified;
OTU_11708	0	0	0	0	0	0	0	0	0	0	0	0	0	1	1	0	0	0	0	0	0	0	0	0	0	0	0	0	0	0	0	0	0	0	0	0	0	0	0	0	0	Spirochaetes(100);Spirochaetes(100);Spirochaetales(100);Spirochaetaceae_Treponema_I(100);Treponema_If(100);unclassified;unclassified;
OTU_11709	0	0	0	0	0	0	0	0	0	0	0	0	0	0	0	0	0	0	0	0	0	0	0	0	0	0	0	1	0	0	0	0	0	0	0	0	0	0	0	0	0	Firmicutes(100);Clostridia_1(99);Clostridiales(99);Ruminococcaceae(99);unclassified;unclassified;unclassified;
OTU_11711	0	0	0	0	0	0	0	0	0	0	0	0	126	0	0	0	0	0	0	0	0	0	0	0	0	0	0	0	0	0	0	0	0	0	0	0	0	0	0	0	0	Spirochaetes(100);Spirochaetes(100);Spirochaetales(100);Spirochaetaceae_Treponema_I(99);Treponema_If(97);unclassified;unclassified;
OTU_11712	0	0	0	0	0	0	0	0	0	0	0	0	0	1	0	0	0	0	0	0	0	0	1	0	0	0	0	0	0	0	0	0	1	0	0	0	0	0	0	0	0	Bacteroidetes(100);Bacteroidia(100);Bacteroidales(100);Porphyromonadaceae_Gut_group(100);Termite_cluster_II(100);unclassified;unclassified;
OTU_11714	0	0	0	0	0	0	0	0	0	0	0	0	0	0	0	0	0	0	0	0	0	0	0	0	0	0	4	0	0	0	0	0	0	0	0	0	0	0	0	0	0	Firmicutes(100);Clostridia_1(100);Clostridiales(100);Lachnospiraceae(100);Gut_cluster_13(100);unclassified;unclassified;
OTU_11715	0	0	0	0	1	0	0	0	0	0	0	0	0	9	49	0	0	0	0	0	0	0	0	0	0	0	0	0	0	0	0	0	0	0	0	0	0	0	0	0	0	Spirochaetes(100);Spirochaetes(100);Spirochaetales(100);Spirochaetaceae_Treponema_I(98);Treponema_Ia(87);unclassified;unclassified;
OTU_11717	0	0	0	0	0	0	0	0	0	0	0	0	0	1	4	0	0	0	0	0	0	0	0	0	0	0	0	0	0	0	0	0	0	0	0	0	0	0	0	0	0	Spirochaetes(99);Spirochaetes(99);Spirochaetales(99);unclassified;unclassified;unclassified;unclassified;
OTU_11718	0	0	0	0	0	0	0	0	0	0	0	0	0	0	0	0	0	0	0	0	0	0	0	0	2	0	0	0	0	0	0	0	0	0	0	1	0	0	0	0	0	Firmicutes(100);Clostridia_1(100);Clostridiales(100);Ruminococcaceae(100);unclassified;unclassified;unclassified;
OTU_11719	0	0	0	0	0	0	0	0	0	0	0	0	0	0	0	0	0	0	0	0	0	0	0	0	0	0	0	0	0	0	1	0	0	0	0	1	0	0	0	0	0	Firmicutes(100);Clostridia_1(100);Clostridiales(100);Lachnospiraceae(100);Gut_cluster_15(82);unclassified;unclassified;
OTU_11721	0	0	0	0	0	0	0	0	0	0	0	0	0	3	51	0	0	0	0	0	1	0	0	0	0	0	0	0	0	0	0	0	0	0	0	0	0	0	0	0	0	Spirochaetes(100);Spirochaetes(100);Spirochaetales(100);Spirochaetaceae_Treponema_I(99);Treponema_If(99);unclassified;unclassified;
OTU_11724	0	0	0	0	0	0	0	0	0	0	0	0	0	0	0	0	0	0	0	0	0	0	1	0	0	0	0	0	0	0	0	0	0	0	0	1	0	1	2	3	0	Spirochaetes(99);Spirochaetes(99);Spirochaetales(99);Spirochaetaceae_Treponema_I(93);unclassified;unclassified;unclassified;
OTU_11729	0	0	0	0	0	0	0	0	0	0	0	0	0	0	0	0	0	0	0	0	0	0	0	0	0	0	0	0	0	0	0	0	1	0	0	0	0	0	0	0	0	Firmicutes(84);unclassified;unclassified;unclassified;unclassified;unclassified;unclassified;
OTU_1173	0	0	0	0	0	0	0	0	0	0	0	0	0	0	0	0	2	2	2	0	0	0	0	0	0	0	0	0	0	0	0	0	0	0	0	0	0	0	0	0	0	Firmicutes(100);Clostridia_1(100);Clostridiales(100);Ruminococcaceae(100);Gut_cluster_4(98);unclassified;unclassified;
OTU_11730	0	0	0	0	0	0	0	0	0	0	0	0	0	0	0	0	0	0	0	0	0	0	0	1	1	1	0	0	0	0	0	0	0	0	0	0	0	0	0	0	0	Chlorobi(93);Chlorobia(93);Chlorobiales(93);OPB56(93);Termite_cluster(93);unclassified;unclassified;
OTU_11731	0	0	0	0	0	0	0	0	0	0	0	0	0	0	0	0	0	0	0	0	0	0	0	0	0	0	0	0	0	0	0	0	1	3	2	0	0	0	0	0	0	Firmicutes(87);unclassified;unclassified;unclassified;unclassified;unclassified;unclassified;
OTU_11732	0	0	0	0	0	0	0	0	0	0	0	0	9	0	0	0	0	0	0	0	0	0	0	0	0	0	0	0	0	0	0	0	0	0	0	0	0	0	0	0	0	Spirochaetes(99);Spirochaetes(99);Spirochaetales(99);unclassified;unclassified;unclassified;unclassified;
OTU_11734	0	0	0	0	0	0	0	0	0	0	0	0	0	0	0	0	0	0	0	0	0	0	0	0	0	0	1	0	0	0	0	0	0	1	1	0	0	0	0	0	0	Firmicutes(100);Clostridia_1(96);Clostridiales(96);Ruminococcaceae(95);unclassified;unclassified;unclassified;
OTU_11736	0	0	0	0	0	0	0	0	0	0	0	0	0	0	0	0	0	0	0	0	0	0	0	0	0	0	0	2	0	1	1	2	0	0	0	0	1	0	0	0	0	Firmicutes(100);Clostridia_1(100);Clostridiales(100);Ruminococcaceae(100);Gut_cluster_8(98);unclassified;unclassified;
OTU_11739	0	0	0	0	0	0	0	0	0	0	0	0	0	0	0	0	0	0	0	0	0	0	0	0	0	0	0	0	0	0	0	0	1	19	8	1	0	0	0	0	0	Bacteroidetes(100);Bacteroidia(100);Bacteroidales(100);unclassified;unclassified;unclassified;unclassified;
OTU_1174	0	0	0	0	0	0	0	0	0	0	0	0	0	0	0	0	0	0	0	0	0	0	0	0	0	0	0	0	0	0	0	0	0	0	0	3	0	0	0	0	0	Proteobacteria(100);Alphaproteobacteria(100);Rhodospirillales_2(100);DA111(99);unclassified;unclassified;unclassified;
OTU_11740	0	0	0	0	0	0	0	0	0	0	0	0	0	0	0	0	0	0	0	0	0	0	0	0	0	0	0	0	0	0	0	0	7	29	6	0	0	0	0	0	0	Firmicutes(100);Clostridia_1(99);Clostridiales(99);Lachnospiraceae(99);unclassified;unclassified;unclassified;
OTU_11741	0	0	0	0	0	0	0	0	0	0	0	0	0	0	0	1	0	0	0	0	3	2	0	0	1	0	1	0	0	0	0	0	0	0	0	1	0	0	0	0	2	Firmicutes(94);Clostridia_1(91);Clostridiales(91);Ruminococcaceae(91);unclassified;unclassified;unclassified;
OTU_11743	0	0	0	0	0	0	0	0	0	0	0	0	0	0	0	35	1	1	1	0	1	1	5	3	11	5	3	41	28	10	33	17	3	2	6	0	0	0	0	0	5	Spirochaetes(100);Spirochaetes(100);Spirochaetales(100);Spirochaetaceae_Treponema_I(87);unclassified;unclassified;unclassified;
OTU_11745	0	0	0	0	0	0	0	0	0	0	0	0	0	0	0	0	0	0	0	1	0	1	0	1	0	0	2	0	0	0	0	0	0	0	0	0	0	0	1	0	0	Firmicutes(100);Clostridia_1(100);Clostridiales(100);Ruminococcaceae(100);unclassified;unclassified;unclassified;
OTU_11747	0	0	0	0	0	0	0	0	0	0	0	0	0	0	0	0	0	0	0	0	0	0	0	0	0	0	0	4	7	3	4	3	0	0	0	0	0	0	0	1	0	Spirochaetes(100);Spirochaetes(100);Spirochaetales(100);Spirochaetaceae_Treponema_I(99);Treponema_If(81);unclassified;unclassified;
OTU_1175	0	0	0	0	0	0	0	0	0	0	0	0	0	0	0	0	1	1	5	0	0	0	0	0	0	0	0	0	0	0	0	0	0	0	0	0	0	0	0	0	0	Spirochaetes(100);Spirochaetes(100);Spirochaetales(100);unclassified;unclassified;unclassified;unclassified;
OTU_11750	0	0	0	0	0	0	0	0	0	0	0	0	0	0	0	0	0	0	0	0	0	0	0	0	0	0	0	0	0	1	0	0	0	1	0	1	1	0	0	0	0	Firmicutes(100);Clostridia_1(100);Clostridiales(100);Ruminococcaceae(100);Gut_cluster_9(98);unclassified;unclassified;
OTU_11751	0	0	0	0	0	0	0	0	0	0	0	0	0	0	0	0	0	0	0	0	0	0	0	0	0	0	1	0	0	0	0	0	0	0	0	0	0	0	0	0	0	Planctomycetes(100);Planctomycetacia(100);Planctomycetales(100);Planctomycetaceae(100);Termite_cockroach_cluster_2(100);unclassified;unclassified;
OTU_11753	0	0	0	0	0	0	0	0	0	0	0	0	0	0	0	0	0	0	0	0	0	0	1	0	0	0	15	1	0	0	0	0	0	0	0	0	0	0	0	0	8	Firmicutes(98);Clostridia_1(95);Clostridiales(95);Lachnospiraceae(95);Candidatus_Arthromitus(91);unclassified;unclassified;
OTU_11755	0	0	0	0	0	0	0	0	0	0	0	0	0	0	0	0	0	0	0	0	2	0	1	0	0	0	0	0	0	0	0	0	0	0	0	0	0	0	0	0	0	Firmicutes(96);Clostridia_1(83);Clostridiales(83);Lachnospiraceae(81);unclassified;unclassified;unclassified;
OTU_11757	0	0	0	0	0	0	0	0	0	0	0	0	0	0	0	0	3	4	4	25	35	49	25	7	8	5	18	0	0	0	0	2	0	0	0	0	0	0	0	0	0	Firmicutes(100);Clostridia_1(100);Clostridiales(100);Ruminococcaceae(100);unclassified;unclassified;unclassified;
OTU_11758	0	0	0	0	0	0	0	0	0	0	0	0	0	0	0	0	0	0	0	0	0	0	0	0	0	0	1	0	0	0	0	0	0	0	0	0	0	0	0	0	0	Firmicutes(87);unclassified;unclassified;unclassified;unclassified;unclassified;unclassified;
OTU_1176	0	0	0	0	0	0	0	0	0	0	0	0	0	0	0	0	2	2	0	0	0	0	0	0	0	2	0	0	0	0	0	0	0	0	3	0	1	0	0	0	0	unknown;unclassified;unclassified;unclassified;unclassified;unclassified;unclassified;
OTU_11760	0	0	0	0	0	0	0	0	0	0	0	0	0	0	0	0	0	0	0	0	1	1	2	0	0	0	0	0	0	0	0	0	0	0	0	0	0	0	0	0	0	Bacteroidetes(100);Bacteroidia(100);Bacteroidales(100);Marinilabiaceae(99);Alkaliflexus(99);unclassified;unclassified;
OTU_11763	0	0	0	0	0	0	0	0	0	0	0	0	0	0	0	0	0	0	0	0	0	0	0	0	0	0	19	0	0	0	0	0	0	0	1	1	0	0	0	0	0	Firmicutes(100);Clostridia_1(100);Clostridiales(100);Ruminococcaceae(100);unclassified;unclassified;unclassified;
OTU_11764	1	0	0	0	0	0	0	0	0	0	0	1	0	0	0	0	0	0	0	0	0	0	0	0	0	0	0	0	0	0	0	0	0	0	0	0	0	0	0	0	0	unknown;unclassified;unclassified;unclassified;unclassified;unclassified;unclassified;
OTU_11765	0	0	0	0	0	0	0	0	0	0	0	0	0	0	0	0	0	0	0	1	2	0	2	0	0	0	0	0	0	0	0	0	0	0	0	0	0	0	0	0	0	Firmicutes(99);Clostridia_1(94);Clostridiales(94);Lachnospiraceae(91);unclassified;unclassified;unclassified;
OTU_11766	0	0	0	0	0	0	0	0	0	1	0	0	0	0	0	0	0	0	0	0	0	0	0	0	0	0	0	0	0	0	0	0	0	0	0	0	0	0	0	0	0	unknown;unclassified;unclassified;unclassified;unclassified;unclassified;unclassified;
OTU_11767	0	0	0	0	0	0	0	0	0	0	0	0	0	0	0	0	0	0	0	0	0	0	3	0	0	0	0	0	0	0	0	0	0	0	0	0	0	0	0	0	0	Firmicutes(97);Clostridia_1(95);Clostridiales(95);Lachnospiraceae(95);unclassified;unclassified;unclassified;
OTU_11769	0	0	0	0	0	0	0	0	0	0	0	2	0	0	0	0	0	0	0	0	0	0	0	0	0	0	0	0	0	0	0	0	0	0	0	0	0	0	0	0	0	unknown;unclassified;unclassified;unclassified;unclassified;unclassified;unclassified;
OTU_1177	0	0	0	0	0	0	0	0	0	0	0	0	1	0	0	1	2	2	3	0	0	0	0	0	0	0	2	24	40	27	35	76	0	0	0	0	0	8	3	2	0	Planctomycetes(100);Planctomycetacia(100);Planctomycetales(100);Planctomycetaceae(100);Termite_cockroach_cluster_2(100);unclassified;unclassified;
OTU_11770	0	0	0	0	0	0	0	0	0	0	0	0	0	0	0	0	0	0	0	0	0	0	0	0	0	0	0	0	0	0	0	0	0	0	0	0	0	0	0	0	1	unknown;unclassified;unclassified;unclassified;unclassified;unclassified;unclassified;
OTU_11771	0	3	0	0	0	0	0	0	0	0	0	26	0	0	0	1	0	0	0	0	0	0	0	2	1	1	0	0	0	0	0	1	0	0	0	0	0	0	0	0	0	Spirochaetes(98);Spirochaetes(98);Spirochaetales(98);Spirochaetaceae_Treponema_I(98);Treponema_If(96);unclassified;unclassified;
OTU_11773	0	0	0	0	0	0	0	0	0	0	0	0	1	0	0	0	0	0	0	0	0	0	0	0	0	0	0	0	0	0	0	0	0	0	1	0	0	0	0	0	0	Firmicutes(100);Clostridia_1(100);Clostridiales(100);Lachnospiraceae(100);unclassified;unclassified;unclassified;
OTU_11775	0	0	0	0	0	0	0	0	0	0	0	0	11	0	0	0	0	0	0	0	0	0	0	0	0	0	0	0	0	0	0	0	0	0	0	0	0	0	0	0	0	Bacteroidetes(100);Bacteroidia(100);Bacteroidales(100);Porphyromonadaceae_Gut_group(100);Termite_cluster_II(100);unclassified;unclassified;
OTU_11776	0	0	0	0	0	0	0	0	0	0	0	0	0	0	0	0	1	1	0	0	0	0	0	0	0	0	0	0	0	0	0	3	0	0	0	0	0	0	0	0	0	Firmicutes(100);Clostridia_1(100);Clostridiales(100);Ruminococcaceae(100);unclassified;unclassified;unclassified;
OTU_11778	0	0	0	0	0	0	0	0	0	0	0	0	2	0	0	0	0	0	0	0	0	0	0	0	0	0	0	0	0	0	0	0	7	18	28	1	0	0	0	0	0	Spirochaetes(100);Spirochaetes(100);Spirochaetales(100);Spirochaetaceae_Treponema_I(97);Treponema_If(93);unclassified;unclassified;
OTU_11780	0	0	0	0	0	0	0	0	0	0	0	0	0	0	0	0	0	0	0	0	0	0	0	0	0	0	0	0	0	0	0	0	0	4	2	0	0	0	0	0	0	Synergistetes(100);Synergistia(100);Synergistales(100);Synergistaceae(100);Termite_cockroach_cluster(86);unclassified;unclassified;
OTU_11781	0	0	0	0	0	0	0	0	0	0	0	0	0	0	0	0	0	0	0	0	0	0	0	0	0	0	0	0	0	0	0	0	0	3	2	0	0	0	0	0	0	Firmicutes(100);Clostridia_1(97);Clostridiales(97);Lachnospiraceae(96);Gut_cluster_13(96);unclassified;unclassified;
OTU_11782	0	0	0	0	0	0	0	0	0	0	0	0	0	0	0	0	0	0	0	0	0	0	0	0	0	0	2	0	0	0	0	0	0	1	0	0	0	0	0	0	0	Firmicutes(94);unclassified;unclassified;unclassified;unclassified;unclassified;unclassified;
OTU_11783	0	0	0	0	0	0	0	0	0	0	0	0	0	0	0	0	0	0	0	0	0	0	0	0	0	0	1	0	0	0	0	0	0	6	1	0	0	0	0	0	0	Firmicutes(99);Clostridia_1(94);Clostridiales(94);Lachnospiraceae(93);Candidatus_Arthromitus(81);unclassified;unclassified;
OTU_11785	0	0	0	0	0	0	0	0	0	0	0	0	0	0	0	0	0	0	0	0	0	0	0	0	0	0	0	0	0	0	0	0	8	0	1	0	0	0	0	0	0	Bacteroidetes(100);Bacteroidia(100);Bacteroidales(100);unclassified;unclassified;unclassified;unclassified;
OTU_11787	0	0	0	0	0	0	0	0	0	0	0	0	0	0	0	0	0	0	0	0	0	0	0	0	0	0	0	0	0	0	0	0	3	0	0	0	0	0	0	0	0	Firmicutes(98);Clostridia_1(91);Clostridiales(91);Lachnospiraceae(91);Candidatus_Arthromitus(82);unclassified;unclassified;
OTU_11788	0	0	0	0	0	0	0	0	0	0	0	0	0	0	0	0	0	0	0	0	0	0	0	0	1	0	0	0	0	0	0	0	0	0	0	0	0	0	0	0	0	Firmicutes(99);Clostridia_1(95);Clostridiales(95);Ruminococcaceae(86);unclassified;unclassified;unclassified;
OTU_11789	0	0	0	0	0	0	0	0	0	0	0	0	0	0	1	0	0	0	0	0	1	1	5	1	0	0	5	2	0	0	0	0	0	0	0	2	1	0	0	1	2	Firmicutes(100);Clostridia_1(100);Clostridiales(100);Ruminococcaceae(100);unclassified;unclassified;unclassified;
OTU_1179	0	0	0	0	0	0	0	0	0	0	0	0	0	0	0	0	0	0	0	0	0	0	0	0	0	0	0	4	4	15	4	16	0	0	0	0	0	0	0	0	0	Spirochaetes(100);Spirochaetes(100);Spirochaetales(100);Spirochaetaceae_5(87);M2PT2-76_termite_group(87);unclassified;unclassified;
OTU_11790	0	0	0	0	0	0	0	0	0	0	0	0	0	0	0	0	0	0	0	0	0	0	0	0	0	0	0	0	0	0	0	0	4	0	0	0	0	0	0	0	0	Firmicutes(98);Clostridia_1(89);Clostridiales(89);Lachnospiraceae(89);Candidatus_Arthromitus(85);unclassified;unclassified;
OTU_11792	0	0	0	0	0	0	0	0	0	0	0	0	0	0	0	0	1	2	1	0	0	0	0	0	0	0	0	0	0	0	0	5	0	0	0	0	0	0	0	0	0	Spirochaetes(100);Spirochaetes(100);Spirochaetales(100);Spirochaetaceae_Treponema_I(92);unclassified;unclassified;unclassified;
OTU_118	0	0	0	0	0	0	0	0	0	0	0	0	0	0	0	1	27	28	29	40	58	60	27	58	45	50	24	13	22	13	20	16	1	0	0	1	2	1	1	3	83	Firmicutes(100);Clostridia_1(100);Clostridiales(100);Ruminococcaceae(100);unclassified;unclassified;unclassified;
OTU_1180	0	0	0	0	0	0	0	0	0	0	0	0	0	0	0	0	1	1	1	0	0	0	0	0	1	0	6	0	0	0	0	0	0	0	0	0	0	0	0	0	0	Proteobacteria(100);Deltaproteobacteria(100);F-1404R(100);unclassified;unclassified;unclassified;unclassified;
OTU_11801	0	0	0	0	0	0	0	0	0	0	0	0	0	0	0	0	0	0	0	2	0	0	1	0	0	0	1	1	0	0	0	2	0	1	4	0	1	0	0	0	0	Firmicutes(99);Clostridia_1(95);Clostridiales(95);Ruminococcaceae(88);unclassified;unclassified;unclassified;
OTU_11802	0	0	0	0	0	0	0	0	0	0	0	0	0	0	0	0	0	0	0	0	0	0	0	1	0	0	0	0	0	0	0	0	0	0	0	0	0	0	0	0	0	Firmicutes(97);Clostridia_1(85);Clostridiales(85);Ruminococcaceae(85);unclassified;unclassified;unclassified;
OTU_11806	0	0	0	0	0	0	0	0	0	0	0	0	0	0	0	0	0	0	0	0	0	0	0	0	0	0	0	0	0	0	1	0	0	0	0	0	0	0	0	0	0	Firmicutes(99);Clostridia_1(92);Clostridiales(92);Ruminococcaceae(89);unclassified;unclassified;unclassified;
OTU_1181	1	4	6	8	0	0	0	0	1	0	1	1	0	0	0	0	2	3	1	0	0	0	0	0	0	0	1	0	0	0	0	0	86	0	14	0	0	0	0	0	0	Bacteroidetes(100);Bacteroidia(100);Bacteroidales(100);Porphyromonadaceae_Gut_group(100);Termite_cluster_I(100);unclassified;unclassified;
OTU_11810	0	0	0	0	0	0	0	0	0	0	0	0	0	0	0	0	0	0	0	1	0	0	0	0	0	0	0	0	0	0	0	0	0	0	0	0	0	0	0	0	0	Firmicutes(100);Clostridia_1(97);Clostridiales(97);Ruminococcaceae(95);unclassified;unclassified;unclassified;
OTU_11812	0	0	0	0	0	0	0	0	0	0	0	0	0	0	0	0	0	0	0	0	0	0	0	3	2	2	0	0	0	0	0	0	0	0	0	0	0	0	0	0	0	Firmicutes(100);Clostridia_1(100);Clostridiales(100);Ruminococcaceae(100);Gut_cluster_4(100);unclassified;unclassified;
OTU_11813	0	0	0	0	0	0	0	0	0	0	0	0	0	0	0	0	0	0	0	10	6	9	2	0	0	0	1	0	0	0	0	0	3	1	0	0	0	0	0	0	0	Firmicutes(100);Clostridia_1(99);Clostridiales(99);Ruminococcaceae(99);Gut_cluster_9(86);unclassified;unclassified;
OTU_11816	0	0	0	0	0	0	0	0	0	0	0	0	0	0	0	0	0	0	0	0	0	0	0	0	0	0	0	0	0	0	0	0	1	1	2	0	0	0	0	0	0	Verrucomicrobia(100);Spartobacteria(99);unclassified;unclassified;unclassified;unclassified;unclassified;
OTU_11818	0	0	0	0	0	0	0	0	0	0	0	0	0	0	0	0	0	0	0	1	0	0	0	0	0	0	0	0	0	0	0	0	0	0	0	0	0	0	0	0	0	Firmicutes(89);Clostridia_1(87);Clostridiales(87);Ruminococcaceae(87);unclassified;unclassified;unclassified;
OTU_1182	0	0	0	0	0	0	0	0	0	0	0	0	0	0	0	0	5	2	1	0	0	0	0	0	0	0	0	0	0	0	0	0	0	1	0	0	0	0	0	0	0	Candidate_phylum_TG3(100);Subphylum_2(100);incertae_sedis(100);Termite_cluster_IV(100);unclassified;unclassified;unclassified;
OTU_11820	0	0	0	0	0	0	0	0	0	0	0	0	0	0	0	0	0	0	0	0	0	0	0	1	0	0	0	0	1	0	0	1	1	0	0	0	0	0	0	0	0	Proteobacteria(100);Betaproteobacteria(100);Rhodocyclales(86);unclassified;unclassified;unclassified;unclassified;
OTU_11821	2	10	19	12	8	14	23	17	11	1	63	27	0	0	0	0	0	0	0	0	0	0	0	0	0	0	0	0	0	0	0	0	0	0	0	0	0	0	0	0	0	Acidobacteria(100);Holophagae(100);Holophagales(100);Holophagaceae(100);Uncultured_3(100);unclassified;unclassified;
OTU_11823	0	0	0	0	0	0	0	0	0	0	0	0	0	0	0	0	0	0	0	0	0	0	1	0	1	0	0	0	0	0	0	0	0	0	0	0	0	0	0	0	1	Tenericutes(100);Mollicutes(100);RF9(100);unclassified;unclassified;unclassified;unclassified;
OTU_11825	0	0	0	0	0	0	0	0	0	0	0	0	0	0	0	0	0	0	0	0	0	0	0	0	0	0	0	1	1	1	0	1	0	0	0	0	0	0	0	0	0	Firmicutes(86);unclassified;unclassified;unclassified;unclassified;unclassified;unclassified;
OTU_11826	0	0	0	0	0	0	0	0	0	0	0	0	0	0	0	0	0	0	0	0	0	0	0	0	0	0	0	0	0	0	0	0	1	0	0	0	0	0	0	0	0	Firmicutes(100);Clostridia_1(99);Clostridiales(99);Lachnospiraceae(97);unclassified;unclassified;unclassified;
OTU_11827	0	0	0	0	0	0	0	0	0	0	0	0	0	0	0	0	0	0	0	0	0	0	0	0	0	0	0	0	0	0	0	0	1	0	1	0	0	0	0	0	0	Firmicutes(100);Clostridia_2(100);Clostridiales(100);Syntrophomonadaceae(100);unclassified;unclassified;unclassified;
OTU_11829	0	0	0	0	0	0	0	0	0	0	0	0	0	0	0	0	4	5	2	0	0	0	0	0	0	0	0	0	0	0	0	1	0	0	0	0	0	0	0	0	0	Bacteroidetes(100);Bacteroidia(100);Bacteroidales(100);Porphyromonadaceae_2(83);unclassified;unclassified;unclassified;
OTU_1183	0	2	3	3	0	0	0	0	0	0	46	0	0	0	0	0	0	0	0	0	0	0	0	0	0	0	0	0	0	0	0	0	0	0	0	0	0	0	0	0	0	Bacteroidetes(100);Bacteroidia(100);Bacteroidales(100);Marinilabiaceae(100);Alkaliflexus(100);unclassified;unclassified;
OTU_11831	0	0	0	0	0	0	0	0	0	0	0	0	0	0	0	0	0	0	0	1	0	0	0	0	0	0	0	0	0	0	0	0	0	0	0	0	0	0	0	0	0	Firmicutes(100);Clostridia_1(100);Clostridiales(100);unclassified;unclassified;unclassified;unclassified;
OTU_11833	0	0	0	0	0	0	0	0	0	0	0	0	0	0	0	0	0	0	0	0	0	0	0	0	0	0	0	0	0	0	0	0	1	6	0	0	0	0	0	0	0	Firmicutes(99);Clostridia_1(98);Clostridiales(98);Ruminococcaceae(98);Gut_cluster_8(98);unclassified;unclassified;
OTU_11835	0	0	0	0	0	0	0	0	0	0	0	0	0	0	0	0	0	0	0	0	0	0	0	0	0	0	0	1	0	0	0	0	0	0	0	0	0	0	0	0	0	Firmicutes(100);Clostridia_1(93);Clostridiales(93);Lachnospiraceae(92);unclassified;unclassified;unclassified;
OTU_11837	0	0	0	0	0	0	0	0	0	0	0	0	0	0	0	0	0	0	0	0	0	0	0	0	0	0	0	0	0	0	0	0	0	0	0	1	1	0	1	0	0	Actinobacteria(100);Actinobacteria(100);Micrococcales_1(96);Sanguibacteraceae(96);Sanguibacter(96);unclassified;unclassified;
OTU_1184	0	0	0	0	0	0	0	0	0	0	0	0	0	0	0	0	0	0	4	0	0	0	0	0	0	0	0	0	0	0	0	0	0	0	0	0	0	0	0	0	0	Firmicutes(100);Clostridia_1(100);Clostridiales(100);Ruminococcaceae(100);Gut_cluster_7(100);unclassified;unclassified;
OTU_11840	0	0	0	0	0	0	0	0	0	0	0	0	0	0	0	0	0	0	0	0	0	0	0	0	0	0	0	0	0	0	0	1	0	0	0	0	0	0	0	0	0	Spirochaetes(94);Spirochaetes(94);Spirochaetales(94);Spirochaetaceae_Treponema_I(80);unclassified;unclassified;unclassified;
OTU_11842	0	0	0	0	0	0	0	0	0	0	0	0	0	0	0	1	0	0	0	0	0	0	0	0	0	0	3	0	0	0	0	1	0	0	0	0	0	0	0	0	0	Bacteroidetes(100);Bacteroidia(100);Bacteroidales(100);Rikenellaceae(100);Alisitpes_IV(93);unclassified;unclassified;
OTU_11843	1	0	1	0	0	0	0	1	0	0	0	0	0	0	0	0	0	0	0	0	0	0	0	0	0	0	0	0	0	0	0	0	0	0	0	0	0	0	0	0	0	Firmicutes(100);Clostridia_1(100);Clostridiales(100);Lachnospiraceae(100);unclassified;unclassified;unclassified;
OTU_11844	0	0	0	0	0	0	0	0	0	0	0	0	0	0	0	0	0	0	0	1	1	0	3	0	1	1	0	0	0	0	0	0	0	0	1	1	0	0	0	0	0	Firmicutes(98);Clostridia_1(98);Clostridiales(98);Ruminococcaceae(98);unclassified;unclassified;unclassified;
OTU_11845	0	0	0	0	0	0	0	0	0	0	0	0	0	0	0	0	0	0	0	0	2	0	0	0	0	0	1	0	0	0	0	0	0	0	0	0	0	0	0	0	0	Firmicutes(100);Clostridia_1(97);Clostridiales(97);Lachnospiraceae(97);unclassified;unclassified;unclassified;
OTU_11849	0	0	0	0	0	0	0	0	0	0	0	0	0	0	0	0	0	0	0	0	0	0	0	0	0	0	1	0	0	0	0	0	0	1	0	1	0	0	0	0	0	Firmicutes(100);Clostridia_1(100);Clostridiales(100);Ruminococcaceae(100);Gut_cluster_6(80);unclassified;unclassified;
OTU_1185	0	0	0	0	1	1	3	1	1	0	0	2	0	0	0	1	0	1	1	0	0	0	0	0	0	0	0	0	0	0	0	0	0	0	1	0	0	0	0	0	0	Firmicutes(99);Erysipelotrichi(99);Erysipelotrichales(99);Erysipelotrichaceae(99);Turicibacter(99);unclassified;unclassified;
OTU_11853	0	0	0	0	0	0	0	0	0	0	0	0	0	0	0	0	0	0	0	0	2	0	0	0	0	0	0	0	0	0	0	0	0	0	0	0	0	0	0	0	0	Firmicutes(100);Clostridia_1(100);Clostridiales(100);Ruminococcaceae(100);unclassified;unclassified;unclassified;
OTU_11854	0	0	0	0	0	0	0	0	0	0	0	0	0	0	0	11	0	0	0	0	0	0	0	0	0	0	0	0	0	0	0	0	0	0	0	0	0	0	0	0	12	Spirochaetes(100);Spirochaetes(100);Spirochaetales(100);Spirochaetaceae_Treponema_I(100);unclassified;unclassified;unclassified;
OTU_11855	0	0	0	0	0	0	0	0	0	0	0	0	0	0	0	0	0	0	0	1	1	1	7	1	1	0	0	0	0	0	0	0	0	0	0	0	0	0	0	0	0	Firmicutes(100);Clostridia_1(100);Clostridiales(100);Lachnospiraceae(100);unclassified;unclassified;unclassified;
OTU_11856	0	0	0	0	0	0	0	0	0	0	0	0	0	0	0	0	0	0	1	38	11	3	25	8	11	13	10	1	1	1	1	9	5	45	40	7	1	0	1	3	1	Firmicutes(100);Clostridia_1(100);Clostridiales(100);Ruminococcaceae(100);Gut_cluster_6(96);unclassified;unclassified;
OTU_11857	0	0	0	0	0	0	0	0	0	0	0	0	0	0	0	0	0	0	0	0	0	0	0	0	0	0	0	0	0	0	0	0	0	0	0	1	0	0	0	0	0	Firmicutes(98);Clostridia_1(91);Clostridiales(91);Lachnospiraceae(83);unclassified;unclassified;unclassified;
OTU_11858	0	0	0	0	0	0	0	0	0	0	0	0	0	0	0	0	0	0	0	0	0	0	0	0	0	0	0	0	0	0	0	0	0	0	0	0	0	0	0	0	2	Firmicutes(100);Clostridia_1(95);Clostridiales(95);Lachnospiraceae(94);Candidatus_Arthromitus(92);unclassified;unclassified;
OTU_11859	0	0	0	0	0	0	0	0	0	0	0	0	0	0	0	0	0	0	0	0	0	0	0	0	0	0	0	0	0	0	0	0	0	0	0	0	0	2	1	2	0	Firmicutes(100);Clostridia_1(98);Clostridiales(98);Lachnospiraceae(96);Candidatus_Arthromitus(94);unclassified;unclassified;
OTU_1186	0	0	0	0	0	0	0	0	0	0	0	0	0	0	0	0	1	1	2	0	1	0	0	0	0	0	0	0	0	0	0	0	0	0	0	0	0	0	0	0	0	Firmicutes(100);Clostridia_1(100);Clostridiales(100);Ruminococcaceae(100);Gut_cluster_4(100);unclassified;unclassified;
OTU_11860	0	0	0	0	0	0	0	0	0	0	0	0	0	0	0	0	0	0	0	1	0	0	0	0	0	0	1	0	0	0	0	0	0	0	4	0	0	0	0	0	0	Firmicutes(100);Clostridia_1(95);Clostridiales(95);Ruminococcaceae(95);unclassified;unclassified;unclassified;
OTU_11861	0	0	0	0	0	0	0	0	0	0	0	0	0	0	0	0	0	0	0	0	0	0	0	0	0	0	7	0	0	0	0	0	0	0	0	0	0	0	0	0	0	Firmicutes(81);unclassified;unclassified;unclassified;unclassified;unclassified;unclassified;
OTU_11862	0	0	0	0	0	0	0	0	0	0	0	0	0	0	0	0	0	0	0	13	2	2	0	0	1	0	1	0	0	0	0	0	1	0	0	0	0	0	0	0	0	Firmicutes(100);Clostridia_1(100);Clostridiales(100);Ruminococcaceae(97);unclassified;unclassified;unclassified;
OTU_11863	0	0	0	0	0	0	0	0	0	0	0	0	0	0	0	0	0	0	0	0	0	0	0	0	0	0	2	0	0	0	0	0	0	0	0	0	0	0	0	0	0	Firmicutes(87);Clostridia_1(84);Clostridiales(83);Ruminococcaceae(82);unclassified;unclassified;unclassified;
OTU_11864	0	0	0	0	0	0	0	0	0	0	0	0	0	0	0	0	0	0	0	3	2	0	1	1	3	0	0	0	0	0	0	0	0	0	0	0	0	0	0	0	0	Firmicutes(99);Clostridia_1(99);Clostridiales(99);Lachnospiraceae(99);unclassified;unclassified;unclassified;
OTU_11865	0	0	0	0	0	0	0	0	0	0	0	0	0	0	0	0	0	0	0	0	0	0	0	0	0	0	5	0	0	0	0	0	0	0	0	0	0	0	0	0	0	Firmicutes(99);Clostridia_1(95);Clostridiales(95);Lachnospiraceae(94);Candidatus_Arthromitus(83);unclassified;unclassified;
OTU_11867	0	0	0	0	0	0	0	0	0	0	0	0	0	0	0	1	0	0	0	0	0	0	0	0	0	0	58	1	0	0	0	0	0	0	0	0	0	0	0	0	0	Candidate_phylum_TG3(100);Subphylum_2(100);incertae_sedis(100);Termite_cluster_IV(100);Subcluster_IVb(88);unclassified;unclassified;
OTU_11869	0	0	0	0	0	0	0	0	0	0	0	0	0	0	0	0	0	0	0	0	0	0	0	0	0	0	7	0	0	0	0	0	0	0	0	0	0	0	0	0	0	Firmicutes(86);unclassified;unclassified;unclassified;unclassified;unclassified;unclassified;
OTU_1187	0	0	0	0	0	0	0	0	0	0	0	0	0	0	0	0	4	2	0	0	3	0	0	0	6	0	0	0	0	0	0	0	0	0	0	0	0	0	0	1	0	Firmicutes(93);Clostridia_1(91);Clostridiales(91);unclassified;unclassified;unclassified;unclassified;
OTU_11871	0	0	0	0	0	0	0	0	0	0	0	0	0	0	0	0	0	0	0	0	0	0	0	1	2	0	6	0	0	0	0	13	4	5	3	0	0	0	0	0	0	Acidobacteria(100);Holophagae(100);Holophagales(100);Holophagaceae(100);Uncultured_3(99);unclassified;unclassified;
OTU_11872	0	1	0	0	2	2	0	1	2	0	0	0	2	0	0	0	0	0	0	0	0	0	0	0	0	0	8	1	0	0	0	0	0	0	0	0	0	0	1	0	0	Spirochaetes(96);Spirochaetes(96);Spirochaetales(96);Spirochaetaceae_Treponema_I(95);Treponema_If(88);unclassified;unclassified;
OTU_11873	0	0	0	0	0	0	0	0	0	0	0	0	0	0	0	0	0	0	0	0	0	0	0	0	0	0	0	0	0	0	0	0	0	0	0	0	0	1	0	0	0	Firmicutes(100);Clostridia_1(99);Clostridiales(99);Lachnospiraceae(99);Candidatus_Arthromitus(97);unclassified;unclassified;
OTU_11874	0	0	0	0	0	0	0	0	0	0	0	0	0	0	0	0	0	0	0	0	0	0	1	2	4	2	18	0	1	0	1	2	0	1	1	0	0	0	0	0	0	Spirochaetes(100);Spirochaetes(100);Spirochaetales(100);Spirochaetaceae_Treponema_I(94);unclassified;unclassified;unclassified;
OTU_11876	0	0	0	0	0	0	0	0	0	0	0	0	0	0	0	0	0	0	0	0	0	0	0	1	0	0	0	0	0	0	0	0	0	0	0	0	0	0	0	0	0	Firmicutes(85);unclassified;unclassified;unclassified;unclassified;unclassified;unclassified;
OTU_11877	0	0	0	0	0	0	0	0	0	0	0	0	0	0	0	0	0	0	0	0	0	0	0	0	0	0	10	0	0	0	0	0	0	0	0	0	0	0	0	0	0	Fibrobacteres(100);Subphylum_2(100);Insect_cluster(100);Termite_cluster_I(100);unclassified;unclassified;unclassified;
OTU_11878	0	0	0	0	0	0	0	0	0	0	0	0	0	0	0	0	0	0	0	4	3	0	2	1	1	1	1	1	0	0	1	2	0	0	0	8	1	0	0	0	1	Firmicutes(100);Clostridia_1(100);Clostridiales(100);Ruminococcaceae(100);unclassified;unclassified;unclassified;
OTU_11879	0	0	0	0	0	0	0	0	0	0	0	0	0	0	0	0	0	0	2	6	1	1	5	0	1	1	1	0	0	0	0	1	1	0	2	2	0	1	1	1	0	Firmicutes(99);Clostridia_1(99);Clostridiales(99);Ruminococcaceae(99);unclassified;unclassified;unclassified;
OTU_1188	0	0	0	0	0	0	0	0	0	0	0	0	1	0	0	0	5	3	4	11	9	11	11	2	4	1	1	6	4	4	4	3	3	14	4	4	11	1	0	1	4	Firmicutes(100);Clostridia_1(100);Clostridiales(100);Ruminococcaceae(100);Gut_cluster_5(99);unclassified;unclassified;
OTU_11880	0	0	0	0	0	0	0	0	0	0	0	0	0	0	0	0	0	0	0	1	2	0	1	0	0	0	0	0	0	0	0	0	0	0	0	0	0	0	0	0	0	Deferribacteres(100);Deferribacteres(100);Deferribacterales(100);Deferribacteraceae(100);Mucispirillum(93);unclassified;unclassified;
OTU_11881	1	0	3	0	52	46	247	83	127	383	0	0	0	0	0	0	0	0	0	0	0	1	0	0	0	0	0	0	0	0	0	0	0	0	0	0	0	0	0	0	0	Fibrobacteres(100);Subphylum_2(100);Insect_cluster(100);Termite_cluster_I(100);Subcluster_Ib(99);unclassified;unclassified;
OTU_11882	0	0	0	0	0	1	2	1	0	0	1	0	1	0	0	0	0	0	0	0	0	0	0	0	1	0	0	0	0	0	0	1	0	1	3	5	0	0	1	0	0	Firmicutes(100);Clostridia_1(100);Clostridiales(100);Family_XI_Incertae_Sedis(100);Sedimentibacter(100);unclassified;unclassified;
OTU_11884	0	0	0	0	0	0	0	0	0	0	0	0	0	0	0	0	0	0	0	0	0	0	1	0	0	0	0	0	0	0	0	0	0	0	0	0	0	0	0	0	0	Firmicutes(100);Clostridia_1(80);Clostridiales(80);Lachnospiraceae(80);unclassified;unclassified;unclassified;
OTU_11886	0	0	0	0	0	0	0	0	0	0	0	0	0	0	0	0	0	0	0	0	0	0	0	0	0	0	0	0	0	0	0	0	0	0	0	1	0	0	0	0	0	Firmicutes(100);Clostridia_1(100);Clostridiales(100);Family_XIII_Incertae_Sedis(100);Termite_cockroach_cluster_1(100);unclassified;unclassified;
OTU_11887	0	0	0	0	0	0	0	0	0	0	0	0	0	0	0	0	0	0	0	0	0	0	1	0	0	0	0	0	0	0	0	0	0	0	0	0	0	0	0	0	0	Firmicutes(97);Clostridia_1(93);Clostridiales(93);Lachnospiraceae(92);Candidatus_Arthromitus(91);unclassified;unclassified;
OTU_11889	0	0	0	0	0	0	0	0	0	0	0	0	0	0	0	0	0	0	0	0	0	0	0	0	0	0	3	0	0	0	0	0	0	0	0	0	0	0	0	0	0	Firmicutes(98);Clostridia_1(95);Clostridiales(95);Lachnospiraceae(95);unclassified;unclassified;unclassified;
OTU_1189	0	0	0	0	0	0	0	0	0	0	0	0	0	0	0	0	1	1	3	0	0	0	0	0	0	0	0	0	0	0	0	0	0	0	0	0	0	0	0	0	0	Firmicutes(96);Clostridia_1(90);Clostridiales(90);Lachnospiraceae(90);unclassified;unclassified;unclassified;
OTU_11890	0	0	0	0	0	0	0	0	0	0	0	0	0	0	0	0	0	0	0	0	0	0	0	0	0	0	0	0	1	1	0	0	0	0	0	0	0	0	0	0	0	Firmicutes(98);unclassified;unclassified;unclassified;unclassified;unclassified;unclassified;
OTU_11891	0	0	0	0	0	0	0	0	0	0	0	0	0	0	0	0	1	2	1	0	1	3	1	0	0	0	2	0	0	0	0	0	7	1	0	1	0	0	0	0	0	Firmicutes(100);Clostridia_1(99);Clostridiales(99);Ruminococcaceae(99);unclassified;unclassified;unclassified;
OTU_11892	0	0	0	0	0	0	0	0	0	0	0	0	0	0	0	0	0	0	0	0	0	0	0	1	0	0	0	0	0	0	0	0	0	0	0	0	0	0	0	0	0	Firmicutes(100);Clostridia_1(100);Clostridiales(100);Ruminococcaceae(100);Gut_cluster_7(90);unclassified;unclassified;
OTU_11894	0	0	0	0	0	0	0	0	0	0	0	0	0	0	0	0	0	0	0	0	0	0	0	0	0	0	1	0	0	0	0	0	0	0	0	1	0	0	0	0	0	Firmicutes(99);Clostridia_1(93);Clostridiales(93);Lachnospiraceae(88);unclassified;unclassified;unclassified;
OTU_11896	0	0	0	0	0	0	0	0	0	0	0	0	0	0	0	0	0	0	0	0	0	0	1	0	0	0	0	0	0	0	0	0	0	0	0	1	0	0	0	0	0	Firmicutes(100);Clostridia_1(100);Clostridiales(100);Ruminococcaceae(100);unclassified;unclassified;unclassified;
OTU_11899	0	0	0	0	0	0	0	0	0	0	0	0	0	0	0	0	0	0	0	0	0	0	0	0	0	0	5	0	0	0	0	0	0	0	0	0	0	0	0	0	0	Bacteroidetes(100);Bacteroidia(98);Bacteroidales(98);Marinilabiaceae(89);Alkaliflexus(86);unclassified;unclassified;
OTU_119	0	0	0	1	0	0	0	0	0	0	0	1	2	0	0	0	13	7	4	0	0	0	0	0	0	0	0	0	0	0	0	0	0	0	1	4	5	0	2	0	0	Spirochaetes(100);Spirochaetes(100);Spirochaetales(100);Spirochaetaceae_Treponema_I(96);unclassified;unclassified;unclassified;
OTU_11901	0	0	0	0	0	0	0	0	0	0	0	0	0	0	0	0	0	0	0	0	0	0	0	0	0	0	16	0	0	0	0	2	0	0	0	0	0	0	0	0	0	Planctomycetes(100);Planctomycetacia(100);Planctomycetales(100);Planctomycetaceae(100);Termite_cockroach_cluster_2(100);unclassified;unclassified;
OTU_11903	0	0	0	0	0	0	0	0	0	0	0	0	0	0	0	0	0	0	0	0	0	0	0	0	0	0	1	0	0	0	0	0	0	0	0	0	0	0	0	0	0	Firmicutes(100);Clostridia_1(100);Clostridiales(100);Ruminococcaceae(100);Gut_cluster_8(99);unclassified;unclassified;
OTU_11906	0	0	0	0	0	0	0	0	0	0	0	0	0	0	0	0	0	0	0	1	0	1	0	1	0	0	0	0	0	0	0	0	0	1	0	0	0	0	0	0	0	Firmicutes(100);Clostridia_1(100);Clostridiales(100);Ruminococcaceae(100);Uncultured_29(100);unclassified;unclassified;
OTU_11907	0	0	0	0	0	0	0	0	0	0	0	0	0	0	0	0	1	1	1	2	4	0	3	0	1	0	0	0	0	0	0	0	1	1	4	0	1	0	0	1	0	Proteobacteria(85);unclassified;unclassified;unclassified;unclassified;unclassified;unclassified;
OTU_11908	0	0	0	0	0	0	0	0	0	0	0	0	0	0	0	0	0	0	0	0	0	0	0	1	0	0	0	0	0	0	0	0	0	0	0	0	0	0	0	0	0	Firmicutes(100);Clostridia_1(98);Clostridiales(98);Lachnospiraceae(98);unclassified;unclassified;unclassified;
OTU_11909	0	0	0	0	0	0	0	0	0	0	0	0	0	0	0	4	0	0	0	0	0	0	0	0	0	0	0	0	0	0	0	0	0	0	0	0	0	0	0	0	0	Bacteroidetes(100);Bacteroidia(100);Bacteroidales(100);Porphyromonadaceae_Cluster_V(96);unclassified;unclassified;unclassified;
OTU_1191	0	0	0	0	0	0	0	0	0	0	0	0	0	0	0	0	0	0	0	4	2	4	2	1	2	1	1	0	0	0	0	1	1	1	1	1	1	0	0	0	2	Firmicutes(100);Clostridia_1(100);Clostridiales(100);Ruminococcaceae(100);unclassified;unclassified;unclassified;
OTU_11911	0	0	0	0	0	0	0	0	0	0	0	0	0	0	0	0	0	0	0	0	0	0	0	0	0	0	0	0	0	0	0	0	0	0	0	0	0	0	0	0	1	Firmicutes(100);Clostridia_1(100);Clostridiales(100);Lachnospiraceae(100);Candidatus_Arthromitus(99);unclassified;unclassified;
OTU_11912	0	0	0	0	0	0	0	0	0	0	0	0	0	0	0	0	0	0	0	0	0	0	0	1	0	0	0	0	0	0	0	0	0	0	0	0	0	0	0	0	0	Firmicutes(100);Clostridia_1(100);Clostridiales(100);Lachnospiraceae(100);Gut_cluster_13(100);unclassified;unclassified;
OTU_11913	0	0	0	0	0	0	0	0	0	0	0	0	0	0	0	0	0	0	0	0	0	0	0	0	0	0	3	0	0	0	0	0	0	0	0	0	0	0	0	0	0	Spirochaetes(98);Spirochaetes(98);Spirochaetales(98);Spirochaetaceae_Treponema_I(95);Treponema_If(93);unclassified;unclassified;
OTU_11915	0	0	0	0	0	0	0	0	0	0	0	0	0	0	0	0	0	0	0	0	0	0	0	0	1	1	0	0	0	0	0	0	0	0	0	0	0	0	0	0	0	Firmicutes(100);Clostridia_1(100);Clostridiales(100);Lachnospiraceae(98);unclassified;unclassified;unclassified;
OTU_11917	0	0	0	0	0	0	0	0	0	0	0	0	0	0	0	0	0	0	0	0	0	0	0	0	0	0	0	0	0	0	0	0	0	0	0	0	0	0	0	1	0	Firmicutes(99);Clostridia_1(97);Clostridiales(97);Lachnospiraceae(95);Candidatus_Arthromitus(86);unclassified;unclassified;
OTU_11919	0	0	0	0	0	0	0	0	0	0	0	0	3	0	0	0	0	0	0	0	0	0	0	0	0	0	0	0	0	0	0	0	0	0	0	0	0	0	0	0	0	Firmicutes(99);Clostridia_1(95);Clostridiales(95);Ruminococcaceae(95);Gut_cluster_4(94);unclassified;unclassified;
OTU_1192	0	0	0	0	0	0	0	0	0	0	0	0	0	0	0	0	0	0	3	2	1	1	1	0	0	0	0	0	0	0	0	0	0	0	0	0	0	0	0	0	0	Firmicutes(100);Clostridia_1(99);Clostridiales(99);Ruminococcaceae(98);Gut_cluster_9(89);unclassified;unclassified;
OTU_11920	0	0	0	0	0	0	0	0	0	0	0	0	0	0	0	0	0	0	0	0	0	0	0	0	0	0	0	0	0	0	0	0	0	0	0	0	0	0	0	1	0	Firmicutes(100);Clostridia_1(100);Clostridiales(100);Ruminococcaceae(100);Gut_cluster_7(94);unclassified;unclassified;
OTU_11924	0	0	0	0	0	0	0	0	0	0	0	0	0	0	0	0	0	0	0	0	0	0	0	0	0	0	6	0	0	0	0	0	0	0	0	0	0	0	0	0	0	Firmicutes(100);Clostridia_1(100);Clostridiales(100);Ruminococcaceae(100);unclassified;unclassified;unclassified;
OTU_11926	0	0	0	0	0	0	0	0	0	0	0	0	0	0	0	0	0	0	0	0	0	0	0	0	0	0	1	0	0	0	0	0	1	0	0	1	0	0	0	0	0	Proteobacteria(100);Deltaproteobacteria(100);Desulfovibrionales(99);Desulfovibrionaceae(99);unclassified;unclassified;unclassified;
OTU_1193	0	0	0	0	0	0	0	1	0	2	0	0	0	0	0	0	0	0	0	0	0	0	0	0	0	0	0	0	0	0	0	0	0	0	0	0	0	0	0	0	0	Bacteroidetes(100);Bacteroidia(95);Bacteroidales(95);Porphyromonadaceae_Gut_group(89);unclassified;unclassified;unclassified;
OTU_1194	0	0	0	0	0	0	0	0	0	0	0	0	0	0	0	0	0	0	0	0	0	1	0	32	3	34	1	1	0	0	0	0	8	13	20	3	1	8	1	1	9	Firmicutes(100);Clostridia_1(100);Clostridiales(100);Lachnospiraceae(100);Candidatus_Arthromitus(100);unclassified;unclassified;
OTU_11940	4	21	22	18	22	11	25	44	11	4	33	14	4	0	1	0	0	0	0	0	0	0	0	0	0	0	0	0	0	0	0	0	0	0	0	0	0	6	20	23	0	Spirochaetes(100);Spirochaetes(100);Spirochaetales(100);Spirochaetaceae_Treponema_I(100);Treponema_If(98);unclassified;unclassified;
OTU_11944	0	0	0	0	0	0	0	0	0	0	0	0	0	0	0	0	0	0	0	0	4	1	0	0	0	0	0	0	0	0	0	0	0	0	0	0	0	0	0	0	0	Firmicutes(100);Clostridia_1(100);Clostridiales(100);Ruminococcaceae(100);Gut_cluster_7(95);unclassified;unclassified;
OTU_11946	0	0	0	0	0	0	0	0	0	0	0	0	0	0	0	0	0	0	0	0	0	0	0	0	0	0	0	0	0	0	0	0	0	0	0	0	0	3	1	2	0	Firmicutes(98);Clostridia_1(97);Clostridiales(97);Lachnospiraceae(97);unclassified;unclassified;unclassified;
OTU_1195	0	0	0	0	0	0	0	0	0	0	0	0	0	0	0	0	2	2	2	0	0	0	0	0	0	0	0	0	0	0	0	0	0	0	0	0	0	0	0	0	0	Bacteroidetes(100);Bacteroidia(100);Bacteroidales(100);Porphyromonadaceae_3(100);Tannerella(92);unclassified;unclassified;
OTU_11952	0	0	0	0	0	0	0	0	0	0	0	0	0	0	0	0	0	0	0	0	0	0	0	0	0	0	0	0	0	0	0	0	0	0	0	1	0	0	0	0	0	Firmicutes(100);Clostridia_1(100);Clostridiales(100);Family_XIII_Incertae_Sedis(100);Termite_cockroach_cluster_1(98);unclassified;unclassified;
OTU_11955	0	0	0	0	0	0	0	0	0	0	0	0	0	0	0	2	0	0	0	2	0	1	7	1	0	1	0	0	1	1	0	0	0	0	0	1	0	0	0	1	0	Firmicutes(98);Erysipelotrichi(96);Erysipelotrichales(96);Erysipelotrichaceae(96);Turicibacter(96);unclassified;unclassified;
OTU_11957	0	0	0	0	0	0	0	0	0	0	0	0	0	0	0	0	0	0	0	0	0	0	0	0	0	0	0	0	0	0	0	0	0	0	0	0	0	0	22	5	0	Firmicutes(100);Clostridia_1(100);Clostridiales(100);Lachnospiraceae(100);Candidatus_Arthromitus(95);unclassified;unclassified;
OTU_1196	0	0	0	0	0	0	0	0	0	0	0	0	0	0	0	0	3	4	4	0	0	0	0	0	0	0	0	0	0	0	0	0	0	0	0	0	0	0	0	0	0	Firmicutes(98);Clostridia_1(88);Clostridiales(88);Lachnospiraceae(88);unclassified;unclassified;unclassified;
OTU_11967	0	0	0	0	0	0	0	0	0	0	0	0	0	0	0	0	0	0	0	0	0	0	0	0	0	0	0	0	0	0	0	0	0	0	0	0	0	1	1	2	0	Firmicutes(100);unclassified;unclassified;unclassified;unclassified;unclassified;unclassified;
OTU_1197	0	0	0	0	0	0	0	0	0	0	77	0	0	0	0	0	0	0	0	0	0	0	0	0	0	0	0	0	0	0	0	0	0	0	0	0	0	0	0	0	0	Acidobacteria(88);Holophagae(81);Holophagales(81);Holophagaceae(81);Uncultured_3(81);unclassified;unclassified;
OTU_11971	0	0	0	0	0	0	0	0	0	0	0	0	0	0	0	0	0	0	0	0	0	0	0	0	0	0	0	0	0	0	0	0	0	0	0	0	0	1	1	2	0	Firmicutes(100);Clostridia_1(100);Clostridiales(100);Lachnospiraceae(92);unclassified;unclassified;unclassified;
OTU_1198	0	0	0	0	0	0	0	0	0	0	0	0	0	0	0	1	0	0	0	0	2	0	5	0	0	0	2	0	0	0	0	0	0	0	0	1	0	0	0	0	0	Firmicutes(99);Clostridia_1(94);Clostridiales(94);Lachnospiraceae(94);Candidatus_Arthromitus(94);unclassified;unclassified;
OTU_11981	0	0	0	0	0	0	0	0	0	0	0	0	0	0	0	0	0	0	0	0	0	0	0	0	0	0	0	0	0	0	0	0	0	0	0	0	0	0	0	1	0	unknown;unclassified;unclassified;unclassified;unclassified;unclassified;unclassified;
OTU_11987	0	0	0	0	0	0	0	0	0	0	0	0	0	0	0	0	0	0	0	0	0	0	0	0	0	0	0	0	0	0	0	0	0	0	0	4	15	0	0	0	0	Firmicutes(99);Clostridia_1(97);Clostridiales(97);Ruminococcaceae(97);Gut_cluster_4(97);unclassified;unclassified;
OTU_11989	0	0	0	0	0	0	0	0	0	0	0	0	0	0	0	0	0	0	0	0	0	0	0	0	0	0	0	0	0	0	0	0	0	0	0	10	1	0	0	0	0	Firmicutes(92);Clostridia_1(91);Clostridiales(91);Lachnospiraceae(91);unclassified;unclassified;unclassified;
OTU_11990	0	0	0	0	0	0	0	0	0	0	0	0	0	0	0	0	0	0	0	0	0	0	0	0	0	0	0	0	0	0	0	1	0	0	0	0	0	0	0	0	0	Cyanobacteria(100);Cyanobacteria(100);Cyanobacteriales(100);C0d-2(100);unclassified;unclassified;unclassified;
OTU_11992	0	0	0	0	0	0	0	0	0	0	0	0	0	0	0	0	0	0	0	0	0	0	0	0	0	0	0	0	0	0	0	0	1	0	0	1	2	0	0	0	0	Firmicutes(99);Clostridia_1(99);Clostridiales(99);Lachnospiraceae(98);unclassified;unclassified;unclassified;
OTU_11993	0	0	0	0	0	0	0	0	0	0	0	0	0	0	0	0	0	0	0	0	0	0	0	0	0	0	1	0	0	0	0	0	0	0	0	0	0	0	0	0	0	Proteobacteria(92);unclassified;unclassified;unclassified;unclassified;unclassified;unclassified;
OTU_11995	0	0	0	0	0	0	0	0	0	0	0	0	0	0	0	0	0	0	0	0	0	0	0	0	0	0	0	0	0	0	0	0	0	0	1	1	0	0	0	0	0	Chloroflexi(100);Caldilineae(100);Caldilineales(100);Caldilineaceae(100);Uncultured_5(100);unclassified;unclassified;
OTU_11996	0	0	0	0	0	0	0	0	0	0	0	0	0	0	0	0	0	0	0	0	0	0	0	0	0	0	0	0	0	0	0	0	0	0	0	0	0	0	1	0	0	Firmicutes(100);Clostridia_1(100);Clostridiales(100);Ruminococcaceae(100);unclassified;unclassified;unclassified;
OTU_11997	0	0	0	0	0	0	0	0	0	0	0	0	0	0	0	0	0	0	0	0	0	3	1	0	0	0	0	0	0	0	0	0	0	0	0	0	0	0	0	0	0	Firmicutes(100);Clostridia_1(95);Clostridiales(95);Ruminococcaceae(94);unclassified;unclassified;unclassified;
OTU_11998	0	0	0	0	0	0	0	0	0	0	0	0	0	0	0	0	0	0	0	0	0	0	0	0	0	0	0	0	0	0	0	2	0	0	0	0	0	0	0	0	0	Firmicutes(95);Clostridia_1(91);Clostridiales(91);Lachnospiraceae(91);unclassified;unclassified;unclassified;
OTU_11999	0	0	0	0	0	0	0	0	0	0	0	0	0	0	0	0	0	0	0	0	0	0	0	0	0	0	0	0	0	0	0	2	0	0	0	0	0	0	0	0	0	Firmicutes(99);Clostridia_1(89);Clostridiales(89);Ruminococcaceae(89);Gut_cluster_4(88);unclassified;unclassified;
OTU_12	0	0	0	0	0	0	0	0	0	0	0	0	0	0	0	0	3	3	7	0	1	0	0	6	15	6	2	0	3	2	1	1	6	0	1	10	17	0	0	1	0	Proteobacteria(100);Alphaproteobacteria(100);Rhizobiales_2(100);Xanthobacteraceae(99);Uncultured_1(99);unclassified;unclassified;
OTU_120	0	0	0	0	0	0	0	0	0	0	0	0	0	0	0	0	0	0	0	1	0	1	0	0	1	0	0	0	0	0	0	0	1	1	1	0	1	0	1	0	0	Actinobacteria(100);Actinobacteria(100);unclassified;unclassified;unclassified;unclassified;unclassified;
OTU_1200	0	0	0	0	0	0	0	0	0	0	0	0	0	0	0	0	2	2	3	4	1	0	0	0	0	0	1	0	0	0	0	0	0	0	0	0	0	0	0	0	0	Firmicutes(100);Clostridia_1(100);Clostridiales(100);Ruminococcaceae(100);Gut_cluster_9(100);unclassified;unclassified;
OTU_12000	0	0	0	0	0	0	0	0	0	0	0	1	0	0	0	0	0	0	0	0	0	0	0	0	0	0	0	0	0	0	0	0	0	0	0	0	0	0	0	1	0	Proteobacteria(100);Deltaproteobacteria(99);Desulfovibrionales(92);Desulfovibrionaceae(82);unclassified;unclassified;unclassified;
OTU_12001	0	0	0	0	0	0	0	0	0	0	0	0	0	0	0	0	0	0	0	0	0	0	0	0	0	0	0	0	0	0	0	0	0	0	0	0	0	0	0	1	0	Firmicutes(100);Clostridia_1(100);Clostridiales(100);Lachnospiraceae(100);Termite_cluster(99);unclassified;unclassified;
OTU_12005	0	0	0	0	0	0	0	0	0	0	0	0	0	0	0	0	0	0	0	0	0	0	0	0	0	0	0	0	0	0	0	0	0	0	0	1	0	0	0	0	0	Firmicutes(100);Bacilli(100);Bacillales(100);Bacillaceae(100);Bacillus_9(100);unclassified;unclassified;
OTU_12009	0	0	0	0	0	0	0	0	0	0	0	0	0	0	0	0	0	0	0	0	0	0	2	0	0	0	0	0	0	0	1	0	0	0	0	0	0	0	0	0	0	Firmicutes(100);Clostridia_1(100);Clostridiales(100);Lachnospiraceae(100);Candidatus_Arthromitus(92);unclassified;unclassified;
OTU_1201	0	0	0	0	0	0	0	0	0	0	1	0	0	286	184	0	0	0	0	0	0	0	0	0	0	0	0	0	0	0	0	0	0	0	0	0	0	0	0	0	0	Spirochaetes(100);Spirochaetes(100);Spirochaetales(100);Spirochaetaceae_Treponema_I(100);Treponema_If(100);unclassified;unclassified;
OTU_12012	0	0	0	0	0	0	0	0	0	0	0	0	0	0	0	0	0	0	0	0	0	0	0	0	0	0	0	1	0	0	1	0	0	0	0	0	0	0	0	0	0	Firmicutes(95);unclassified;unclassified;unclassified;unclassified;unclassified;unclassified;
OTU_1202	0	0	0	0	0	0	0	0	0	0	0	0	1	0	0	0	0	0	0	0	0	0	0	0	0	0	0	0	0	0	0	0	0	0	1	0	0	106	104	129	0	Spirochaetes(100);Spirochaetes(100);Spirochaetales(100);Spirochaetaceae_Treponema_I(100);Treponema_If(97);unclassified;unclassified;
OTU_12022	0	0	0	0	0	0	0	0	0	0	0	0	0	0	0	1	1	1	0	0	1	0	6	2	1	1	1	3	2	2	3	0	8	4	1	11	11	0	0	0	0	Bacteroidetes(100);Bacteroidia(99);Bacteroidales(99);Porphyromonadaceae_2(81);unclassified;unclassified;unclassified;
OTU_1203	0	0	0	0	0	0	0	0	0	0	0	0	0	7	3	0	0	0	0	0	0	0	0	0	0	0	0	0	0	0	0	0	0	0	0	0	0	0	0	0	0	Chlorobi(100);Chlorobia(100);Chlorobiales(100);SJA-28(96);unclassified;unclassified;unclassified;
OTU_12033	0	0	0	0	0	0	0	0	0	0	0	0	0	0	0	0	1	1	4	1	10	0	5	0	0	0	0	0	0	0	0	0	0	0	0	0	0	0	0	0	0	Firmicutes(91);Clostridia_1(88);Clostridiales(88);Lachnospiraceae(88);unclassified;unclassified;unclassified;
OTU_12035	0	0	0	0	0	0	0	0	0	0	0	0	0	0	0	0	0	0	0	1	9	0	0	0	0	0	0	0	0	0	0	0	0	0	0	0	0	0	0	0	0	Firmicutes(98);Clostridia_1(96);Clostridiales(96);Lachnospiraceae(96);unclassified;unclassified;unclassified;
OTU_12037	0	0	0	0	0	0	0	0	0	0	0	0	0	0	0	0	0	0	1	0	0	0	0	0	0	0	0	0	0	0	0	0	0	0	0	0	0	0	0	0	0	Candidate_phylum_TM7(100);unclassified;unclassified;unclassified;unclassified;unclassified;unclassified;
OTU_1204	0	0	0	0	0	0	0	0	0	0	0	0	0	0	0	0	5	4	7	0	0	0	0	0	0	0	0	0	0	0	0	0	0	0	0	0	0	0	0	0	0	Firmicutes(92);unclassified;unclassified;unclassified;unclassified;unclassified;unclassified;
OTU_1205	0	0	0	0	0	0	0	0	0	0	0	0	0	0	0	3	0	0	0	0	2	0	11	6	17	1	0	5	4	2	2	12	0	0	1	4	1	0	0	0	14	Firmicutes(100);Clostridia_1(100);Clostridiales(100);Ruminococcaceae(100);Uncultured_12(100);unclassified;unclassified;
OTU_12050	0	0	0	0	0	0	0	0	0	0	0	0	0	0	0	0	0	0	0	0	0	1	0	0	0	0	1	0	0	0	0	0	0	0	0	1	0	0	0	1	0	Firmicutes(99);Clostridia_1(89);Clostridiales(89);Ruminococcaceae(87);unclassified;unclassified;unclassified;
OTU_12056	0	0	0	0	0	0	0	0	0	0	0	0	0	0	0	0	0	0	0	2	4	4	0	0	0	0	0	0	0	0	0	0	0	1	0	0	0	0	0	0	0	Firmicutes(100);Clostridia_1(97);Clostridiales(97);Ruminococcaceae(96);unclassified;unclassified;unclassified;
OTU_12058	0	0	0	0	0	0	0	0	0	0	0	0	1	0	0	0	0	0	0	0	1	0	0	0	1	0	3	0	0	0	0	0	0	0	1	2	1	0	0	0	0	Firmicutes(99);Clostridia_1(99);Clostridiales(99);Ruminococcaceae(99);Gut_cluster_6(94);unclassified;unclassified;
OTU_12059	0	0	0	0	0	0	0	0	0	0	0	0	0	0	0	0	0	0	0	0	0	0	0	1	0	0	0	0	0	0	0	0	0	0	0	0	0	0	0	0	0	Firmicutes(100);Clostridia_1(99);Clostridiales(99);Ruminococcaceae(98);unclassified;unclassified;unclassified;
OTU_12062	0	0	0	0	0	0	0	0	0	0	0	0	0	0	0	0	0	0	0	1	1	1	0	0	0	0	0	0	0	0	0	0	0	0	0	0	0	0	0	0	0	Firmicutes(100);Clostridia_1(100);Clostridiales(100);Ruminococcaceae(100);Gut_cluster_7(96);unclassified;unclassified;
OTU_1207	0	0	0	0	0	0	0	0	0	0	0	0	0	0	0	0	0	0	0	4	2	12	0	0	0	0	0	0	0	0	0	0	0	0	0	0	0	0	0	0	0	Firmicutes(100);Clostridia_1(98);Clostridiales(98);Lachnospiraceae(96);unclassified;unclassified;unclassified;
OTU_12070	0	0	0	0	0	0	0	0	0	0	0	0	0	0	0	0	0	0	0	1	0	1	3	0	1	1	1	0	0	0	0	0	0	0	0	0	0	0	0	0	0	Firmicutes(100);Clostridia_2(100);Clostridiales_1(100);Veillonellaceae(100);Uncultured_8(100);unclassified;unclassified;
OTU_12072	0	0	0	0	0	0	0	0	0	0	0	0	0	0	0	0	0	0	0	0	0	0	0	0	1	1	0	6	0	0	0	0	0	0	0	0	0	0	0	0	0	Firmicutes(99);Clostridia_1(90);Clostridiales(90);Ruminococcaceae(90);Incertae_Sedis_1(85);unclassified;unclassified;
OTU_12073	0	0	0	0	0	0	0	0	0	0	0	0	0	0	0	0	0	0	0	0	0	0	0	0	0	0	0	0	0	0	0	0	0	0	0	0	0	0	0	1	0	unknown;unclassified;unclassified;unclassified;unclassified;unclassified;unclassified;
OTU_12074	0	0	0	0	0	0	0	0	0	0	0	0	0	0	0	0	0	0	0	2	5	3	0	0	0	0	1	0	0	0	0	0	0	0	0	0	0	0	0	0	0	Firmicutes(100);Clostridia_1(89);Clostridiales(89);Ruminococcaceae(80);unclassified;unclassified;unclassified;
OTU_12075	0	0	0	0	0	0	0	0	0	0	0	0	0	0	0	0	0	0	0	0	1	0	1	0	0	0	0	0	0	0	0	0	0	0	0	0	0	0	0	0	0	Firmicutes(96);unclassified;unclassified;unclassified;unclassified;unclassified;unclassified;
OTU_12077	0	0	0	0	0	0	0	0	0	0	0	0	0	0	0	0	0	0	0	0	0	0	0	0	0	0	0	0	0	0	0	0	0	0	0	0	0	0	0	1	0	Actinobacteria(100);Actinobacteria(100);unclassified;unclassified;unclassified;unclassified;unclassified;
OTU_12084	0	0	0	0	0	0	0	0	0	0	0	0	0	0	0	0	0	0	0	0	0	3	0	0	0	0	0	0	0	0	0	0	0	0	0	0	0	0	0	0	0	Firmicutes(83);Clostridia_1(81);Clostridiales(81);Lachnospiraceae(81);unclassified;unclassified;unclassified;
OTU_12086	0	0	0	0	0	0	0	0	0	0	0	0	0	0	0	0	0	0	0	0	1	1	0	0	0	0	0	0	0	0	0	0	0	0	0	0	0	0	0	0	0	Firmicutes(100);Clostridia_1(100);Clostridiales(100);Ruminococcaceae(100);Gut_cluster_7(99);unclassified;unclassified;
OTU_1209	0	0	0	0	0	0	1	0	0	0	0	0	0	2	3	0	0	0	0	0	0	0	0	0	0	0	0	0	0	0	0	0	0	0	0	0	0	0	0	0	0	Bacteroidetes(100);Bacteroidia(95);Bacteroidales(95);Marinilabiaceae(88);unclassified;unclassified;unclassified;
OTU_12091	0	0	0	0	0	0	0	0	0	0	0	0	0	0	0	0	2	4	3	1	2	1	4	4	7	6	1	1	0	1	1	0	0	2	1	0	0	0	0	0	0	Synergistetes(100);Synergistia(100);Synergistales(100);Synergistaceae(100);Termite_cockroach_cluster(98);unclassified;unclassified;
OTU_121	0	0	0	0	0	0	0	0	0	0	0	0	0	0	0	0	8	10	6	54	45	40	17	2	5	3	7	0	0	0	0	0	1	0	0	0	0	0	0	0	1115	Firmicutes(100);Clostridia_1(100);Clostridiales(100);Ruminococcaceae(100);unclassified;unclassified;unclassified;
OTU_1210	0	0	0	0	0	0	0	0	0	0	0	0	0	0	0	0	0	0	0	0	0	0	0	0	0	0	0	15	4	16	3	0	0	0	0	0	0	0	0	0	0	Spirochaetes(96);Spirochaetes(96);Spirochaetales(96);Spirochaetaceae_Treponema_I(85);unclassified;unclassified;unclassified;
OTU_12101	0	0	0	0	0	0	0	0	0	0	0	0	0	0	0	0	0	0	0	0	2	0	0	1	1	3	0	0	0	0	0	0	0	6	0	0	0	0	0	0	0	Firmicutes(100);Clostridia_1(98);Clostridiales(98);Ruminococcaceae(98);Gut_cluster_8(91);unclassified;unclassified;
OTU_1211	0	0	0	0	0	0	0	0	0	0	0	0	0	0	0	0	1	1	2	0	0	0	0	0	0	0	0	0	0	0	0	0	1	1	0	0	0	56	66	33	0	Spirochaetes(100);Spirochaetes(100);Spirochaetales(100);Spirochaetaceae_Treponema_I(97);unclassified;unclassified;unclassified;
OTU_12110	0	0	0	0	0	0	0	0	0	0	0	0	0	0	0	0	0	0	0	0	0	1	1	1	1	0	0	0	0	0	0	0	0	0	0	0	0	0	0	0	0	Firmicutes(99);unclassified;unclassified;unclassified;unclassified;unclassified;unclassified;
OTU_12113	0	0	0	0	0	0	0	0	0	0	0	0	0	0	0	0	0	0	0	1	0	1	0	0	0	0	2	0	0	0	0	0	0	0	0	0	0	1	1	0	0	Firmicutes(100);Clostridia_1(93);Clostridiales(93);Ruminococcaceae(89);unclassified;unclassified;unclassified;
OTU_12115	0	0	0	0	0	0	0	0	0	0	0	0	0	0	0	0	0	0	0	0	3	0	0	0	0	0	0	0	0	0	0	0	0	0	0	0	0	0	0	0	0	Firmicutes(100);Clostridia_1(100);Clostridiales(100);Lachnospiraceae(100);Incertae_Sedis_30(99);unclassified;unclassified;
OTU_12118	0	0	0	0	0	0	0	0	0	0	0	0	0	0	0	0	0	0	0	0	2	0	0	3	2	6	3	0	0	0	0	0	1	1	1	0	0	0	0	0	0	Firmicutes(93);Clostridia_1(92);Clostridiales(92);Lachnospiraceae(92);Candidatus_Arthromitus(91);unclassified;unclassified;
OTU_12122	0	0	0	0	0	0	0	0	0	0	0	0	0	0	0	0	0	0	0	0	0	0	0	1	0	0	0	0	0	0	0	0	0	0	0	0	0	0	0	0	0	Firmicutes(97);Clostridia_1(93);Clostridiales(93);Ruminococcaceae(92);unclassified;unclassified;unclassified;
OTU_12123	0	0	0	0	0	0	0	0	0	0	0	0	0	0	0	0	0	0	0	0	0	0	0	2	2	1	0	1	0	1	0	1	0	0	0	4	1	1	2	2	0	Spirochaetes(96);Spirochaetes(96);Spirochaetales(96);Leptospiraceae(96);Uncultured_3(85);unclassified;unclassified;
OTU_12128	0	0	0	0	0	0	0	0	0	0	0	0	0	0	0	0	0	0	0	0	0	0	0	0	0	0	0	0	0	0	0	0	0	1	0	0	0	0	0	0	0	Firmicutes(100);Clostridia_1(99);Clostridiales(99);Ruminococcaceae(99);Gut_cluster_8(93);unclassified;unclassified;
OTU_1213	0	0	0	0	0	0	0	0	0	0	0	0	0	0	0	0	0	0	1	0	0	0	0	0	0	0	0	0	0	0	0	0	0	0	0	0	0	0	0	0	0	Spirochaetes(96);Spirochaetes(96);CW-1_termite_group(91);unclassified;unclassified;unclassified;unclassified;
OTU_12130	0	0	0	0	0	0	0	0	0	0	0	0	0	0	0	0	0	0	0	0	0	0	0	0	0	0	0	0	0	0	0	0	0	0	0	0	0	0	0	0	2	Firmicutes(100);Clostridia_1(100);Clostridiales(100);Ruminococcaceae(100);Uncultured_12(91);unclassified;unclassified;
OTU_12132	0	0	0	0	0	0	0	0	0	0	0	0	0	0	0	0	0	0	0	0	1	0	0	0	0	0	0	0	0	0	0	0	0	1	1	0	0	0	0	0	0	Firmicutes(99);Clostridia_1(94);Clostridiales(94);Ruminococcaceae(93);unclassified;unclassified;unclassified;
OTU_12133	0	0	0	0	0	0	0	0	0	0	0	0	0	0	0	0	0	0	0	0	0	0	0	0	0	0	2	0	0	0	0	0	0	0	0	0	0	0	0	0	4	Synergistetes(100);Synergistia(100);Synergistales(100);Synergistaceae(100);Candidatus_Tammella(96);unclassified;unclassified;
OTU_12134	0	0	0	0	0	0	0	0	0	0	0	0	0	0	0	0	0	0	0	0	1	0	0	0	0	0	0	0	0	0	0	0	0	0	0	0	0	0	0	0	0	Firmicutes(100);Clostridia_1(100);Clostridiales(100);Lachnospiraceae(100);Termite_cluster(100);unclassified;unclassified;
OTU_12136	0	0	0	0	0	0	0	0	0	0	0	0	0	0	0	0	0	0	0	0	0	0	0	0	0	0	0	0	0	0	0	0	0	0	0	0	0	0	0	0	1	Firmicutes(91);unclassified;unclassified;unclassified;unclassified;unclassified;unclassified;
OTU_12137	0	0	0	0	0	0	0	0	0	0	0	0	0	0	0	0	0	0	0	0	0	0	0	0	0	0	0	0	0	0	0	0	0	0	0	0	0	0	0	0	2	Firmicutes(100);Clostridia_1(100);Clostridiales(100);Lachnospiraceae(100);Candidatus_Arthromitus(99);unclassified;unclassified;
OTU_12138	0	0	0	0	0	0	0	0	0	0	0	0	0	0	0	0	0	0	0	0	0	0	0	0	0	0	0	0	0	0	0	0	0	0	0	0	0	0	0	0	1	Firmicutes(94);Clostridia_1(90);Clostridiales(90);Lachnospiraceae(90);unclassified;unclassified;unclassified;
OTU_12139	0	0	0	0	0	0	0	0	0	0	0	0	0	0	0	0	0	0	0	0	0	0	0	0	0	0	0	0	0	0	0	0	0	0	0	0	0	0	0	0	2	Firmicutes(96);unclassified;unclassified;unclassified;unclassified;unclassified;unclassified;
OTU_1214	0	0	0	0	0	0	0	0	0	0	0	0	0	0	0	1	0	0	0	0	6	9	1	7	5	10	14	11	15	18	27	13	0	0	0	0	0	0	0	0	1	Firmicutes(100);Clostridia_1(100);Clostridiales(100);Family_XIII_Incertae_Sedis(100);Termite_cockroach_cluster_2(100);unclassified;unclassified;
OTU_12141	0	0	0	0	0	0	0	0	0	0	0	0	0	0	0	0	0	0	0	0	0	0	0	0	0	0	0	0	0	0	0	0	0	0	0	0	0	0	0	0	1	Firmicutes(98);Clostridia_1(96);Clostridiales(96);Lachnospiraceae(95);Candidatus_Arthromitus(82);unclassified;unclassified;
OTU_12146	0	0	0	0	0	0	0	0	0	0	0	0	0	0	0	0	0	0	0	0	0	0	0	0	0	0	3	0	0	0	0	0	0	0	0	0	0	0	0	0	0	Firmicutes(100);unclassified;unclassified;unclassified;unclassified;unclassified;unclassified;
OTU_12148	0	0	0	0	0	0	0	0	0	0	0	0	0	0	0	0	0	0	0	0	0	0	0	0	0	0	0	0	0	0	0	0	0	0	0	0	0	0	0	0	1	Firmicutes(99);Clostridia_1(98);Clostridiales(98);Lachnospiraceae(97);Candidatus_Arthromitus(94);unclassified;unclassified;
OTU_12149	0	0	0	0	0	0	0	0	0	0	0	0	0	0	0	1	0	0	0	0	0	0	0	1	0	0	0	0	0	0	0	0	6	1	1	1	1	0	0	0	0	Actinobacteria(100);Actinobacteria(100);Propionibacteriales(100);Propionibacteriaceae(100);Aestuariimicrobium(80);unclassified;unclassified;
OTU_1215	0	0	0	0	0	0	0	0	0	0	0	0	0	0	0	0	1	2	3	0	0	0	0	0	0	0	0	0	0	0	0	0	0	0	0	0	0	0	0	0	0	Firmicutes(100);unclassified;unclassified;unclassified;unclassified;unclassified;unclassified;
OTU_12150	0	1	0	2	1	1	2	0	0	0	2	0	0	0	0	1	0	0	0	0	0	0	1	0	1	0	0	0	0	0	0	1	0	2	2	4	0	0	1	0	0	Firmicutes(100);Clostridia_1(100);Clostridiales(100);Family_XI_Incertae_Sedis(100);Sedimentibacter(100);unclassified;unclassified;
OTU_12154	0	0	0	0	0	0	0	0	0	0	0	0	0	0	0	0	0	0	0	0	0	0	0	0	0	0	6	0	0	0	0	0	0	0	0	0	0	0	0	0	0	Firmicutes(99);Clostridia_1(98);Clostridiales(98);Family_XIII_Incertae_Sedis(98);Termite_cockroach_cluster_2(88);unclassified;unclassified;
OTU_12155	0	0	0	0	0	0	0	0	0	0	0	0	0	0	1	0	0	0	0	0	0	0	1	0	0	0	2	0	0	0	0	0	0	0	0	0	0	1	1	1	0	Spirochaetes(99);Spirochaetes(99);Spirochaetales(99);Spirochaetaceae_Treponema_I(96);unclassified;unclassified;unclassified;
OTU_12156	0	0	0	0	0	0	0	0	0	0	0	0	0	0	0	0	0	0	0	0	0	0	0	0	0	0	3	0	0	0	0	0	0	0	0	0	0	0	0	0	0	Firmicutes(96);Clostridia_1(94);Clostridiales(94);Ruminococcaceae(90);unclassified;unclassified;unclassified;
OTU_12157	6	10	9	10	0	0	0	0	0	0	10	0	0	0	0	0	0	0	0	0	0	0	0	0	0	0	65	0	0	4	1	1	0	0	0	0	0	0	0	0	0	Candidate_phylum_TG3(100);Subphylum_1(100);incertae_sedis(100);Termite_cluster_III(99);unclassified;unclassified;unclassified;
OTU_12158	0	0	0	0	0	0	0	0	0	0	0	0	0	0	0	0	0	0	0	0	0	0	0	0	0	0	1	0	0	0	0	0	0	0	0	0	0	0	0	0	0	Firmicutes(99);unclassified;unclassified;unclassified;unclassified;unclassified;unclassified;
OTU_1216	1	3	0	0	1	4	0	3	0	2	20	0	0	0	0	0	0	0	0	0	0	0	0	0	0	0	0	0	0	0	0	0	0	0	0	0	0	0	0	0	0	Bacteroidetes(100);Bacteroidia(100);Bacteroidales(100);Porphyromonadaceae_2(96);unclassified;unclassified;unclassified;
OTU_12160	0	0	0	0	0	0	0	0	0	0	0	0	0	0	0	0	1	1	1	0	0	1	1	1	1	3	1	0	0	0	0	0	0	0	0	1	1	0	0	0	8	Tenericutes(100);Mollicutes(100);RF9(100);unclassified;unclassified;unclassified;unclassified;
OTU_12161	0	0	0	0	0	0	0	0	0	0	0	0	0	0	0	0	0	0	0	0	0	0	0	0	0	0	0	0	0	0	0	0	0	0	0	0	0	0	0	0	7	Spirochaetes(98);Spirochaetes(98);CW-1_termite_group(96);unclassified;unclassified;unclassified;unclassified;
OTU_12163	0	0	0	0	0	0	0	0	0	0	0	0	0	0	0	0	0	0	0	1	0	1	0	0	0	0	0	0	0	0	0	0	0	0	0	0	0	0	0	0	0	Firmicutes(100);Clostridia_1(94);Clostridiales(94);Ruminococcaceae(94);Gut_cluster_9(90);unclassified;unclassified;
OTU_12164	0	0	0	0	0	0	0	0	0	0	0	0	0	0	0	0	0	0	0	0	0	0	0	0	0	0	0	0	0	0	0	0	0	0	0	0	0	0	0	0	4	Firmicutes(95);Clostridia_1(91);Clostridiales(91);Lachnospiraceae(91);Candidatus_Arthromitus(85);unclassified;unclassified;
OTU_12165	0	0	0	0	0	0	0	0	0	0	0	0	0	0	0	0	0	0	0	0	0	1	0	0	0	0	0	0	0	0	0	0	0	0	0	0	0	0	0	0	0	Firmicutes(100);Clostridia_1(100);Clostridiales(100);Ruminococcaceae(100);Insect_cluster(100);unclassified;unclassified;
OTU_12167	0	0	0	0	0	0	0	0	0	0	0	0	0	0	0	0	34	29	52	0	0	0	0	0	0	0	0	0	0	0	0	0	0	0	0	0	0	0	0	0	0	Spirochaetes(98);Spirochaetes(98);Spirochaetales(98);Spirochaetaceae_Treponema_I(82);unclassified;unclassified;unclassified;
OTU_12168	0	0	0	0	0	0	0	0	0	0	0	0	0	0	0	0	0	0	0	0	0	0	1	0	0	0	0	0	0	0	0	0	0	0	0	0	0	0	0	0	0	Firmicutes(100);Clostridia_1(100);Clostridiales(100);Ruminococcaceae(100);Gut_cluster_4(97);unclassified;unclassified;
OTU_12169	0	0	0	0	0	0	0	0	0	0	0	0	0	0	0	0	0	0	2	0	0	0	0	0	0	0	0	0	0	0	0	0	0	0	0	0	0	0	0	0	0	Firmicutes(100);Clostridia_1(98);Clostridiales(98);Lachnospiraceae(98);unclassified;unclassified;unclassified;
OTU_12171	0	0	0	0	0	0	0	0	0	0	0	0	0	0	0	0	0	0	0	0	1	0	0	0	0	0	0	0	0	0	0	0	0	0	0	0	1	0	0	0	0	Firmicutes(100);Clostridia_1(100);Clostridiales(100);Ruminococcaceae(100);unclassified;unclassified;unclassified;
OTU_12172	0	0	0	0	0	0	0	0	0	0	0	0	0	0	0	0	0	0	0	0	0	0	0	0	0	0	0	0	0	0	0	0	0	0	0	12	4	0	0	0	0	Firmicutes(96);Clostridia_1(89);Clostridiales(89);Lachnospiraceae(86);unclassified;unclassified;unclassified;
OTU_12173	0	0	0	0	0	0	0	0	0	0	0	0	0	0	0	0	0	0	0	0	0	0	0	0	0	0	0	0	0	0	0	0	0	0	0	0	2	0	0	0	0	Proteobacteria(97);Alphaproteobacteria(95);unclassified;unclassified;unclassified;unclassified;unclassified;
OTU_12174	0	0	0	0	0	0	0	0	0	0	0	0	0	0	0	0	0	0	0	0	0	0	0	0	0	0	0	0	0	0	0	0	0	0	0	0	1	0	0	0	0	Firmicutes(100);Clostridia_2(98);Clostridiales_1(96);Peptococcaceae_1(94);Uncultured_5(92);unclassified;unclassified;
OTU_12175	0	0	0	0	0	0	0	0	0	0	0	0	0	0	0	0	0	0	0	0	0	0	0	0	0	0	0	0	0	0	0	0	0	0	0	1	2	0	0	0	0	Firmicutes(100);Clostridia_1(100);Clostridiales(100);Lachnospiraceae(100);unclassified;unclassified;unclassified;
OTU_12178	0	0	0	0	0	0	0	0	0	0	0	0	0	0	0	0	0	0	0	0	1	0	0	0	0	0	0	0	0	0	0	0	0	0	0	0	0	0	0	0	0	Firmicutes(100);Clostridia_1(100);Clostridiales(100);Lachnospiraceae(100);Termite_cluster(100);unclassified;unclassified;
OTU_12179	0	0	0	0	0	0	0	0	0	0	0	0	0	0	0	0	0	0	0	0	1	0	2	0	0	0	0	0	0	0	0	0	0	0	0	0	0	0	0	0	0	Firmicutes(100);Clostridia_1(97);Clostridiales(97);Lachnospiraceae(97);Candidatus_Arthromitus(95);unclassified;unclassified;
OTU_1218	0	0	0	0	0	0	0	0	0	0	0	0	0	0	0	0	1	1	0	0	0	0	2	0	0	0	0	0	0	0	0	0	0	0	0	2	0	0	0	0	0	Firmicutes(100);Clostridia_1(98);Clostridiales(98);Ruminococcaceae(98);Gut_cluster_6(94);unclassified;unclassified;
OTU_12180	0	0	0	0	0	0	0	0	0	0	0	0	0	0	0	0	0	0	0	0	1	0	2	2	0	0	0	0	0	0	0	0	0	0	1	1	0	0	0	0	0	Firmicutes(100);Clostridia_1(99);Clostridiales(99);Lachnospiraceae(93);unclassified;unclassified;unclassified;
OTU_12182	0	0	0	0	0	0	0	0	0	0	0	0	0	0	0	0	0	0	0	0	0	1	0	0	0	0	0	0	0	0	0	0	0	0	0	0	0	0	0	0	0	Firmicutes(100);Clostridia_1(99);Clostridiales(99);Ruminococcaceae(99);Gut_cluster_4(83);unclassified;unclassified;
OTU_12183	0	0	0	0	0	0	0	0	0	0	0	0	0	0	0	0	0	0	0	0	0	0	0	0	0	0	0	0	0	0	0	0	0	0	0	1	1	0	0	0	0	Firmicutes(97);Clostridia_1(89);Clostridiales(89);Lachnospiraceae(88);unclassified;unclassified;unclassified;
OTU_12184	0	0	0	0	0	0	0	0	0	0	0	0	0	0	0	0	0	0	0	3	0	1	0	0	0	0	0	0	0	0	0	0	0	0	0	0	0	0	0	0	0	Candidate_phylum_TM7(100);Termite_cluster_1(96);unclassified;unclassified;unclassified;unclassified;unclassified;
OTU_12185	0	0	0	0	0	0	0	0	0	0	0	0	0	0	0	28	0	0	0	0	0	1	8	0	1	0	7	2	1	0	0	1	0	0	0	0	0	0	0	0	0	Spirochaetes(100);Spirochaetes(100);Spirochaetales(100);Spirochaetaceae_Treponema_I(96);unclassified;unclassified;unclassified;
OTU_12187	0	0	0	0	0	0	0	0	0	0	0	0	0	0	0	0	0	0	0	0	2	0	2	0	0	0	0	0	0	0	0	0	1	0	0	1	3	0	0	0	0	Firmicutes(100);Clostridia_1(99);Clostridiales(99);Ruminococcaceae(99);Gut_cluster_4(93);unclassified;unclassified;
OTU_1219	0	0	0	0	0	0	0	0	0	0	0	0	0	0	0	0	0	0	0	5	7	1	24	0	0	0	0	0	0	0	0	0	0	0	0	0	0	0	0	0	0	Firmicutes(96);Clostridia_1(90);Clostridiales(90);Lachnospiraceae(90);Candidatus_Arthromitus(80);unclassified;unclassified;
OTU_12192	0	0	0	0	0	0	0	0	0	0	0	0	0	0	0	0	0	0	0	0	0	0	0	0	0	0	0	0	0	0	0	0	0	0	0	2	2	0	0	0	0	Firmicutes(99);Clostridia_1(98);Clostridiales(98);Ruminococcaceae(98);unclassified;unclassified;unclassified;
OTU_12193	0	0	0	0	0	0	0	0	0	0	0	0	0	0	0	0	0	0	0	0	0	0	0	0	0	0	0	0	0	0	0	0	0	0	0	7	4	0	0	0	0	Firmicutes(100);Clostridia_1(100);Clostridiales(100);Lachnospiraceae(100);unclassified;unclassified;unclassified;
OTU_12194	0	0	0	0	0	0	0	0	0	0	0	0	0	0	0	0	0	0	0	0	0	0	0	0	0	0	0	0	0	0	0	0	2	0	0	0	0	0	0	0	0	Firmicutes(100);Clostridia_1(100);Clostridiales(100);Ruminococcaceae(100);Gut_cluster_4(100);unclassified;unclassified;
OTU_12195	0	0	0	0	0	0	0	0	0	0	0	0	0	0	0	0	0	0	0	0	0	0	0	0	0	0	0	0	0	0	0	0	0	0	0	0	1	0	0	0	0	Firmicutes(98);unclassified;unclassified;unclassified;unclassified;unclassified;unclassified;
OTU_12196	0	0	0	0	0	0	0	0	0	0	0	0	0	0	0	0	0	0	0	0	0	0	0	0	0	0	0	0	0	0	0	0	0	0	0	1	0	0	0	0	0	Firmicutes(100);Clostridia_1(100);Clostridiales(100);Ruminococcaceae(100);Ruminococcus_1(80);unclassified;unclassified;
OTU_12197	0	0	0	0	0	0	0	0	0	0	0	0	0	0	0	0	0	0	0	0	0	0	0	0	0	0	0	0	0	0	0	0	0	0	0	0	1	0	0	0	0	Firmicutes(99);Clostridia_1(98);Clostridiales(98);Lachnospiraceae(98);Candidatus_Arthromitus(90);unclassified;unclassified;
OTU_12198	0	0	0	0	0	0	0	0	0	0	0	0	0	0	0	0	0	0	0	1	2	0	1	0	0	0	0	0	0	1	0	2	0	0	0	0	0	0	0	0	0	Firmicutes(93);unclassified;unclassified;unclassified;unclassified;unclassified;unclassified;
OTU_122	9	11	13	7	13	29	23	24	14	21	40	22	12	0	0	2	0	0	0	0	0	0	0	0	0	0	0	0	0	0	0	0	0	0	0	4	4	0	0	2	0	Spirochaetes(100);Spirochaetes(100);Spirochaetales(100);Spirochaetaceae_5(100);M2PT2-76_termite_group(100);unclassified;unclassified;
OTU_12200	0	0	0	0	0	0	0	0	0	0	0	0	0	0	0	0	0	0	0	0	0	0	0	0	0	0	0	0	0	0	0	0	0	0	0	0	0	1	0	0	0	Firmicutes(100);Clostridia_1(100);Clostridiales(100);Lachnospiraceae(100);Candidatus_Arthromitus(95);unclassified;unclassified;
OTU_12202	0	0	0	0	0	0	0	0	0	0	0	0	0	0	0	0	0	0	0	0	0	0	0	0	0	0	0	0	0	0	0	0	0	0	0	1	0	0	0	0	0	Firmicutes(100);Clostridia_1(100);Clostridiales(100);Lachnospiraceae(100);Candidatus_Arthromitus(100);unclassified;unclassified;
OTU_12203	0	0	0	0	0	0	0	0	0	0	0	0	0	0	0	0	0	0	0	0	0	0	0	0	0	0	0	0	0	0	0	0	0	0	0	2	0	0	0	0	0	Firmicutes(94);Clostridia_1(90);Clostridiales(90);Ruminococcaceae(88);Gut_cluster_4(80);unclassified;unclassified;
OTU_12204	0	0	0	0	0	0	0	0	0	0	0	0	0	0	0	0	0	0	0	0	0	0	0	0	0	0	0	0	0	0	0	0	0	0	0	1	1	0	0	0	0	Firmicutes(100);Clostridia_1(100);Clostridiales(100);Ruminococcaceae(100);unclassified;unclassified;unclassified;
OTU_12205	0	0	0	0	0	0	0	0	0	0	0	0	0	0	0	0	0	0	0	0	0	0	0	0	1	1	0	0	0	0	0	0	0	0	0	0	0	0	0	0	0	Firmicutes(99);Clostridia_1(90);Clostridiales(90);Lachnospiraceae(90);Candidatus_Arthromitus(81);unclassified;unclassified;
OTU_12206	0	0	0	0	0	0	0	0	0	0	0	0	0	0	0	0	0	0	0	0	0	0	0	0	1	0	0	0	0	0	0	0	0	0	0	0	0	0	0	0	0	Firmicutes(99);Clostridia_1(89);Clostridiales(89);unclassified;unclassified;unclassified;unclassified;
OTU_12207	0	0	0	0	0	0	0	0	0	0	0	0	0	0	0	0	0	0	0	0	0	0	0	0	0	0	0	0	0	0	0	0	0	0	0	0	0	3	3	8	0	Synergistetes(100);Synergistia(100);Synergistales(100);Synergistaceae(100);Candidatus_Tammella(100);unclassified;unclassified;
OTU_12208	0	0	0	0	0	0	0	0	0	0	0	0	0	0	0	0	0	0	0	3	3	1	1	7	2	4	0	0	0	1	1	0	0	2	0	0	0	0	0	0	0	Firmicutes(100);Clostridia_1(100);Clostridiales(100);Ruminococcaceae(100);unclassified;unclassified;unclassified;
OTU_12209	0	0	0	0	0	0	0	0	0	0	0	0	0	0	0	0	0	0	0	0	0	0	0	1	0	0	0	0	0	0	0	0	0	0	0	0	0	0	0	1	0	Firmicutes(94);Clostridia_1(93);Clostridiales(93);Lachnospiraceae(81);unclassified;unclassified;unclassified;
OTU_12213	0	0	0	0	0	0	0	0	0	0	0	0	0	0	0	0	0	0	0	0	0	1	2	0	0	0	0	0	0	0	0	0	0	0	0	0	0	0	0	0	0	Firmicutes(100);Clostridia_2(100);Clostridiales_1(100);Veillonellaceae(100);Uncultured_8(100);unclassified;unclassified;
OTU_12215	0	0	0	0	0	0	0	0	0	0	0	0	0	0	0	0	0	0	0	0	0	0	0	0	0	0	0	0	0	0	0	0	0	1	0	0	0	0	0	0	0	Firmicutes(100);Clostridia_1(100);Clostridiales(100);Lachnospiraceae(100);Gut_cluster_15(90);unclassified;unclassified;
OTU_12216	0	0	0	0	0	0	0	0	0	0	0	0	0	0	0	0	0	0	0	0	0	0	0	0	0	0	0	0	0	0	0	0	0	0	0	0	0	1	1	1	0	Firmicutes(100);unclassified;unclassified;unclassified;unclassified;unclassified;unclassified;
OTU_12218	0	0	0	0	0	0	0	0	0	0	0	0	0	0	0	0	0	0	0	0	0	1	0	0	0	0	1	0	0	0	0	0	1	0	2	0	0	0	0	0	0	Firmicutes(100);Clostridia_1(97);Clostridiales(97);Ruminococcaceae(95);unclassified;unclassified;unclassified;
OTU_12219	0	0	0	0	0	0	0	0	0	0	0	0	0	0	0	0	0	0	0	0	0	0	0	0	0	0	0	0	0	0	0	0	0	1	0	2	2	0	0	0	0	Firmicutes(100);Clostridia_1(98);Clostridiales(98);Lachnospiraceae(98);unclassified;unclassified;unclassified;
OTU_1222	0	0	0	0	0	0	0	0	0	0	0	0	0	0	0	0	0	0	0	0	0	0	0	0	0	0	0	0	0	0	0	0	15	1	1	0	0	0	0	0	0	Firmicutes(100);Clostridia_1(98);Clostridiales(98);Lachnospiraceae(98);Candidatus_Arthromitus(97);unclassified;unclassified;
OTU_12220	0	0	0	0	0	0	0	0	0	0	0	0	0	0	0	0	0	0	0	0	0	0	0	0	0	0	0	0	0	0	0	0	0	0	0	1	0	0	0	0	0	Firmicutes(99);Clostridia_1(99);Clostridiales(99);Lachnospiraceae(99);Candidatus_Arthromitus(80);unclassified;unclassified;
OTU_12223	0	0	0	0	0	0	0	0	0	0	0	0	0	0	0	0	0	0	0	0	0	0	0	0	0	0	0	0	0	0	0	0	0	0	4	0	0	0	0	0	0	Firmicutes(99);Clostridia_1(99);Clostridiales(99);Ruminococcaceae(99);Gut_cluster_7(99);unclassified;unclassified;
OTU_12224	0	0	0	0	0	0	0	0	0	0	0	0	0	0	0	0	0	0	0	6	6	10	2	1	2	0	0	2	1	2	3	0	0	3	0	0	0	0	0	0	0	Firmicutes(100);Clostridia_1(100);Clostridiales(100);Ruminococcaceae(100);unclassified;unclassified;unclassified;
OTU_12225	0	0	0	0	0	0	0	0	0	0	0	0	0	0	0	0	0	0	0	0	0	0	0	0	0	0	0	0	0	0	0	0	0	4	1	0	0	0	0	0	0	Firmicutes(96);Clostridia_1(91);Clostridiales(91);Lachnospiraceae(91);unclassified;unclassified;unclassified;
OTU_12227	0	0	0	0	0	0	0	0	0	0	0	0	0	0	0	0	0	0	0	0	0	0	0	0	0	0	1	0	0	0	0	0	0	1	5	0	0	0	0	0	0	Firmicutes(98);Clostridia_1(98);Clostridiales(98);Lachnospiraceae(97);Candidatus_Arthromitus(94);unclassified;unclassified;
OTU_12228	0	0	0	0	0	0	0	0	0	0	0	0	0	0	0	0	0	0	0	0	0	0	0	0	0	0	0	0	0	0	0	0	0	0	0	0	0	1	0	0	0	Firmicutes(100);Clostridia_1(95);Clostridiales(95);Lachnospiraceae(94);Gut_cluster_13(94);unclassified;unclassified;
OTU_12229	0	0	0	0	0	0	0	0	0	0	0	0	0	0	0	0	0	0	0	0	0	0	0	0	0	0	1	0	0	0	0	0	0	0	0	0	0	0	0	0	0	Firmicutes(100);Clostridia_1(99);Clostridiales(99);Lachnospiraceae(99);Gut_cluster_14(88);unclassified;unclassified;
OTU_1223	0	0	0	0	0	0	0	0	0	0	0	0	0	0	0	0	2	1	0	0	0	0	0	0	0	0	0	0	0	0	0	0	0	0	0	0	0	0	0	0	0	Firmicutes(83);unclassified;unclassified;unclassified;unclassified;unclassified;unclassified;
OTU_12231	0	0	0	0	0	0	0	0	0	0	0	0	0	0	0	0	0	0	0	0	0	0	2	0	0	0	0	0	0	0	0	0	0	0	0	0	0	0	0	0	0	Firmicutes(100);Clostridia_1(100);Clostridiales(100);Ruminococcaceae(100);Gut_cluster_4(100);unclassified;unclassified;
OTU_12232	0	0	0	0	0	0	0	0	0	0	0	0	0	0	0	0	0	0	0	0	0	0	0	0	0	0	0	0	0	0	0	0	0	0	0	0	0	0	0	1	0	Firmicutes(100);Clostridia_1(100);Clostridiales(100);Ruminococcaceae(100);unclassified;unclassified;unclassified;
OTU_12235	0	0	0	0	0	0	0	0	0	0	0	0	0	0	0	0	0	0	0	0	0	0	0	0	0	0	0	0	0	0	0	0	0	0	0	0	0	0	0	1	0	Firmicutes(93);Clostridia_1(83);Clostridiales(83);Lachnospiraceae(82);unclassified;unclassified;unclassified;
OTU_12236	0	0	0	0	0	0	0	0	0	0	0	0	0	0	0	0	0	0	0	0	1	0	0	0	0	0	0	0	0	0	0	0	0	0	0	0	0	0	0	0	0	Firmicutes(100);Clostridia_1(100);Clostridiales(100);Lachnospiraceae(100);unclassified;unclassified;unclassified;
OTU_12237	0	0	0	0	0	0	0	0	0	0	0	0	0	0	0	0	0	0	0	0	0	0	3	0	0	0	0	0	0	0	0	0	0	0	0	0	0	0	0	0	0	Firmicutes(99);Clostridia_1(98);Clostridiales(98);Lachnospiraceae(98);unclassified;unclassified;unclassified;
OTU_12238	0	0	0	0	0	0	0	0	0	0	0	0	0	0	0	0	0	0	0	0	0	0	0	0	0	0	0	0	0	0	0	0	0	0	0	0	0	0	2	4	0	Spirochaetes(97);Spirochaetes(97);Spirochaetales(97);Spirochaetaceae_Treponema_I(92);unclassified;unclassified;unclassified;
OTU_12239	0	0	0	0	0	0	0	0	0	0	0	0	0	0	0	0	0	0	0	0	0	0	0	0	0	0	0	0	0	0	0	0	0	0	0	0	0	0	0	1	0	Firmicutes(96);Clostridia_1(95);Clostridiales(95);Lachnospiraceae(93);Termite_cluster(90);unclassified;unclassified;
OTU_1224	0	0	0	0	0	0	0	0	0	0	0	0	0	0	0	0	0	0	0	21	31	21	23	0	0	0	0	0	0	0	0	0	0	0	0	0	0	0	0	0	0	Firmicutes(100);Clostridia_1(100);Clostridiales(100);Ruminococcaceae(100);unclassified;unclassified;unclassified;
OTU_12240	0	0	0	0	0	0	0	0	0	0	0	0	0	0	0	0	2	1	1	0	2	0	4	0	0	0	3	1	0	0	0	0	1	0	1	0	0	0	1	1	1	Firmicutes(100);Clostridia_1(100);Clostridiales(100);Lachnospiraceae(100);Gut_cluster_14(98);unclassified;unclassified;
OTU_12243	0	0	0	0	0	0	0	0	0	0	0	0	0	0	0	0	0	0	0	0	1	0	8	0	0	0	0	0	0	0	0	0	0	0	0	0	0	0	0	0	0	unknown;unclassified;unclassified;unclassified;unclassified;unclassified;unclassified;
OTU_12246	0	0	0	0	0	0	0	0	0	0	0	0	0	0	0	0	0	0	0	1	0	4	3	0	0	0	0	0	0	0	0	0	0	0	0	0	0	0	0	0	0	Firmicutes(99);Clostridia_1(94);Clostridiales(94);Lachnospiraceae(94);unclassified;unclassified;unclassified;
OTU_1225	0	0	0	0	0	0	0	0	0	0	0	0	0	0	0	1	2	3	6	0	0	0	0	2	1	3	3	1	0	0	0	0	0	0	0	0	0	0	0	0	0	Bacteroidetes(100);Bacteroidia(100);Bacteroidales(100);Porphyromonadaceae_2(81);Termite_cluster_2(80);unclassified;unclassified;
OTU_12250	0	0	0	0	0	0	0	0	0	0	0	0	0	0	0	0	0	0	0	0	0	0	0	0	0	0	0	0	0	0	1	0	0	0	0	0	0	0	0	0	0	Firmicutes(100);unclassified;unclassified;unclassified;unclassified;unclassified;unclassified;
OTU_12253	0	0	0	0	0	0	0	0	0	0	0	0	0	0	0	0	0	0	0	0	0	0	0	0	0	0	0	0	0	0	0	0	0	1	0	0	0	0	0	0	0	Actinobacteria(100);Actinobacteria(100);unclassified;unclassified;unclassified;unclassified;unclassified;
OTU_12256	0	0	0	0	0	0	0	0	0	0	0	0	0	0	0	0	0	0	0	1	0	0	0	0	0	1	0	0	0	0	0	0	0	0	1	0	0	0	0	0	0	Firmicutes(99);Clostridia_1(96);Clostridiales(96);Ruminococcaceae(95);unclassified;unclassified;unclassified;
OTU_12259	0	0	0	0	0	0	0	0	0	0	0	0	0	0	0	0	0	0	0	2	0	1	0	0	0	0	0	0	0	0	0	0	0	0	0	0	0	0	0	0	0	Firmicutes(98);unclassified;unclassified;unclassified;unclassified;unclassified;unclassified;
OTU_1226	0	0	0	0	0	0	0	0	0	0	0	0	0	0	0	0	2	2	5	0	0	0	0	0	0	0	0	0	0	0	0	0	0	0	0	0	0	0	0	0	0	Firmicutes(100);Clostridia_1(100);Clostridiales(100);Family_XIII_Incertae_Sedis(100);Termite_cockroach_cluster_2(95);unclassified;unclassified;
OTU_12260	0	0	0	0	0	0	0	0	0	0	0	0	0	0	0	0	0	0	0	5	3	1	0	0	0	0	0	0	0	0	0	0	0	0	0	0	0	0	0	0	0	Firmicutes(100);Clostridia_1(97);Clostridiales(97);Ruminococcaceae(97);Gut_cluster_8(84);unclassified;unclassified;
OTU_12261	0	0	0	0	0	0	0	0	0	0	0	0	0	0	0	0	0	0	0	0	0	1	0	0	0	0	0	0	0	0	0	0	0	0	0	0	0	0	0	0	0	Firmicutes(99);Clostridia_1(99);Clostridiales(99);Lachnospiraceae(97);Candidatus_Arthromitus(82);unclassified;unclassified;
OTU_1227	0	0	0	0	0	0	0	0	0	0	0	0	0	12	36	0	0	0	0	0	0	0	0	0	0	0	0	0	0	0	0	0	0	0	0	0	0	0	0	0	0	Bacteroidetes(100);Bacteroidia(100);Bacteroidales(100);Porphyromonadaceae_Gut_group(100);Termite_cluster_I(100);unclassified;unclassified;
OTU_12276	0	0	0	0	0	0	0	0	0	0	0	0	0	0	0	0	0	0	0	5	2	0	2	0	1	1	0	0	0	0	0	0	0	0	0	0	0	0	0	0	0	Firmicutes(98);Clostridia_1(96);Clostridiales(96);Lachnospiraceae(95);unclassified;unclassified;unclassified;
OTU_12277	0	0	0	0	0	0	0	0	0	0	0	0	0	0	0	0	0	0	0	0	0	0	0	0	0	0	0	0	0	0	0	0	0	0	1	0	0	0	0	0	0	Firmicutes(99);Clostridia_1(95);Clostridiales(94);Ruminococcaceae(94);unclassified;unclassified;unclassified;
OTU_12279	0	0	0	0	0	0	0	0	0	0	0	0	0	0	0	0	0	0	0	0	0	0	0	0	0	0	0	0	0	0	0	0	0	0	0	0	0	1	0	0	0	Firmicutes(100);Clostridia_2(99);Clostridiales_1(98);Peptococcaceae_1(98);Uncultured_5(98);unclassified;unclassified;
OTU_1228	0	0	0	0	0	0	0	0	0	0	0	0	0	0	0	0	0	0	0	0	0	0	0	0	0	0	0	8	9	6	14	0	0	0	0	0	0	0	0	0	0	Spirochaetes(100);Spirochaetes(100);Spirochaetales(100);Spirochaetaceae_Treponema_I(99);Treponema_Ia(97);unclassified;unclassified;
OTU_12280	0	0	0	0	0	0	0	0	0	0	0	0	0	0	0	0	0	0	0	0	0	0	0	0	0	0	0	0	0	0	0	0	0	1	1	0	0	0	0	0	0	Firmicutes(90);unclassified;unclassified;unclassified;unclassified;unclassified;unclassified;
OTU_12281	0	0	0	0	0	0	0	0	0	0	0	0	0	0	0	0	0	0	0	0	0	0	0	0	0	4	0	0	0	0	0	0	0	0	0	0	0	0	0	0	0	Firmicutes(100);Clostridia_1(100);Clostridiales(100);Ruminococcaceae(100);Gut_cluster_4(100);unclassified;unclassified;
OTU_12282	0	0	0	0	0	0	0	0	0	0	0	0	0	0	0	0	0	0	0	0	0	0	0	1	0	1	0	0	0	0	0	0	0	1	0	0	0	0	0	0	0	Firmicutes(100);Clostridia_1(99);Clostridiales(99);Lachnospiraceae(99);Candidatus_Arthromitus(96);unclassified;unclassified;
OTU_12283	0	0	0	0	0	0	0	0	0	0	0	0	0	0	0	0	0	0	0	0	0	0	0	0	0	0	0	0	0	0	0	0	0	1	1	0	0	0	0	0	0	Firmicutes(100);Clostridia_1(96);Clostridiales(96);Lachnospiraceae(96);Gut_cluster_13(91);unclassified;unclassified;
OTU_12285	0	0	0	0	0	0	0	0	0	0	0	0	0	0	0	0	0	0	0	0	0	0	0	0	0	1	0	0	0	0	0	0	0	0	0	0	0	0	0	0	0	Firmicutes(99);Clostridia_1(97);Clostridiales(97);Lachnospiraceae(97);unclassified;unclassified;unclassified;
OTU_12287	0	0	0	0	0	0	0	0	0	0	0	0	0	0	0	0	0	0	0	0	0	1	0	0	0	0	0	0	0	0	0	0	0	0	0	0	0	0	0	0	0	Firmicutes(100);Clostridia_1(85);Clostridiales(85);Ruminococcaceae(83);unclassified;unclassified;unclassified;
OTU_12288	0	0	0	0	0	0	0	0	0	0	0	0	0	0	0	0	0	0	0	0	0	0	1	0	0	1	0	0	1	0	0	0	0	2	1	0	1	0	0	0	0	Tenericutes(100);Mollicutes(100);RF9(100);unclassified;unclassified;unclassified;unclassified;
OTU_1229	0	0	0	0	0	0	0	0	0	0	0	0	0	0	0	0	0	0	0	0	0	0	0	0	0	0	0	290	56	43	20	2	0	0	0	0	0	0	0	0	0	Spirochaetes(100);Spirochaetes(100);Spirochaetales(100);Spirochaetaceae_Treponema_I(97);unclassified;unclassified;unclassified;
OTU_12291	0	0	0	0	0	0	0	0	0	0	0	0	0	0	0	0	0	0	0	0	0	0	1	0	0	0	0	0	0	0	0	0	0	0	0	0	0	0	0	0	0	Firmicutes(99);Clostridia_1(88);Clostridiales(88);Lachnospiraceae(88);unclassified;unclassified;unclassified;
OTU_12292	0	0	0	0	0	0	0	1	0	0	1	0	0	0	0	0	0	0	0	0	0	0	0	0	0	0	0	0	0	0	0	0	0	0	1	1	0	0	0	0	0	Firmicutes(100);Clostridia_1(100);Clostridiales(100);Clostridiaceae_1(100);Clostridium_1(99);unclassified;unclassified;
OTU_12293	0	0	0	0	1	0	0	0	0	0	0	0	0	0	0	0	0	0	0	0	0	0	0	0	0	0	0	0	0	0	0	0	0	0	0	0	0	0	0	0	0	Firmicutes(100);Clostridia_1(100);Clostridiales(100);Lachnospiraceae(100);unclassified;unclassified;unclassified;
OTU_12294	0	0	0	0	0	0	0	0	0	0	0	0	0	0	0	0	0	0	0	0	0	0	0	0	0	0	0	0	0	0	0	0	1	7	0	0	0	0	0	0	0	Spirochaetes(99);Spirochaetes(99);Spirochaetales(99);Spirochaetaceae_Treponema_I(96);unclassified;unclassified;unclassified;
OTU_12295	0	0	0	0	0	0	0	0	0	0	0	0	0	0	0	0	0	0	0	0	0	0	0	0	0	0	0	0	0	0	0	0	0	0	0	0	0	0	1	3	0	Firmicutes(99);Clostridia_1(98);Clostridiales(98);Ruminococcaceae(96);unclassified;unclassified;unclassified;
OTU_12296	0	0	0	0	0	0	0	0	0	0	0	0	0	0	0	0	0	0	0	0	0	0	0	0	0	0	0	0	0	0	0	0	0	1	2	0	0	0	0	0	0	Firmicutes(92);unclassified;unclassified;unclassified;unclassified;unclassified;unclassified;
OTU_12297	0	0	0	0	0	0	0	0	0	0	0	0	0	0	0	0	0	0	0	0	0	0	0	0	0	0	0	0	0	0	0	0	0	5	3	0	0	0	0	0	0	Firmicutes(95);Clostridia_1(91);Clostridiales(91);Lachnospiraceae(91);unclassified;unclassified;unclassified;
OTU_12299	0	0	0	0	0	0	0	0	0	0	0	0	0	0	0	0	0	0	0	0	1	0	0	0	0	0	0	0	0	0	0	0	0	0	0	0	0	0	0	0	0	Bacteroidetes(100);Bacteroidia(98);Bacteroidales(98);Porphyromonadaceae_Cluster_V(91);unclassified;unclassified;unclassified;
OTU_123	0	0	0	0	0	0	0	0	0	0	0	0	0	0	0	0	0	0	0	0	0	0	0	0	0	0	1	144	27	68	91	13	0	0	0	0	0	0	0	0	0	Firmicutes(100);Clostridia_1(100);Clostridiales(100);Ruminococcaceae(100);unclassified;unclassified;unclassified;
OTU_12300	0	0	0	0	0	0	0	0	0	0	0	0	0	0	0	0	0	0	0	0	0	0	0	0	0	0	0	0	0	0	0	0	0	0	0	0	0	1	1	3	0	Firmicutes(99);Clostridia_1(99);Clostridiales(99);Ruminococcaceae(97);unclassified;unclassified;unclassified;
OTU_12301	0	0	0	0	0	0	0	0	0	0	0	0	0	0	0	1	0	0	0	0	0	0	0	0	0	0	0	0	0	0	0	0	1	4	4	0	0	0	0	0	0	Firmicutes(100);Clostridia_1(100);Clostridiales(100);Ruminococcaceae(99);unclassified;unclassified;unclassified;
OTU_12302	0	0	0	0	0	0	0	0	0	0	0	0	0	0	0	0	0	0	0	0	0	0	0	0	0	1	0	0	0	0	0	0	0	0	0	0	0	0	0	0	0	Firmicutes(94);Clostridia_1(80);unclassified;unclassified;unclassified;unclassified;unclassified;
OTU_12307	0	0	0	0	0	0	0	0	0	0	0	0	0	0	0	0	0	0	0	0	0	0	0	0	0	0	2	0	0	0	0	0	0	0	0	0	0	0	0	0	0	Firmicutes(100);Clostridia_1(100);Clostridiales(100);Lachnospiraceae(100);Gut_cluster_15(91);unclassified;unclassified;
OTU_1231	0	0	0	0	0	0	0	0	0	0	0	0	0	0	0	0	0	0	0	0	2	0	8	4	1	1	4	0	0	0	0	0	0	0	0	4	3	9	34	29	0	Firmicutes(100);Clostridia_1(100);Clostridiales(100);Lachnospiraceae(100);Gut_cluster_14(93);unclassified;unclassified;
OTU_12310	0	0	0	0	0	0	0	0	0	0	0	0	0	0	0	0	0	0	0	0	0	0	0	0	0	0	0	0	0	0	1	0	0	0	0	0	0	0	0	0	0	Firmicutes(99);Clostridia_1(90);Clostridiales(90);Lachnospiraceae(87);Candidatus_Arthromitus(86);unclassified;unclassified;
OTU_12313	0	0	0	0	0	0	0	0	0	0	0	0	0	0	0	0	0	0	0	0	0	0	0	0	1	0	0	0	1	1	1	1	1	0	0	0	0	0	0	0	0	Firmicutes(99);Clostridia_1(91);Clostridiales(91);Lachnospiraceae(91);unclassified;unclassified;unclassified;
OTU_12314	0	0	0	0	0	0	0	0	0	0	0	0	0	0	0	0	0	0	0	0	0	0	0	0	0	0	0	1	1	0	0	0	0	0	0	0	0	0	0	0	0	Firmicutes(97);Clostridia_1(82);Clostridiales(82);Lachnospiraceae(82);unclassified;unclassified;unclassified;
OTU_12315	0	0	0	0	0	0	0	0	0	0	0	0	0	0	0	0	0	0	0	0	0	0	0	0	0	0	0	0	1	1	1	0	0	0	0	0	0	0	0	0	0	Bacteroidetes(100);Bacteroidia(100);Bacteroidales(100);Porphyromonadaceae_Cluster_V(92);unclassified;unclassified;unclassified;
OTU_12316	0	0	0	0	0	0	0	0	0	0	0	0	0	0	0	0	0	0	0	0	0	0	0	0	0	0	0	0	0	0	0	0	0	0	0	1	7	0	0	0	0	Lentisphaerae(100);Lentisphaeria(100);CVer-2_termite_group(95);unclassified;unclassified;unclassified;unclassified;
OTU_12317	0	0	0	0	0	0	0	0	0	0	0	0	0	0	0	0	0	0	0	0	0	0	0	0	0	0	0	0	0	0	0	0	0	0	0	7	3	0	0	0	0	Spirochaetes(100);Spirochaetes(100);Spirochaetales(100);Spirochaetaceae_Treponema_I(92);unclassified;unclassified;unclassified;
OTU_1232	65	89	57	133	8	0	0	0	0	0	155	1	0	0	0	0	0	0	0	0	0	0	0	0	0	0	0	0	0	0	0	0	0	0	0	0	0	0	0	0	0	Fibrobacteres(100);Subphylum_2(100);Insect_cluster(100);Termite_cluster_I(100);Subcluster_Ib(100);unclassified;unclassified;
OTU_12320	0	0	0	0	0	0	0	0	0	0	0	0	0	0	0	0	0	0	0	0	0	0	0	0	0	0	0	0	0	0	0	0	1	0	0	0	0	0	0	0	0	Actinobacteria(100);Actinobacteria(100);Corynebacteriales(93);Mycobacteriaceae(93);Mycobacterium(93);unclassified;unclassified;
OTU_12322	0	0	0	0	0	0	0	0	0	0	0	0	0	0	0	0	0	0	0	0	0	0	0	0	0	0	0	0	0	0	0	0	0	0	0	2	6	0	0	0	0	Firmicutes(100);Clostridia_1(99);Clostridiales(99);Lachnospiraceae(98);Candidatus_Arthromitus(89);unclassified;unclassified;
OTU_12324	0	0	0	0	0	0	0	0	0	0	0	0	0	0	0	0	0	0	0	0	0	0	1	0	0	1	0	0	0	0	0	0	0	0	0	4	4	0	0	0	2	Firmicutes(100);Clostridia_1(91);Clostridiales(91);Ruminococcaceae(91);unclassified;unclassified;unclassified;
OTU_12325	0	0	0	0	0	0	0	0	0	0	0	0	0	0	0	0	0	0	0	0	0	0	0	0	0	0	0	0	0	0	0	0	0	0	0	1	0	0	0	0	0	Firmicutes(100);Clostridia_1(100);Clostridiales(100);Lachnospiraceae(100);Candidatus_Arthromitus(99);unclassified;unclassified;
OTU_12326	0	0	0	0	0	0	0	0	0	0	0	0	0	0	0	0	0	0	0	0	0	0	0	1	1	0	0	0	0	0	0	0	1	15	12	1	14	0	1	0	0	Spirochaetes(100);Spirochaetes(100);Spirochaetales(100);Spirochaetaceae_Treponema_I(99);Treponema_Ia(87);unclassified;unclassified;
OTU_12327	0	0	0	0	0	0	0	0	0	0	0	0	0	0	0	0	0	0	0	0	0	0	0	0	0	0	1	0	0	0	0	0	0	1	0	0	1	0	0	0	0	Firmicutes(100);Clostridia_1(100);Clostridiales(100);Ruminococcaceae(100);unclassified;unclassified;unclassified;
OTU_12328	0	0	0	0	0	0	0	0	0	0	0	0	0	0	0	0	0	0	0	0	0	0	0	0	0	0	0	0	0	0	0	0	0	0	0	0	3	0	0	0	0	Firmicutes(98);Clostridia_1(92);Clostridiales(92);Lachnospiraceae(92);unclassified;unclassified;unclassified;
OTU_12329	0	0	0	0	0	0	0	0	0	0	0	0	0	0	0	2	0	0	0	0	0	0	0	0	0	0	4	0	3	4	2	15	2	1	2	0	7	0	0	0	0	Planctomycetes(95);vadinHA49(90);Insect_cluster(84);unclassified;unclassified;unclassified;unclassified;
OTU_1233	0	0	0	0	0	0	0	0	0	0	0	0	0	0	0	0	1	0	2	0	0	0	0	0	0	0	0	0	0	0	0	0	0	0	0	0	0	0	0	0	0	Firmicutes(89);unclassified;unclassified;unclassified;unclassified;unclassified;unclassified;
OTU_12332	0	0	0	0	0	0	0	0	0	0	0	0	0	0	0	0	0	0	0	0	0	0	0	0	1	0	4	0	0	0	1	1	0	0	0	1	2	0	0	0	0	Planctomycetes(92);unclassified;unclassified;unclassified;unclassified;unclassified;unclassified;
OTU_12334	0	0	0	0	0	0	0	0	0	0	0	0	0	0	0	2	0	0	0	1	2	0	0	0	0	0	0	0	0	0	0	0	0	0	0	1	2	0	0	0	0	Actinobacteria(100);Actinobacteria(100);Coriobacteriales(100);Coriobacteriaceae(100);Uncultured_10(99);unclassified;unclassified;
OTU_12335	0	0	0	0	0	0	0	0	0	0	0	0	0	0	0	0	0	0	0	0	0	0	0	0	0	0	0	0	0	0	0	0	0	0	1	1	0	0	0	0	0	Firmicutes(100);Clostridia_1(100);Clostridiales(100);Lachnospiraceae(100);Candidatus_Arthromitus(87);unclassified;unclassified;
OTU_12336	0	0	0	0	0	0	0	0	0	0	0	0	0	0	0	0	0	0	0	0	0	0	0	0	0	0	0	0	0	0	0	0	0	0	0	1	0	0	0	0	0	Actinobacteria(100);Actinobacteria(100);Acidimicrobiales(100);Uncultured_6(99);unclassified;unclassified;unclassified;
OTU_12339	0	0	0	0	0	0	0	0	0	0	2	3	2	0	0	0	0	0	0	0	0	0	0	0	0	0	0	0	0	0	0	0	0	0	0	1	0	0	0	0	0	Spirochaetes(100);Spirochaetes(100);Spirochaetales(100);Spirochaetaceae_Treponema_I(100);Treponema_If(99);unclassified;unclassified;
OTU_1234	0	0	0	0	0	0	0	0	0	0	0	0	0	0	0	0	4	3	4	0	0	0	0	0	0	0	0	0	0	0	0	0	0	0	0	0	0	0	0	0	0	Firmicutes(99);unclassified;unclassified;unclassified;unclassified;unclassified;unclassified;
OTU_12340	0	0	0	0	0	0	0	0	0	0	0	0	0	0	0	0	0	0	0	0	0	0	0	0	0	0	1	0	0	0	0	0	0	1	0	0	1	0	0	0	0	Firmicutes(97);Clostridia_1(95);Clostridiales(95);Lachnospiraceae(95);Gut_cluster_14(84);unclassified;unclassified;
OTU_12341	0	0	0	0	0	0	0	0	0	0	0	0	0	0	0	0	0	0	0	0	0	0	0	0	0	0	0	0	0	0	1	0	0	0	0	0	0	0	0	0	0	Firmicutes(93);unclassified;unclassified;unclassified;unclassified;unclassified;unclassified;
OTU_12342	0	0	0	0	0	0	0	0	0	0	0	0	0	0	0	0	0	0	0	0	0	0	0	0	0	0	0	0	0	0	0	0	0	0	0	1	1	0	0	0	0	Firmicutes(100);Clostridia_1(100);Clostridiales(100);Lachnospiraceae(100);Gut_cluster_14(90);unclassified;unclassified;
OTU_12343	0	0	0	0	0	0	0	0	0	0	0	0	0	0	0	0	0	0	0	0	0	0	0	0	0	0	0	1	0	0	0	0	0	0	0	0	0	0	0	0	0	Bacteroidetes(100);Bacteroidia(100);Bacteroidales(100);Porphyromonadaceae_Cluster_V(97);unclassified;unclassified;unclassified;
OTU_12345	0	0	0	0	0	0	0	0	0	0	0	0	0	0	0	0	0	0	0	0	0	0	0	0	0	0	0	0	0	0	0	0	0	0	0	1	0	0	0	0	0	Firmicutes(99);Clostridia_1(99);Clostridiales(99);Lachnospiraceae(99);unclassified;unclassified;unclassified;
OTU_12347	0	0	0	0	0	0	0	0	0	0	0	0	0	0	0	0	0	0	0	0	0	0	0	0	0	0	0	0	0	1	1	0	0	0	0	0	0	0	0	0	0	Firmicutes(84);unclassified;unclassified;unclassified;unclassified;unclassified;unclassified;
OTU_12349	0	0	0	0	0	0	0	0	0	0	0	0	0	0	0	0	0	0	0	1	2	0	3	1	1	1	1	0	0	0	0	0	1	1	2	3	0	0	0	0	0	Firmicutes(100);Clostridia_1(100);Clostridiales(100);Ruminococcaceae(100);unclassified;unclassified;unclassified;
OTU_1235	0	0	0	0	0	0	0	0	0	0	0	0	0	0	0	0	0	1	3	0	0	0	0	0	0	0	0	0	0	0	0	0	0	0	0	0	0	0	0	0	0	Firmicutes(93);Clostridia_1(85);Clostridiales(85);Lachnospiraceae(84);unclassified;unclassified;unclassified;
OTU_12357	0	0	0	0	0	0	0	0	0	0	0	0	0	0	0	0	0	0	0	1	0	0	0	0	0	0	0	0	0	0	0	0	0	0	0	1	0	0	0	0	0	Firmicutes(100);Clostridia_1(98);Clostridiales(98);Lachnospiraceae(96);unclassified;unclassified;unclassified;
OTU_12358	0	0	0	0	0	0	0	0	0	0	0	0	0	0	0	0	0	0	0	0	0	0	0	1	0	0	0	0	0	0	0	0	0	0	0	0	0	0	0	0	0	unknown;unclassified;unclassified;unclassified;unclassified;unclassified;unclassified;
OTU_1236	0	0	0	0	0	0	0	0	0	0	0	0	0	0	0	0	0	0	0	0	0	0	0	0	0	0	96	15	15	10	17	20	0	0	0	0	0	0	0	0	0	Synergistetes(100);Synergistia(100);Synergistales(100);Synergistaceae(100);Candidatus_Tammella(100);unclassified;unclassified;
OTU_12363	0	0	0	0	0	0	0	0	0	0	0	0	0	0	0	0	0	0	0	0	0	0	2	1	1	1	2	0	1	2	0	1	0	0	4	0	0	0	0	0	0	Firmicutes(100);Clostridia_1(100);Clostridiales(100);Ruminococcaceae(100);Uncultured_12(99);unclassified;unclassified;
OTU_12364	0	0	0	0	0	0	0	0	0	0	0	0	0	0	0	1	0	1	0	1	2	4	3	2	2	1	3	0	0	0	0	0	2	1	3	0	0	0	1	0	1	Firmicutes(100);Clostridia_1(100);Clostridiales(100);Ruminococcaceae(100);Uncultured_12(100);unclassified;unclassified;
OTU_12367	0	0	0	0	0	0	0	0	0	0	0	0	0	0	0	0	0	0	0	0	0	0	0	0	0	0	0	0	0	0	0	0	0	0	0	0	1	0	0	0	0	Firmicutes(82);unclassified;unclassified;unclassified;unclassified;unclassified;unclassified;
OTU_1237	0	0	0	0	0	0	0	0	0	0	0	0	0	0	0	0	3	6	1	0	0	0	0	0	0	0	4	0	0	0	0	1	0	0	0	1	1	0	0	0	0	Synergistetes(100);Synergistia(100);Synergistales(100);Synergistaceae(100);Termite_cockroach_cluster(100);unclassified;unclassified;
OTU_12374	2	7	2	2	0	0	0	0	0	1	0	0	0	0	0	0	0	0	0	0	0	0	0	0	0	0	0	0	0	0	0	0	0	0	0	0	0	0	0	0	0	Firmicutes(100);Clostridia_1(97);Clostridiales(97);Lachnospiraceae(95);unclassified;unclassified;unclassified;
OTU_1238	0	0	0	0	0	0	0	0	0	0	0	0	0	0	0	0	0	0	0	0	0	0	0	0	0	0	6	0	0	0	0	0	0	0	0	1	0	0	0	0	0	Firmicutes(100);Clostridia_1(100);Clostridiales(100);Lachnospiraceae(100);Gut_cluster_13(100);unclassified;unclassified;
OTU_12384	331	301	246	207	549	221	282	304	157	1092	0	73	0	0	0	0	0	0	0	0	0	0	0	0	0	0	0	0	0	0	0	0	0	0	1	0	0	0	0	0	0	Spirochaetes(100);Spirochaetes(100);Spirochaetales(100);Spirochaetaceae_Treponema_I(100);Treponema_Ic(97);unclassified;unclassified;
OTU_12385	0	0	0	0	0	0	0	0	0	0	0	0	0	0	0	0	0	0	0	8	2	0	0	0	0	0	0	0	0	0	0	0	0	0	0	4	0	0	0	1	1	Firmicutes(100);Clostridia_1(99);Clostridiales(99);Ruminococcaceae(99);unclassified;unclassified;unclassified;
OTU_12386	0	0	0	0	0	0	0	0	0	0	0	0	0	0	0	0	0	0	0	0	0	0	0	0	0	0	0	0	0	0	0	0	0	0	0	0	0	0	0	0	1	Firmicutes(95);Clostridia_1(83);Clostridiales(82);Lachnospiraceae(80);Gut_cluster_13(80);unclassified;unclassified;
OTU_12389	0	0	0	0	0	0	0	0	0	0	0	0	0	0	0	0	0	0	0	0	0	0	0	0	1	1	3	0	0	0	0	0	0	0	0	0	0	0	0	0	0	Bacteroidetes(100);Bacteroidia(100);Bacteroidales(100);Porphyromonadaceae_2(98);Termite_cluster_3(98);unclassified;unclassified;
OTU_1239	0	0	0	0	0	0	0	0	0	0	0	0	0	0	0	0	3	3	10	0	1	0	0	4	4	3	19	5	8	7	5	20	0	0	0	5	4	0	0	0	0	Planctomycetes(95);unclassified;unclassified;unclassified;unclassified;unclassified;unclassified;
OTU_12391	0	0	0	0	0	0	0	0	0	0	0	0	0	3	2	0	0	0	0	0	0	0	0	0	0	0	0	0	0	0	0	0	0	0	0	0	0	0	0	0	0	Deferribacteres(100);Deferribacteres(100);Deferribacterales(100);Deferribacteraceae(100);Mucispirillum(100);unclassified;unclassified;
OTU_12393	0	0	0	0	0	0	0	0	0	0	0	0	0	0	1	0	0	0	0	1	0	0	0	0	0	0	0	0	0	0	0	0	0	0	3	0	0	0	0	0	0	Spirochaetes(100);Spirochaetes(100);Spirochaetales(100);Spirochaetaceae_Treponema_I(96);unclassified;unclassified;unclassified;
OTU_12397	0	0	0	0	0	0	0	0	0	0	0	0	0	1	0	0	0	0	0	0	1	0	0	0	0	0	0	0	0	0	0	0	0	0	0	0	0	0	0	0	0	Cyanobacteria(98);Cyanobacteria(98);Cyanobacteriales(98);C0d-2(98);unclassified;unclassified;unclassified;
OTU_1240	0	0	0	0	0	0	0	0	0	0	0	0	0	16	0	0	0	0	0	0	0	0	0	0	0	0	0	0	0	0	0	0	0	0	0	0	0	0	0	0	0	Spirochaetes(100);Spirochaetes(100);Spirochaetales(100);Spirochaetaceae_Treponema_I(100);Treponema_If(99);unclassified;unclassified;
OTU_12401	0	1	2	1	0	2	2	2	1	0	0	0	0	0	0	0	0	0	0	1	0	0	1	1	1	1	3	0	0	0	0	0	12	4	2	1	1	0	0	0	0	Bacteroidetes(100);Bacteroidia(100);Bacteroidales(100);Porphyromonadaceae_Gut_group(100);Termite_cluster_II(100);unclassified;unclassified;
OTU_1241	0	0	0	0	0	0	0	0	0	0	0	0	0	0	0	0	2	2	3	0	0	0	0	0	0	0	0	0	0	0	0	0	0	0	0	0	0	0	0	0	0	Firmicutes(100);Clostridia_2(100);Clostridiales_1(100);Veillonellaceae(100);Uncultured_8(100);unclassified;unclassified;
OTU_12413	0	0	0	0	0	0	0	0	0	0	0	0	0	8	8	0	0	0	0	0	0	0	0	0	0	0	0	0	0	0	0	0	0	0	0	0	0	0	0	0	0	Spirochaetes(100);Spirochaetes(100);Spirochaetales(100);Spirochaetaceae_Treponema_I(89);Treponema_Ia(87);unclassified;unclassified;
OTU_12414	0	0	0	0	0	0	0	0	0	0	0	0	0	0	0	0	0	0	0	4	1	4	2	1	1	2	2	0	0	0	1	2	1	3	1	2	1	0	0	0	0	Firmicutes(100);Clostridia_1(96);Clostridiales(96);Ruminococcaceae(94);unclassified;unclassified;unclassified;
OTU_12418	0	0	0	0	0	0	0	0	0	0	0	0	0	0	1	0	0	0	0	0	0	0	0	0	0	0	0	0	0	0	0	0	0	0	0	0	0	0	0	0	0	unknown;unclassified;unclassified;unclassified;unclassified;unclassified;unclassified;
OTU_1242	0	1	1	0	0	0	0	0	0	1	1	1	0	0	0	0	2	4	3	0	0	0	0	3	2	3	2	0	0	6	0	1	1	0	0	0	0	3	1	0	0	Bacteroidetes(100);Bacteroidia(99);Bacteroidales(99);Porphyromonadaceae_Gut_group(99);Mixed_gut_cluster(99);unclassified;unclassified;
OTU_12420	0	0	0	0	0	0	0	0	0	0	0	0	0	0	1	0	0	0	0	0	0	0	0	0	0	0	0	0	0	0	0	0	0	0	0	0	0	0	0	0	0	Bacteroidetes(100);Bacteroidia(100);Bacteroidales(100);Rikenellaceae(95);unclassified;unclassified;unclassified;
OTU_12421	0	0	0	0	0	0	0	0	0	0	0	0	0	0	0	0	2	4	2	5	9	6	16	1	0	2	2	0	0	0	0	0	7	1	5	0	1	0	0	0	5	Firmicutes(100);Clostridia_1(100);Clostridiales(100);Ruminococcaceae(100);unclassified;unclassified;unclassified;
OTU_12428	0	0	0	0	0	0	0	0	0	0	0	0	0	0	0	0	0	0	0	0	0	0	0	0	0	0	0	0	0	0	0	0	0	0	0	0	0	0	0	0	2	Spirochaetes(93);Spirochaetes(93);CW-1_termite_group(90);unclassified;unclassified;unclassified;unclassified;
OTU_1243	0	0	0	0	0	0	0	0	0	0	0	0	0	0	0	0	3	3	3	0	0	1	1	2	0	2	2	0	0	1	0	2	1	2	4	1	0	0	0	0	0	Firmicutes(99);Clostridia_1(98);Clostridiales(98);Lachnospiraceae(98);Candidatus_Arthromitus(98);unclassified;unclassified;
OTU_12432	0	0	0	0	0	0	0	0	0	0	0	0	0	0	0	0	0	0	0	0	0	0	0	0	0	0	1	0	0	0	0	1	0	0	0	1	1	0	0	0	0	Firmicutes(99);Clostridia_1(96);Clostridiales(96);Lachnospiraceae(95);unclassified;unclassified;unclassified;
OTU_12435	0	0	0	0	0	0	0	0	0	0	0	0	0	0	0	0	0	0	0	0	0	0	0	0	0	0	0	0	0	0	0	0	0	0	0	0	0	0	0	0	1	Firmicutes(100);Clostridia_1(100);Clostridiales(100);Lachnospiraceae(100);unclassified;unclassified;unclassified;
OTU_12436	0	0	0	0	0	0	0	0	0	0	0	0	0	0	0	0	0	0	0	0	0	0	0	0	0	0	0	0	0	0	0	0	0	0	0	0	0	0	0	0	5	Firmicutes(98);unclassified;unclassified;unclassified;unclassified;unclassified;unclassified;
OTU_12437	0	0	0	0	0	0	0	0	0	0	0	0	0	0	0	0	0	0	0	0	0	0	0	0	0	0	0	0	0	0	0	0	0	0	0	0	0	0	0	0	2	Firmicutes(100);Clostridia_1(100);Clostridiales(100);Lachnospiraceae(100);Gut_cluster_15(100);unclassified;unclassified;
OTU_12438	0	0	0	0	0	0	0	0	0	0	0	0	0	0	0	0	1	1	1	0	0	0	0	0	0	0	0	0	0	0	0	0	0	0	0	0	0	0	0	0	0	Spirochaetes(97);Spirochaetes(97);Spirochaetales(97);unclassified;unclassified;unclassified;unclassified;
OTU_12439	0	0	0	0	0	0	0	0	0	0	0	0	0	0	0	0	0	0	0	1	0	0	0	0	0	0	0	0	0	0	0	0	0	0	0	0	0	0	0	0	1	Firmicutes(100);Clostridia_1(100);Clostridiales(100);Ruminococcaceae(100);Gut_cluster_4(99);unclassified;unclassified;
OTU_1244	0	0	0	0	0	0	0	0	0	0	0	0	0	0	0	0	1	1	4	0	0	0	0	0	0	0	0	0	0	0	0	0	0	0	0	0	0	0	0	0	0	Acidobacteria(100);Holophagae(100);Holophagales(100);Holophagaceae(100);Uncultured_3(99);unclassified;unclassified;
OTU_12441	0	0	0	0	0	0	0	0	0	0	0	0	0	0	0	0	0	0	0	0	0	0	0	0	0	0	0	0	0	0	0	0	0	0	2	0	0	0	0	0	0	Firmicutes(87);unclassified;unclassified;unclassified;unclassified;unclassified;unclassified;
OTU_12443	0	0	0	0	0	0	0	0	0	0	0	0	0	0	0	0	0	0	0	0	0	0	0	0	0	0	2	1	0	1	0	2	0	0	0	1	0	0	0	0	0	unknown;unclassified;unclassified;unclassified;unclassified;unclassified;unclassified;
OTU_12447	0	0	0	0	0	0	0	0	0	0	0	0	0	0	0	0	0	0	0	0	0	0	0	0	0	0	0	1	0	0	0	0	0	0	0	0	0	0	0	0	0	Firmicutes(98);Clostridia_1(86);Clostridiales(86);Lachnospiraceae(84);Candidatus_Arthromitus(80);unclassified;unclassified;
OTU_1245	0	0	0	0	0	0	0	0	0	0	0	0	0	0	0	0	2	1	4	3	0	1	1	0	0	0	0	0	0	0	0	0	0	0	3	0	0	0	0	0	0	Candidate_phylum_TM7(100);unclassified;unclassified;unclassified;unclassified;unclassified;unclassified;
OTU_12451	0	0	0	0	0	0	0	0	0	0	0	0	0	0	0	0	0	0	0	0	0	0	0	0	1	0	0	0	0	0	0	0	0	0	0	0	0	0	0	0	0	Firmicutes(100);Clostridia_1(100);Clostridiales(100);Lachnospiraceae(100);Gut_cluster_15(99);unclassified;unclassified;
OTU_12455	0	0	0	0	0	0	0	0	0	0	0	0	0	0	0	0	0	0	0	0	0	0	0	0	0	0	0	0	0	0	0	0	0	0	0	0	0	1	0	0	0	Firmicutes(100);Clostridia_1(100);Clostridiales(100);Lachnospiraceae(100);unclassified;unclassified;unclassified;
OTU_12457	0	0	0	0	0	0	0	0	0	0	0	0	0	0	0	0	0	0	0	0	0	0	0	0	0	0	0	0	0	0	0	0	0	1	0	1	0	0	0	0	0	Firmicutes(100);Clostridia_1(100);Clostridiales(100);Lachnospiraceae(99);Termite_cluster(99);unclassified;unclassified;
OTU_1246	0	0	0	0	0	0	0	0	0	0	0	0	0	0	0	0	0	0	0	0	0	0	0	0	0	0	0	0	0	0	0	0	74	4	1	0	0	0	0	0	0	Firmicutes(100);Clostridia_1(99);Clostridiales(99);Lachnospiraceae(99);unclassified;unclassified;unclassified;
OTU_12460	0	0	0	0	0	0	0	0	0	0	0	0	0	0	0	0	0	0	0	0	0	0	0	0	0	0	0	0	0	1	0	0	0	0	0	0	0	0	0	0	0	unknown;unclassified;unclassified;unclassified;unclassified;unclassified;unclassified;
OTU_12461	0	0	0	0	0	0	0	0	0	0	0	0	0	0	0	0	0	0	0	0	0	0	0	0	0	0	0	2	1	1	1	1	0	0	0	0	0	0	0	0	0	Bacteroidetes(100);Bacteroidia(99);Bacteroidales(99);Porphyromonadaceae_Cluster_V(87);unclassified;unclassified;unclassified;
OTU_12464	0	0	0	0	0	0	0	0	0	0	0	0	0	0	0	0	0	0	0	1	0	0	0	1	0	0	0	0	0	0	0	0	0	0	0	0	0	0	0	0	0	Firmicutes(100);Clostridia_1(98);Clostridiales(98);Lachnospiraceae(97);Candidatus_Arthromitus(96);unclassified;unclassified;
OTU_12466	0	0	0	0	0	0	0	0	0	0	0	0	0	0	0	0	0	0	0	0	0	0	0	0	0	0	0	0	0	0	0	0	0	0	0	0	0	0	0	1	0	Tenericutes(100);Mollicutes(100);RF9(100);unclassified;unclassified;unclassified;unclassified;
OTU_12468	0	0	0	0	0	0	0	0	0	0	0	0	0	0	0	0	0	0	0	0	0	0	0	0	0	0	1	0	0	0	0	0	0	1	2	0	0	1	0	0	0	Firmicutes(100);Clostridia_1(99);Clostridiales(99);Lachnospiraceae(99);Gut_cluster_13(96);unclassified;unclassified;
OTU_12469	0	0	0	0	0	0	0	0	0	0	0	0	0	0	1	0	0	0	0	0	0	0	0	0	0	0	0	0	0	0	0	0	0	0	0	0	0	0	0	0	0	Deferribacteres(100);Deferribacteres(100);Deferribacterales(100);Deferribacteraceae(100);Mucispirillum(100);unclassified;unclassified;
OTU_1247	0	0	0	0	0	0	0	0	0	0	0	0	0	0	0	0	3	4	2	1	0	0	0	0	0	0	0	0	0	0	0	0	0	0	0	0	4	0	0	0	0	Bacteroidetes(100);Bacteroidia(100);Bacteroidales(100);Rikenellaceae(96);Alisitpes_IV(86);unclassified;unclassified;
OTU_12471	0	0	0	0	0	0	0	0	0	0	0	0	6	12	2	0	0	0	0	0	0	0	1	1	1	1	0	0	0	0	0	0	0	0	0	4	4	0	0	0	0	Spirochaetes(100);Spirochaetes(100);Spirochaetales(100);Spirochaetaceae_Treponema_I(90);unclassified;unclassified;unclassified;
OTU_1248	0	0	0	0	0	0	0	0	0	0	0	0	0	0	0	0	0	0	0	0	2	0	1	0	0	0	0	0	0	0	0	0	1	0	0	0	0	0	0	0	0	unknown;unclassified;unclassified;unclassified;unclassified;unclassified;unclassified;
OTU_12486	0	0	0	0	0	0	0	0	0	0	0	0	0	0	0	0	0	0	0	0	0	0	0	1	1	1	1	2	2	2	3	2	0	0	0	0	0	0	0	0	0	Firmicutes(100);Clostridia_1(100);Clostridiales(100);Family_XIII_Incertae_Sedis(100);Termite_cockroach_cluster_2(100);unclassified;unclassified;
OTU_12487	0	0	0	0	0	0	0	0	0	0	0	0	0	0	0	0	0	0	0	0	0	0	0	1	1	0	0	0	0	0	0	0	0	0	0	0	0	0	0	0	0	Firmicutes(91);Clostridia_1(82);Clostridiales(82);unclassified;unclassified;unclassified;unclassified;
OTU_12488	0	0	0	0	1	0	0	0	0	0	0	0	0	0	0	0	0	0	0	0	0	0	0	0	0	0	0	0	0	0	0	0	0	0	0	0	0	0	0	0	0	Firmicutes(100);Clostridia_1(91);Clostridiales(91);Lachnospiraceae(91);unclassified;unclassified;unclassified;
OTU_1249	0	0	0	0	0	0	0	0	0	0	0	0	0	0	0	0	0	0	0	0	0	0	0	0	0	0	0	0	0	0	0	0	0	0	1	0	0	6	11	17	0	Firmicutes(84);unclassified;unclassified;unclassified;unclassified;unclassified;unclassified;
OTU_12490	0	0	1	1	0	0	0	0	0	0	0	0	0	0	0	0	0	0	0	0	0	0	0	0	0	0	0	0	0	0	0	0	0	0	0	0	0	0	0	0	0	Firmicutes(98);unclassified;unclassified;unclassified;unclassified;unclassified;unclassified;
OTU_12491	0	0	0	0	0	0	0	0	0	0	0	0	0	0	0	0	0	0	0	0	0	0	0	0	0	1	0	0	0	0	0	0	0	0	0	0	0	0	0	0	0	Firmicutes(98);Clostridia_1(94);Clostridiales(93);Ruminococcaceae(93);unclassified;unclassified;unclassified;
OTU_12493	0	0	0	0	0	0	0	0	0	0	0	0	0	0	0	0	1	1	1	8	7	15	7	1	2	2	0	1	0	1	1	3	3	8	5	0	0	0	0	0	0	Proteobacteria(100);Deltaproteobacteria(100);Desulfovibrionales(100);Desulfovibrionaceae(100);Gut_cluster_3(99);unclassified;unclassified;
OTU_12495	0	0	0	0	0	0	0	0	0	0	0	0	0	0	0	0	0	0	0	0	0	0	0	0	0	0	0	0	0	1	1	0	0	0	0	0	0	0	0	0	0	Firmicutes(100);Clostridia_1(99);Clostridiales(99);Lachnospiraceae(99);Candidatus_Arthromitus(96);unclassified;unclassified;
OTU_12497	0	0	0	0	0	0	0	0	0	0	0	0	0	0	0	0	0	0	0	0	0	1	0	0	0	0	0	0	0	0	0	0	0	0	0	0	0	0	0	0	0	Firmicutes(98);Clostridia_1(86);Clostridiales(86);Lachnospiraceae(85);Candidatus_Arthromitus(82);unclassified;unclassified;
OTU_12498	0	0	0	0	0	0	0	0	0	0	0	0	0	0	0	0	0	0	0	0	1	3	1	0	0	0	0	0	0	0	0	0	0	0	0	1	0	0	0	0	0	Firmicutes(100);Clostridia_1(100);Clostridiales(100);Ruminococcaceae(100);Gut_cluster_9(99);unclassified;unclassified;
OTU_12499	0	1	0	0	1	1	2	3	0	1	17	41	249	0	0	0	0	0	0	0	0	0	0	0	0	0	1	0	0	0	0	0	0	0	0	0	0	0	0	0	0	Fibrobacteres(100);Subphylum_2(100);Insect_cluster(100);Termite_cluster_I(100);unclassified;unclassified;unclassified;
OTU_125	0	0	0	0	0	0	0	0	0	0	0	0	0	0	0	0	0	0	0	2	0	0	0	1	1	0	0	0	0	0	0	0	2	2	1	1	0	0	0	0	0	Actinobacteria(100);Actinobacteria(100);Solirubrobacterales(100);Conexibacteraceae(86);Conexibacter(86);unclassified;unclassified;
OTU_1250	0	0	0	0	0	0	0	0	0	0	0	0	0	0	0	0	2	1	1	1	2	0	0	0	0	0	0	0	0	0	0	0	0	0	0	0	0	0	0	0	0	Spirochaetes(98);Spirochaetes(98);CW-1_termite_group(91);unclassified;unclassified;unclassified;unclassified;
OTU_12500	0	0	0	0	0	0	0	0	0	0	0	0	1	0	0	0	0	0	0	0	0	0	0	0	0	0	0	0	0	0	0	0	0	0	0	0	0	0	0	0	0	Firmicutes(100);Clostridia_1(100);Clostridiales(100);Ruminococcaceae(100);Gut_cluster_7(97);unclassified;unclassified;
OTU_12502	0	0	0	0	0	0	0	0	0	0	0	0	0	0	0	1	0	0	0	0	0	0	0	0	0	0	0	0	0	0	0	0	0	0	0	0	0	0	0	0	0	Bacteroidetes(100);Bacteroidia(100);Bacteroidales(100);Porphyromonadaceae_Cluster_V(87);unclassified;unclassified;unclassified;
OTU_12509	0	0	0	0	0	0	0	0	0	0	0	0	0	0	0	0	0	0	0	0	0	0	0	0	0	0	1	0	0	0	0	0	0	0	1	0	0	0	0	0	0	Firmicutes(100);Clostridia_2(100);Clostridiales_1(100);Peptococcaceae_1(100);Uncultured_3(100);unclassified;unclassified;
OTU_1251	0	0	0	0	0	0	0	0	0	0	0	0	0	0	0	0	0	0	0	0	0	0	0	0	0	1	0	0	0	0	0	0	0	0	0	0	0	0	0	0	0	Actinobacteria(100);Actinobacteria(100);Solirubrobacterales(100);unclassified;unclassified;unclassified;unclassified;
OTU_12517	0	0	0	0	0	0	0	0	0	0	0	0	0	0	0	0	0	0	0	0	0	0	0	0	1	0	0	0	0	0	0	0	0	0	0	0	0	0	0	0	0	Firmicutes(100);Bacilli(91);Bacillales(88);unclassified;unclassified;unclassified;unclassified;
OTU_1252	0	0	0	0	0	0	0	0	0	0	0	0	0	0	0	0	13	16	5	32	23	51	9	0	1	2	1	0	0	0	0	1	16	1	1	0	0	0	0	0	0	Firmicutes(100);Clostridia_1(100);Clostridiales(100);Ruminococcaceae(98);unclassified;unclassified;unclassified;
OTU_12522	0	0	0	0	0	0	0	0	0	0	0	0	0	0	0	0	0	0	0	0	0	0	0	0	0	0	0	0	0	0	0	0	0	0	0	0	0	0	0	0	1	Firmicutes(100);Clostridia_1(95);Clostridiales(95);Lachnospiraceae(94);Candidatus_Arthromitus(84);unclassified;unclassified;
OTU_12523	0	0	0	0	0	0	0	0	0	0	0	0	0	0	0	0	0	0	0	0	0	0	0	0	0	0	0	0	0	0	0	0	0	0	0	0	0	0	0	0	1	Proteobacteria(99);Alphaproteobacteria(98);Rickettsiales(82);unclassified;unclassified;unclassified;unclassified;
OTU_12527	0	0	0	0	0	0	0	0	0	0	0	0	0	0	0	0	0	0	0	0	0	0	0	0	0	0	0	0	0	0	0	1	0	0	0	0	0	0	0	0	0	Firmicutes(97);Clostridia_1(89);Clostridiales(89);Lachnospiraceae(88);Candidatus_Arthromitus(86);unclassified;unclassified;
OTU_12528	0	0	0	0	0	0	0	0	0	0	0	0	13	0	0	0	0	0	0	0	0	0	0	0	0	0	0	0	0	0	0	0	0	0	0	0	0	0	0	0	0	Bacteroidetes(100);Bacteroidia(100);Bacteroidales(100);Marinilabiaceae(100);Alkaliflexus(100);unclassified;unclassified;
OTU_12529	0	0	0	0	0	0	0	0	0	0	0	0	3	0	0	0	0	0	0	0	0	0	0	0	0	0	0	0	0	0	0	0	0	0	0	0	0	0	0	0	0	Firmicutes(100);Clostridia_1(100);Clostridiales(100);Lachnospiraceae(100);unclassified;unclassified;unclassified;
OTU_1253	0	0	0	0	0	0	0	0	0	0	0	0	0	0	0	0	3	2	3	0	0	0	0	0	0	0	0	0	2	1	1	0	0	0	0	0	0	0	0	0	1	Firmicutes(100);Clostridia_2(99);Clostridiales_1(99);Peptococcaceae_1(99);Uncultured_2(96);unclassified;unclassified;
OTU_12531	0	0	0	0	0	0	0	0	0	0	0	0	0	0	0	0	1	0	0	0	0	0	0	0	0	0	0	0	0	0	0	0	0	0	0	0	0	0	0	0	0	Firmicutes(100);Clostridia_1(100);Clostridiales(100);Ruminococcaceae(100);unclassified;unclassified;unclassified;
OTU_12537	0	0	1	0	0	2	1	0	0	0	0	3	0	0	0	0	0	0	0	0	0	0	0	0	0	0	0	0	0	0	0	0	0	0	0	0	0	0	0	0	0	Spirochaetes(100);Spirochaetes(100);Spirochaetales(100);Spirochaetaceae_Treponema_I(98);unclassified;unclassified;unclassified;
OTU_1254	0	0	0	0	0	0	0	0	0	0	0	0	0	0	0	0	2	3	2	0	0	1	0	0	0	0	0	0	0	0	0	0	1	0	0	0	0	0	0	0	0	Firmicutes(100);Clostridia_1(100);Clostridiales(100);Lachnospiraceae(100);Candidatus_Arthromitus(98);unclassified;unclassified;
OTU_12542	0	0	0	0	0	0	0	0	0	0	0	0	0	0	0	0	0	0	0	0	0	0	0	0	0	0	8	0	0	0	0	0	0	0	0	0	0	0	0	0	0	Firmicutes(97);Clostridia_1(87);Clostridiales(87);Lachnospiraceae(84);Candidatus_Arthromitus(81);unclassified;unclassified;
OTU_12543	0	0	0	0	0	0	0	0	0	0	0	0	0	0	0	0	0	0	0	0	0	0	0	0	0	0	30	0	0	0	0	0	0	0	0	0	0	0	0	0	0	Spirochaetes(100);Spirochaetes(100);CW-1_termite_group(100);unclassified;unclassified;unclassified;unclassified;
OTU_12544	0	0	0	0	0	0	0	0	0	0	0	0	0	0	0	0	0	0	0	0	0	0	0	0	0	0	9	0	0	0	0	0	0	0	0	0	0	0	0	0	0	unknown;unclassified;unclassified;unclassified;unclassified;unclassified;unclassified;
OTU_12546	0	0	0	0	0	0	0	0	0	0	0	0	0	0	0	0	0	0	0	0	0	0	0	0	0	0	0	0	0	0	0	0	1	0	0	0	0	0	0	0	0	Firmicutes(100);Clostridia_1(100);Clostridiales(100);Lachnospiraceae(100);Gut_cluster_14(89);unclassified;unclassified;
OTU_12549	0	0	0	0	0	0	0	0	0	0	0	0	0	0	0	0	0	0	0	0	0	0	0	0	1	0	2	0	0	0	0	0	0	0	0	0	0	0	0	0	0	Firmicutes(100);Clostridia_1(100);Clostridiales(100);Ruminococcaceae(100);unclassified;unclassified;unclassified;
OTU_1255	0	0	0	0	0	0	0	0	0	0	0	0	0	0	0	0	3	3	4	0	0	0	0	2	0	2	0	0	0	0	0	0	1	0	1	0	0	0	0	0	0	Firmicutes(100);Clostridia_1(97);Clostridiales(97);Ruminococcaceae(97);unclassified;unclassified;unclassified;
OTU_12550	0	0	0	0	0	0	0	0	0	0	0	0	0	0	0	0	0	0	0	0	0	0	0	0	0	0	3	0	0	0	0	0	0	0	0	0	0	0	0	0	0	Firmicutes(97);Clostridia_1(94);Clostridiales(94);Lachnospiraceae(93);unclassified;unclassified;unclassified;
OTU_12551	0	0	0	0	0	0	0	0	0	0	0	0	0	0	0	0	0	0	0	0	0	0	0	0	0	0	0	0	0	0	0	0	0	0	0	0	1	0	0	0	0	Firmicutes(84);unclassified;unclassified;unclassified;unclassified;unclassified;unclassified;
OTU_12553	0	0	0	0	0	0	0	0	0	0	0	0	0	0	0	0	0	0	3	0	0	0	0	1	3	8	41	0	1	0	1	0	0	0	4	0	0	0	0	0	0	Bacteroidetes(100);Bacteroidia(100);Bacteroidales(100);Porphyromonadaceae_Gut_group(100);Mixed_gut_cluster(98);unclassified;unclassified;
OTU_12554	0	0	0	0	0	0	0	0	0	0	0	0	0	0	0	0	0	0	0	0	0	0	0	0	0	0	15	0	0	0	0	0	0	0	0	0	0	0	0	0	0	Spirochaetes(99);Spirochaetes(99);CW-1_termite_group(97);unclassified;unclassified;unclassified;unclassified;
OTU_12555	0	0	0	0	0	0	0	0	0	0	0	0	0	0	0	0	0	0	0	0	0	0	0	0	0	0	1	0	0	0	0	0	0	0	0	1	0	0	0	0	0	Firmicutes(100);Clostridia_1(100);Clostridiales(100);Ruminococcaceae(100);unclassified;unclassified;unclassified;
OTU_1256	0	0	0	0	0	0	0	0	0	0	0	0	0	0	0	0	0	0	0	0	0	0	0	0	0	0	0	0	0	0	0	0	27	32	210	0	0	0	0	0	0	Firmicutes(100);Clostridia_1(100);Clostridiales(100);Lachnospiraceae(100);unclassified;unclassified;unclassified;
OTU_12569	0	0	0	0	0	0	0	0	0	0	0	0	0	0	0	0	0	0	0	0	0	0	0	0	0	0	0	0	0	0	1	0	0	0	0	0	0	0	0	0	0	Firmicutes(100);Clostridia_1(98);Clostridiales(98);Ruminococcaceae(97);unclassified;unclassified;unclassified;
OTU_12570	0	0	0	0	0	0	0	0	0	0	0	0	0	0	0	0	0	0	0	0	0	0	0	0	2	1	0	0	0	0	0	0	0	1	2	0	0	0	0	0	0	Firmicutes(100);Clostridia_1(99);Clostridiales(99);Lachnospiraceae(99);Candidatus_Arthromitus(98);unclassified;unclassified;
OTU_12572	0	0	0	0	0	0	0	0	0	0	0	0	0	0	0	0	0	0	1	0	0	0	1	0	0	0	1	0	0	0	0	0	0	0	0	1	2	0	0	0	0	Firmicutes(100);Clostridia_1(95);Clostridiales(95);Ruminococcaceae(95);unclassified;unclassified;unclassified;
OTU_12573	0	1	0	0	0	0	0	0	0	0	0	0	59	0	0	0	0	0	0	0	0	0	0	0	0	0	0	0	0	0	0	0	0	0	0	0	0	0	0	0	0	Spirochaetes(100);Spirochaetes(100);Spirochaetales(100);Spirochaetaceae_Treponema_I(99);Treponema_Ic(80);unclassified;unclassified;
OTU_12574	0	0	0	0	0	0	0	0	0	0	0	0	0	0	0	0	0	0	0	0	0	0	2	1	2	0	0	2	1	1	1	1	9	3	2	0	0	0	0	0	1	Synergistetes(100);Synergistia(100);Synergistales(100);Synergistaceae(100);Termite_cockroach_cluster(98);unclassified;unclassified;
OTU_12575	0	0	0	0	0	0	0	0	0	0	0	0	7	0	0	0	0	0	0	0	0	0	0	0	0	0	0	0	0	0	0	0	0	0	0	0	0	0	0	0	0	Firmicutes(100);Clostridia_1(100);Clostridiales(100);Lachnospiraceae(100);Candidatus_Arthromitus(100);unclassified;unclassified;
OTU_12578	0	0	0	0	0	0	0	0	0	0	0	0	0	0	0	0	3	3	5	131	140	95	14	2	2	2	0	0	0	0	0	0	7	0	0	0	0	0	0	0	13	Firmicutes(100);Clostridia_1(100);Clostridiales(100);Ruminococcaceae(100);unclassified;unclassified;unclassified;
OTU_12579	0	1	1	1	1	1	1	0	1	0	1	0	0	0	1	1	0	0	0	1	0	0	0	1	0	0	0	0	0	0	0	1	0	4	4	1	0	0	1	0	0	Candidate_phylum_OP8(100);unclassified;unclassified;unclassified;unclassified;unclassified;unclassified;
OTU_1258	0	0	0	0	0	0	0	0	0	0	0	0	0	0	0	0	0	0	0	0	0	0	0	0	0	1	0	6	30	17	19	2	0	0	0	0	0	0	0	0	0	Spirochaetes(99);Spirochaetes(99);Spirochaetales(99);unclassified;unclassified;unclassified;unclassified;
OTU_12580	0	0	0	0	0	0	0	0	0	0	0	0	0	0	0	0	0	0	0	0	0	0	0	0	0	0	3	0	0	0	0	0	0	0	0	0	0	0	0	0	0	Firmicutes(97);Clostridia_1(96);Clostridiales(96);Lachnospiraceae(96);unclassified;unclassified;unclassified;
OTU_12581	0	0	0	0	0	0	0	0	0	0	0	0	0	0	0	0	0	0	0	0	0	0	0	0	0	0	0	0	0	0	0	0	1	0	0	0	0	0	0	0	0	Firmicutes(97);Clostridia_1(94);Clostridiales(94);Ruminococcaceae(88);unclassified;unclassified;unclassified;
OTU_12582	0	0	0	0	0	0	0	0	0	0	0	0	0	0	0	0	0	0	0	0	0	0	0	0	0	0	0	0	0	0	0	0	0	0	0	0	2	0	0	0	0	Firmicutes(100);Clostridia_1(100);Clostridiales(100);Ruminococcaceae(100);Gut_cluster_4(100);unclassified;unclassified;
OTU_12583	0	0	0	0	0	0	0	0	0	0	0	0	153	0	0	0	0	0	0	0	0	0	1	2	1	3	8	0	0	0	0	0	0	0	0	1	0	0	0	0	0	Spirochaetes(100);Spirochaetes(100);Spirochaetales(100);Spirochaetaceae_Treponema_I(100);Treponema_If(97);unclassified;unclassified;
OTU_12584	0	0	0	0	0	0	0	0	0	0	0	0	0	0	0	0	0	0	0	0	0	0	0	0	0	0	0	0	0	0	0	0	0	0	0	1	1	0	0	0	0	Firmicutes(100);Clostridia_1(99);Clostridiales(99);Ruminococcaceae(99);Gut_cluster_8(98);unclassified;unclassified;
OTU_12585	0	0	0	0	0	0	0	0	0	0	0	0	0	0	0	0	0	0	0	0	0	0	0	0	0	0	0	0	0	0	0	0	0	0	0	0	1	0	0	0	0	Firmicutes(100);Clostridia_1(100);Clostridiales(100);Lachnospiraceae(100);Termite_cluster(99);unclassified;unclassified;
OTU_12586	0	0	0	0	0	0	0	0	0	0	0	0	0	0	0	2	0	0	0	0	0	0	0	0	1	0	4	0	0	0	0	0	1	1	1	0	0	0	0	0	0	Bacteroidetes(100);Bacteroidia(100);Bacteroidales(100);Porphyromonadaceae_Cluster_V(83);unclassified;unclassified;unclassified;
OTU_1259	0	0	0	0	0	0	0	0	0	0	0	0	0	0	0	49	0	0	0	0	0	0	0	0	0	0	0	0	0	0	0	0	0	0	0	0	0	0	0	0	84	Firmicutes(100);Clostridia_1(100);Clostridiales(100);Ruminococcaceae(100);unclassified;unclassified;unclassified;
OTU_12590	0	1	1	3	1	0	1	1	1	0	1	1	3	0	0	0	0	0	0	0	0	0	0	0	0	0	0	0	0	0	0	0	0	1	1	0	0	0	0	1	0	Proteobacteria(100);Deltaproteobacteria(100);Desulfovibrionales(100);Desulfovibrionaceae(100);Termite_cluster_II(94);unclassified;unclassified;
OTU_12592	0	0	0	0	0	0	0	0	0	0	0	0	0	0	0	0	0	0	0	0	1	0	1	0	0	0	0	0	0	0	0	0	0	0	0	0	0	0	1	0	0	Firmicutes(100);Clostridia_1(100);Clostridiales(100);Lachnospiraceae(100);Termite_cluster(99);unclassified;unclassified;
OTU_12593	0	0	0	0	0	0	0	0	0	0	0	0	0	0	0	0	0	0	0	0	0	0	0	1	0	0	0	0	0	0	0	0	0	0	0	0	0	0	0	0	0	Firmicutes(91);unclassified;unclassified;unclassified;unclassified;unclassified;unclassified;
OTU_12595	0	0	0	0	0	0	0	0	0	0	0	0	0	0	0	0	0	0	0	1	1	3	0	0	0	0	0	0	0	0	0	0	1	0	1	1	0	0	1	1	0	Tenericutes(100);Mollicutes(100);RF9(100);unclassified;unclassified;unclassified;unclassified;
OTU_12597	0	0	0	0	0	0	0	0	0	0	0	0	0	0	0	0	0	0	0	0	0	0	0	0	0	0	0	2	1	1	0	0	0	0	0	0	0	0	0	0	0	Firmicutes(95);Clostridia_1(89);Clostridiales(89);Lachnospiraceae(89);unclassified;unclassified;unclassified;
OTU_12598	0	0	0	0	0	0	0	0	0	0	0	0	0	0	0	0	0	0	0	0	0	0	0	0	0	0	2	0	0	0	0	9	0	0	0	0	0	0	0	0	0	Spirochaetes(93);Spirochaetes(93);CW-1_termite_group(90);unclassified;unclassified;unclassified;unclassified;
OTU_126	0	0	0	0	0	0	0	0	0	0	0	0	0	0	0	0	65	60	90	1	0	0	0	0	0	0	0	0	0	0	0	0	0	0	0	0	0	0	0	0	0	Spirochaetes(100);Spirochaetes(100);Spirochaetales(100);Spirochaetaceae_Treponema_I(95);Treponema_Ia(94);unclassified;unclassified;
OTU_1260	0	0	0	0	0	0	0	0	0	0	0	0	0	0	0	0	0	0	0	0	0	0	0	0	0	0	0	0	0	0	0	0	0	0	0	0	0	35	43	18	0	Spirochaetes(100);Spirochaetes(100);Spirochaetales(100);Spirochaetaceae(100);Spirochaeta(100);unclassified;unclassified;
OTU_12601	0	0	0	0	0	0	0	0	0	0	0	0	0	0	0	0	0	0	0	0	0	0	0	0	0	0	0	0	0	0	0	0	0	0	0	0	0	1	0	0	0	Proteobacteria(100);Deltaproteobacteria(100);Desulfovibrionales(100);Desulfovibrionaceae(99);Gut_cluster_3(97);unclassified;unclassified;
OTU_12603	0	0	0	0	0	0	0	0	0	0	0	0	0	0	0	0	0	0	0	1	0	4	1	1	0	0	1	0	0	0	0	0	0	0	0	0	0	0	0	0	0	Firmicutes(100);Clostridia_1(100);Clostridiales(100);Family_XIII_Incertae_Sedis(99);unclassified;unclassified;unclassified;
OTU_12605	0	1	1	0	0	0	0	0	0	0	0	0	0	0	0	35	0	0	0	0	0	0	0	0	0	0	0	3	13	6	12	23	0	0	0	0	0	0	0	0	0	Candidate_phylum_TG3(100);Subphylum_1(100);incertae_sedis(100);Termite_cluster_III(99);Subcluster_IIIb(96);unclassified;unclassified;
OTU_12606	0	0	0	0	0	0	0	0	0	0	0	0	0	0	0	0	1	1	0	0	0	1	0	1	0	1	0	0	0	0	0	0	0	0	0	0	0	0	0	0	0	Firmicutes(100);Clostridia_1(100);Clostridiales(100);Ruminococcaceae(100);Uncultured_24(86);unclassified;unclassified;
OTU_12609	0	0	0	0	0	0	0	0	0	0	0	1	0	0	0	0	0	0	0	0	0	0	0	0	0	0	0	0	0	0	0	0	0	0	0	0	0	0	0	0	0	Bacteroidetes(100);Bacteroidia(100);Bacteroidales(100);Rikenellaceae(92);unclassified;unclassified;unclassified;
OTU_1261	0	0	0	0	0	0	0	0	0	0	0	0	0	0	0	0	4	5	6	0	0	0	2	1	0	0	3	8	2	2	2	1	3	2	0	6	9	0	0	1	0	Synergistetes(100);Synergistia(100);Synergistales(100);Synergistaceae(100);Termite_cockroach_cluster(99);unclassified;unclassified;
OTU_12610	0	0	0	0	0	0	0	0	0	0	0	0	0	0	0	0	0	0	0	0	0	0	0	0	0	0	0	0	0	0	0	0	0	0	0	0	0	0	0	0	1	Firmicutes(97);Clostridia_1(92);Clostridiales(92);Lachnospiraceae(90);unclassified;unclassified;unclassified;
OTU_12611	0	0	0	0	0	0	0	0	0	0	0	0	0	0	0	0	0	0	0	0	0	0	0	0	0	0	0	0	0	0	0	0	0	0	0	0	0	0	0	0	30	Firmicutes(100);Clostridia_1(100);Clostridiales(100);Lachnospiraceae(100);Candidatus_Arthromitus(100);unclassified;unclassified;
OTU_12613	0	0	0	0	0	0	0	0	0	0	0	0	0	0	0	0	0	0	0	0	0	0	0	0	0	0	0	0	0	0	1	0	0	0	0	1	0	0	0	0	0	Firmicutes(96);Clostridia_1(92);Clostridiales(92);Lachnospiraceae(92);Candidatus_Arthromitus(86);unclassified;unclassified;
OTU_12614	0	0	0	0	0	0	0	0	0	0	0	0	0	0	0	0	0	0	0	0	0	0	1	0	0	0	0	1	0	0	0	0	0	0	0	0	0	0	0	0	0	Firmicutes(100);Clostridia_1(100);Clostridiales(100);Lachnospiraceae(100);Termite_cluster(100);unclassified;unclassified;
OTU_12616	0	3	13	12	0	0	0	2	0	0	0	150	0	0	0	0	0	0	0	0	0	0	0	0	0	0	6	0	0	0	0	0	0	0	0	0	0	0	0	0	0	Spirochaetes(100);Spirochaetes(100);Spirochaetales(100);Spirochaetaceae_Treponema_I(99);unclassified;unclassified;unclassified;
OTU_12617	0	0	0	0	0	0	0	0	0	0	0	0	0	0	0	0	0	0	0	0	1	0	0	0	0	0	0	0	0	0	0	0	0	0	0	0	0	0	0	0	0	Firmicutes(100);Clostridia_1(100);Clostridiales(100);Ruminococcaceae(100);Gut_cluster_4(83);unclassified;unclassified;
OTU_1262	0	0	0	0	0	0	0	0	0	0	0	0	3	0	0	0	4	4	5	0	3	1	3	10	11	9	22	1	3	2	4	6	0	0	0	3	11	1	0	1	1	Planctomycetes(100);Planctomycetacia(100);Planctomycetales(100);Planctomycetaceae(100);Termite_cockroach_cluster_2(100);unclassified;unclassified;
OTU_12623	0	0	0	0	0	0	0	0	0	0	0	0	0	0	0	0	0	0	0	1	0	0	0	0	0	0	0	0	0	0	0	6	0	0	0	0	0	0	0	0	0	Firmicutes(100);Clostridia_1(100);Clostridiales(100);Ruminococcaceae(100);unclassified;unclassified;unclassified;
OTU_12625	0	0	0	0	0	0	0	0	0	0	0	0	0	0	0	0	0	0	0	0	0	0	0	3	2	2	0	0	0	0	0	0	0	0	0	0	0	0	0	0	0	Spirochaetes(98);Spirochaetes(98);Spirochaetales(97);Spirochaetaceae_Treponema_I(93);Treponema_Ic(89);unclassified;unclassified;
OTU_12627	0	0	0	0	0	0	0	0	0	0	0	0	0	0	0	0	0	0	0	0	0	0	0	0	0	0	0	0	0	0	0	2	0	0	0	0	0	0	0	0	0	Firmicutes(86);unclassified;unclassified;unclassified;unclassified;unclassified;unclassified;
OTU_12628	0	0	0	0	0	0	0	0	0	0	0	0	0	0	0	0	0	0	0	1	4	1	1	0	0	0	0	0	0	0	0	0	0	0	0	0	0	0	0	0	0	Firmicutes(99);Clostridia_1(94);Clostridiales(94);Ruminococcaceae(94);unclassified;unclassified;unclassified;
OTU_12629	0	1	0	0	0	0	0	0	0	0	0	0	0	0	0	0	0	0	0	0	0	0	0	0	0	0	0	0	0	0	0	0	0	0	1	1	0	0	0	0	0	Caldiserica(100);Caldisericia(100);Caldisericales(100);TTA-B1(100);unclassified;unclassified;unclassified;
OTU_12630	0	0	0	0	0	0	0	0	0	0	0	2	0	0	0	0	0	0	0	0	0	0	0	0	0	0	0	0	0	0	0	0	0	0	0	0	0	0	0	0	0	Firmicutes(100);Clostridia_1(100);Clostridiales(100);Ruminococcaceae(100);Gut_cluster_4(99);unclassified;unclassified;
OTU_12635	0	0	0	0	0	0	0	0	0	0	0	0	0	0	0	0	0	0	0	0	0	0	0	1	0	0	2	0	0	0	0	0	0	0	0	0	0	0	0	0	8	Firmicutes(100);unclassified;unclassified;unclassified;unclassified;unclassified;unclassified;
OTU_12636	0	0	0	0	0	0	0	0	0	0	0	0	0	0	0	0	0	0	0	0	0	0	0	0	0	0	0	0	0	0	0	2	0	0	0	0	0	0	0	0	0	Bacteroidetes(100);Bacteroidia(100);Bacteroidales(100);Porphyromonadaceae_Cluster_V(88);unclassified;unclassified;unclassified;
OTU_12638	0	0	0	0	0	0	0	0	0	0	0	0	0	0	0	0	0	0	0	0	0	0	0	0	0	0	0	0	0	0	0	3	0	0	0	0	0	0	0	0	0	Firmicutes(88);unclassified;unclassified;unclassified;unclassified;unclassified;unclassified;
OTU_1264	0	0	0	0	0	0	0	0	0	0	0	0	0	0	0	0	5	1	0	0	10	0	61	0	0	0	17	0	1	0	0	1	0	54	100	1	0	0	0	0	0	Candidate_phylum_TG3(98);Subphylum_1(98);incertae_sedis(98);unclassified;unclassified;unclassified;unclassified;
OTU_12640	0	0	0	0	0	0	0	0	0	0	0	0	0	0	0	0	0	0	0	0	0	0	0	0	0	0	0	0	0	0	0	1	0	0	0	0	0	0	0	0	0	unknown;unclassified;unclassified;unclassified;unclassified;unclassified;unclassified;
OTU_12642	0	0	0	0	0	0	0	0	0	0	0	0	0	0	0	0	0	0	0	0	0	0	0	0	0	0	0	0	0	0	0	13	0	0	0	0	0	0	0	0	0	unknown;unclassified;unclassified;unclassified;unclassified;unclassified;unclassified;
OTU_12648	0	0	0	0	0	0	0	0	0	0	0	0	0	0	0	0	0	0	0	0	0	0	0	2	2	6	0	0	0	0	0	0	0	0	0	0	0	0	0	0	0	Firmicutes(99);Clostridia_1(99);Clostridiales(99);Lachnospiraceae(98);Candidatus_Arthromitus(84);unclassified;unclassified;
OTU_12655	0	0	0	0	0	0	0	0	0	0	0	0	0	0	0	0	0	0	0	0	1	0	0	2	2	1	1	0	0	0	0	0	0	0	0	0	0	0	0	0	0	Tenericutes(100);Mollicutes(100);RF9(100);unclassified;unclassified;unclassified;unclassified;
OTU_12656	0	0	0	0	0	0	0	0	0	0	0	0	0	0	0	0	0	0	0	1	1	1	1	0	0	0	0	0	0	0	0	0	0	1	0	0	0	0	0	0	0	Candidate_phylum_TM7(100);Termite_cockroach_cluster(100);unclassified;unclassified;unclassified;unclassified;unclassified;
OTU_12658	0	0	0	0	0	0	0	0	0	0	0	0	0	0	0	0	0	0	0	0	0	0	0	0	0	0	0	0	0	0	1	0	0	0	0	0	0	0	0	0	0	Firmicutes(100);Clostridia_1(99);Clostridiales(99);Ruminococcaceae(97);unclassified;unclassified;unclassified;
OTU_1266	2	2	3	5	2	2	3	1	2	1	2	0	1	2	1	1	0	0	0	0	1	0	0	0	0	0	1	0	0	0	0	0	0	0	0	2	2	0	0	0	0	Firmicutes(100);Clostridia_1(100);Clostridiales(100);Lachnospiraceae(100);Termite_cluster(100);unclassified;unclassified;
OTU_12660	0	0	0	0	0	0	0	0	0	0	0	0	0	0	0	0	0	0	0	0	0	0	0	1	1	3	0	0	0	0	0	0	0	0	0	0	0	0	0	0	0	Firmicutes(100);Clostridia_1(93);Clostridiales(93);Lachnospiraceae(93);Candidatus_Arthromitus(93);unclassified;unclassified;
OTU_12670	0	0	0	0	0	0	0	0	0	0	0	0	0	0	0	0	0	0	0	0	0	0	1	0	0	0	0	0	0	0	0	0	0	0	0	0	0	0	0	0	0	Firmicutes(100);Clostridia_1(100);Clostridiales(100);Lachnospiraceae(100);unclassified;unclassified;unclassified;
OTU_12674	0	0	0	0	0	0	0	0	0	0	0	0	0	0	0	0	3	4	2	0	0	0	0	0	0	0	0	0	0	0	0	0	1	0	0	0	0	0	0	0	0	Firmicutes(100);Clostridia_1(100);Clostridiales(100);Ruminococcaceae(100);unclassified;unclassified;unclassified;
OTU_12675	0	0	0	0	0	0	0	0	0	0	0	0	0	0	0	0	0	0	0	0	0	0	1	0	0	0	0	0	0	0	0	0	0	0	0	0	0	0	0	0	0	Firmicutes(100);Clostridia_1(100);Clostridiales(100);Lachnospiraceae(100);Termite_cluster(96);unclassified;unclassified;
OTU_12676	0	0	0	0	0	0	0	0	0	0	0	0	0	0	0	0	0	0	0	0	0	0	0	1	2	1	1	0	0	0	0	0	0	0	0	0	0	0	0	0	0	Firmicutes(100);Clostridia_1(100);Clostridiales(100);Ruminococcaceae(100);unclassified;unclassified;unclassified;
OTU_1268	0	0	0	0	0	0	0	0	0	0	0	0	0	0	0	0	0	0	0	0	0	0	0	0	0	0	0	64	20	19	13	14	0	0	0	0	0	0	0	0	0	Spirochaetes(98);Spirochaetes(98);Spirochaetales(98);Spirochaetaceae_Treponema_I(89);unclassified;unclassified;unclassified;
OTU_12680	0	0	0	0	0	0	0	0	0	0	0	0	0	0	0	0	0	0	0	0	0	0	0	0	0	0	3	0	0	0	0	0	0	0	0	0	0	0	0	0	0	Firmicutes(95);Clostridia_1(86);Clostridiales(86);Ruminococcaceae(85);Gut_cluster_4(81);unclassified;unclassified;
OTU_12682	0	0	0	0	0	0	0	0	0	0	0	0	0	0	0	1	0	0	0	0	1	0	0	0	0	0	1	0	0	0	0	0	0	0	0	0	0	0	0	0	0	Firmicutes(100);Clostridia_1(98);Clostridiales(98);Lachnospiraceae(98);unclassified;unclassified;unclassified;
OTU_12683	0	0	0	0	0	0	0	0	0	0	0	0	0	0	0	0	0	0	0	0	0	0	0	0	0	0	0	0	0	0	0	0	0	0	0	1	2	0	0	0	0	Firmicutes(100);Clostridia_1(95);Clostridiales(95);Lachnospiraceae(93);Candidatus_Arthromitus(89);unclassified;unclassified;
OTU_12684	0	0	0	0	0	0	0	0	0	0	0	0	0	0	0	0	0	0	0	0	0	0	0	0	0	0	5	0	0	0	0	0	0	0	0	0	0	0	0	0	0	Firmicutes(95);unclassified;unclassified;unclassified;unclassified;unclassified;unclassified;
OTU_12687	0	0	0	0	0	0	0	0	0	0	0	0	0	0	0	0	0	0	0	0	0	0	0	0	0	0	3	0	0	0	0	0	0	0	0	0	0	0	0	0	0	Firmicutes(99);Clostridia_1(99);Clostridiales(99);Ruminococcaceae(99);Gut_cluster_7(83);unclassified;unclassified;
OTU_12689	0	0	0	0	0	0	0	0	0	0	0	0	0	0	0	0	0	0	0	0	0	0	0	0	0	0	2	0	0	0	0	0	0	0	0	0	0	0	0	0	0	Firmicutes(85);unclassified;unclassified;unclassified;unclassified;unclassified;unclassified;
OTU_12690	0	0	0	0	0	0	0	0	0	0	0	0	0	0	0	0	0	0	0	0	0	0	0	0	0	0	4	0	0	0	0	0	0	0	0	0	0	0	0	0	0	Firmicutes(100);Clostridia_1(98);Clostridiales(98);Lachnospiraceae(97);unclassified;unclassified;unclassified;
OTU_12691	0	0	0	0	0	0	0	0	0	0	0	0	0	0	0	0	0	0	0	0	0	0	0	0	0	0	0	0	0	0	0	0	0	0	0	1	0	0	0	0	0	Spirochaetes(100);Spirochaetes(100);Spirochaetales(100);Leptospiraceae(100);Rs-H88_termite_group(93);unclassified;unclassified;
OTU_12692	0	0	0	0	0	0	0	0	0	0	0	0	0	0	0	0	0	0	0	0	0	1	0	0	0	0	0	0	0	0	0	0	0	0	0	0	0	0	0	0	0	Firmicutes(100);Clostridia_1(100);Clostridiales(100);Ruminococcaceae(100);Gut_cluster_7(100);unclassified;unclassified;
OTU_12694	197	163	104	133	98	98	138	65	104	17	7	201	0	0	0	0	0	0	0	0	0	0	0	0	0	0	0	0	0	0	0	0	0	1	0	0	0	0	0	0	0	Candidate_phylum_TG3(100);Subphylum_1(100);incertae_sedis(100);Termite_cluster_III(100);Subcluster_IIIa(97);unclassified;unclassified;
OTU_12697	0	0	0	0	0	0	0	0	0	0	0	0	0	0	0	0	0	0	0	0	0	0	0	0	0	0	0	0	0	0	0	0	0	0	0	1	0	0	0	0	0	Firmicutes(100);Clostridia_1(98);Clostridiales(98);Lachnospiraceae(86);unclassified;unclassified;unclassified;
OTU_12699	0	0	0	0	0	0	0	0	0	0	0	0	0	0	0	0	0	0	0	0	0	0	0	0	0	0	0	0	0	0	0	0	0	0	0	1	0	0	0	0	0	Firmicutes(99);Clostridia_1(88);Clostridiales(88);Lachnospiraceae(85);Candidatus_Arthromitus(81);unclassified;unclassified;
OTU_127	0	0	0	0	0	0	0	0	0	0	0	0	0	0	0	0	29	41	56	1	0	0	1	0	0	0	0	0	0	0	0	0	0	0	0	0	0	0	0	0	0	Firmicutes(88);Clostridia_1(87);Clostridiales(87);Lachnospiraceae(87);unclassified;unclassified;unclassified;
OTU_1270	0	0	0	0	0	0	0	0	0	0	0	0	0	0	0	0	0	0	0	0	0	0	0	0	0	0	0	0	0	0	0	0	1	33	57	0	0	0	0	0	0	unknown;unclassified;unclassified;unclassified;unclassified;unclassified;unclassified;
OTU_12705	0	0	0	0	0	0	0	0	0	0	0	0	0	0	0	0	0	0	0	0	0	0	0	0	0	0	2	0	0	0	0	0	0	0	0	0	0	0	0	0	0	Firmicutes(97);Clostridia_1(88);Clostridiales(88);Lachnospiraceae(88);unclassified;unclassified;unclassified;
OTU_12706	0	0	0	0	0	0	0	0	0	0	0	0	0	0	0	0	0	0	0	0	0	0	0	0	0	0	0	0	0	0	0	0	0	0	0	4	2	0	0	0	0	Firmicutes(97);Clostridia_1(92);Clostridiales(92);Lachnospiraceae(89);Candidatus_Arthromitus(86);unclassified;unclassified;
OTU_1271	0	0	0	0	0	0	0	0	0	0	0	0	0	0	0	0	2	3	4	2	0	1	1	2	2	1	1	0	0	0	0	0	0	0	0	0	0	0	0	0	0	Firmicutes(100);Clostridia_1(92);Clostridiales(92);Ruminococcaceae(86);unclassified;unclassified;unclassified;
OTU_1272	0	0	0	0	0	0	0	0	0	0	0	0	0	0	0	1	0	0	0	0	0	0	0	0	0	1	0	7	12	5	5	0	0	0	0	0	0	0	0	0	0	Spirochaetes(99);Spirochaetes(99);Spirochaetales(99);unclassified;unclassified;unclassified;unclassified;
OTU_1273	0	0	0	0	0	0	0	0	0	0	0	0	0	0	0	0	2	2	3	0	0	0	0	0	0	0	0	0	0	0	0	0	0	0	0	0	0	0	0	0	0	Firmicutes(100);Clostridia_1(97);Clostridiales(97);Lachnospiraceae(96);Candidatus_Arthromitus(95);unclassified;unclassified;
OTU_1274	0	0	0	0	0	0	0	0	0	0	0	0	0	0	0	0	0	0	0	0	0	0	0	1	0	0	0	0	0	0	0	0	0	0	0	0	0	0	0	0	0	Firmicutes(98);Clostridia_1(97);Clostridiales(97);Lachnospiraceae(97);Candidatus_Arthromitus(84);unclassified;unclassified;
OTU_1275	0	0	0	0	0	0	0	0	0	0	0	0	0	0	0	0	0	1	3	9	2	4	2	0	0	1	1	0	0	0	0	1	0	1	1	0	0	0	0	0	0	Firmicutes(99);Clostridia_1(97);Clostridiales(97);Ruminococcaceae(93);unclassified;unclassified;unclassified;
OTU_1276	0	0	0	0	0	0	0	0	0	0	0	0	0	0	0	0	3	2	4	0	1	0	0	1	0	0	0	0	0	0	0	0	0	0	0	0	0	0	0	0	0	Firmicutes(100);Clostridia_1(100);Clostridiales(100);Ruminococcaceae(100);Gut_cluster_4(100);unclassified;unclassified;
OTU_128	0	0	0	0	0	0	0	0	0	0	1	0	0	0	0	0	10	16	9	2	12	1	6	2	0	9	12	1	2	3	1	1	1	0	1	7	14	2	6	9	0	Proteobacteria(100);Gammaproteobacteria_2(96);Legionellales(93);Coxiellaceae(93);Coxiella(93);unclassified;unclassified;
OTU_1280	0	0	0	0	0	0	0	0	0	0	0	0	0	0	0	0	0	0	0	4	0	4	0	0	0	0	0	0	0	0	0	0	0	0	0	0	0	0	0	0	0	Firmicutes(87);unclassified;unclassified;unclassified;unclassified;unclassified;unclassified;
OTU_1282	0	0	0	0	0	0	0	0	0	0	0	0	0	0	0	0	3	3	2	0	0	0	0	0	1	0	0	0	0	0	0	0	0	0	0	1	0	0	0	0	0	Firmicutes(100);Clostridia_1(100);Clostridiales(100);Lachnospiraceae(100);Candidatus_Arthromitus(93);unclassified;unclassified;
OTU_1283	0	0	0	0	0	0	0	0	0	0	0	0	0	0	0	0	0	0	0	6	9	2	18	0	0	0	3	0	0	0	0	0	0	0	0	0	0	0	0	0	0	Spirochaetes(100);Spirochaetes(100);Spirochaetales(100);Spirochaetaceae_Treponema_I(95);unclassified;unclassified;unclassified;
OTU_1285	0	0	0	0	0	0	0	0	0	0	0	0	0	0	0	0	1	1	2	0	0	0	0	0	0	0	0	0	0	0	0	0	0	0	0	0	0	0	0	0	0	Firmicutes(100);Clostridia_1(99);Clostridiales(99);Ruminococcaceae(98);Anaerotruncus(96);unclassified;unclassified;
OTU_1288	0	0	0	0	0	0	0	0	0	0	0	0	0	0	0	0	0	0	1	0	0	0	0	0	0	0	0	0	0	0	0	0	0	0	0	0	0	0	0	0	0	Firmicutes(93);unclassified;unclassified;unclassified;unclassified;unclassified;unclassified;
OTU_1289	0	0	0	0	0	0	0	0	0	0	0	0	0	0	0	1	0	0	0	0	1	0	0	1	6	0	0	4	2	2	3	14	4	5	2	1	0	0	0	0	1	Firmicutes(100);Clostridia_1(100);Clostridiales(100);Family_XIII_Incertae_Sedis(100);unclassified;unclassified;unclassified;
OTU_129	0	0	0	3	1	0	0	1	0	0	0	0	0	0	0	0	0	0	0	0	0	0	0	0	0	0	0	0	0	0	0	0	0	0	0	0	0	0	0	0	0	Firmicutes(100);Bacilli(100);Lactobacillales(100);Streptococcaceae(97);unclassified;unclassified;unclassified;
OTU_1290	2	1	2	0	3	1	2	0	2	4	6	5	1	0	0	0	0	0	0	0	0	0	0	0	0	0	0	0	0	0	0	0	0	0	0	0	0	0	0	0	0	Spirochaetes(100);Spirochaetes(100);Spirochaetales(100);Spirochaetaceae_Treponema_I(100);Treponema_If(100);unclassified;unclassified;
OTU_1291	0	0	0	0	0	0	0	0	0	0	0	0	0	0	0	0	2	1	2	0	0	0	0	0	0	0	0	0	0	0	0	0	0	0	0	0	0	0	0	0	0	Spirochaetes(100);Spirochaetes(100);Spirochaetales(100);Spirochaetaceae_Treponema_I(98);unclassified;unclassified;unclassified;
OTU_1292	0	0	0	0	0	0	0	0	0	0	0	0	0	0	0	0	1	2	1	2	0	0	1	0	0	0	0	0	0	0	0	0	0	0	0	0	0	0	0	0	0	Firmicutes(90);unclassified;unclassified;unclassified;unclassified;unclassified;unclassified;
OTU_1293	0	0	0	0	0	0	0	0	0	0	0	0	0	0	0	0	5	6	7	1	0	1	0	1	1	0	0	1	1	0	1	0	0	0	0	0	0	0	0	0	0	Firmicutes(100);Clostridia_1(100);Clostridiales(100);Family_XIII_Incertae_Sedis(100);Termite_cockroach_cluster_2(92);unclassified;unclassified;
OTU_1295	0	0	0	0	0	0	0	0	0	0	0	0	0	0	0	0	0	0	3	11	8	3	1	1	0	0	0	0	0	0	0	0	0	1	0	0	0	0	0	0	0	Firmicutes(100);Clostridia_1(100);Clostridiales(100);Ruminococcaceae(100);Gut_cluster_6(93);unclassified;unclassified;
OTU_1296	0	1	1	0	0	0	0	0	0	1	4	0	0	0	0	7	4	4	6	3	2	0	5	1	1	1	19	0	1	1	0	0	1	0	0	26	68	1	1	1	0	Bacteroidetes(100);Bacteroidia(100);Bacteroidales(100);Porphyromonadaceae_Gut_group(100);Mixed_gut_cluster(100);unclassified;unclassified;
OTU_1297	0	0	0	0	0	0	0	0	0	0	0	0	0	0	0	0	1	3	2	9	19	18	10	0	0	0	0	0	0	0	0	0	0	0	0	0	0	0	0	0	0	Firmicutes(100);Clostridia_1(100);Clostridiales(100);Lachnospiraceae(100);unclassified;unclassified;unclassified;
OTU_1299	0	0	0	0	0	0	0	0	0	0	0	0	1	0	0	0	1	1	1	11	6	6	11	8	11	16	14	2	1	2	1	1	2	2	2	4	2	1	0	0	5	Tenericutes(100);Mollicutes(100);RF9(100);unclassified;unclassified;unclassified;unclassified;
OTU_13	0	0	0	0	0	0	0	0	0	0	0	0	0	0	0	0	0	0	0	1	1	1	0	0	0	0	0	0	0	0	0	0	0	3	0	0	2	0	0	0	0	Actinobacteria(100);Actinobacteria(100);unclassified;unclassified;unclassified;unclassified;unclassified;
OTU_130	0	0	0	0	0	0	0	0	0	0	0	1	0	0	1	0	0	0	0	0	0	0	0	0	0	0	0	62	101	143	147	4	0	0	0	0	1	0	0	0	0	Proteobacteria(100);Deltaproteobacteria(100);Rs-K70(100);Termite_cluster_III(97);unclassified;unclassified;unclassified;
OTU_1301	0	0	0	0	0	0	0	0	0	0	1	0	0	0	0	0	0	0	0	0	0	0	0	0	0	0	0	0	0	0	0	0	0	0	1	1	0	0	0	0	0	Bacteroidetes(100);Bacteroidia(100);Bacteroidales(100);Porphyromonadaceae_3(100);Tannerella(100);unclassified;unclassified;
OTU_1302	0	0	0	0	0	0	0	0	0	0	0	0	0	0	0	0	2	2	1	0	0	0	2	0	1	1	1	0	0	1	1	1	0	0	0	1	2	0	0	0	0	Firmicutes(100);Clostridia_1(100);Clostridiales(100);Lachnospiraceae(100);Gut_cluster_15(100);unclassified;unclassified;
OTU_1303	0	0	0	0	0	0	0	0	0	0	0	0	0	0	0	0	5	4	2	0	0	0	0	0	0	0	1	0	0	0	0	0	0	0	1	0	0	0	0	4	0	Spirochaetes(100);Spirochaetes(100);Spirochaetales(100);Spirochaetaceae_Treponema_I(97);Treponema_If(94);unclassified;unclassified;
OTU_1304	0	0	0	0	0	0	0	0	0	0	0	0	0	0	0	0	0	0	0	0	0	0	0	0	0	0	0	0	0	0	0	0	2	1	2	0	0	0	0	0	0	Bacteroidetes(100);Bacteroidia(100);Bacteroidales(100);Rikenellaceae(100);M2PB4-61_termite_group(100);unclassified;unclassified;
OTU_1305	0	0	0	0	0	0	0	0	0	0	0	0	0	0	0	0	6	5	3	0	0	0	0	0	0	0	0	0	0	0	0	0	0	0	0	0	0	0	0	0	0	Spirochaetes(99);Spirochaetes(99);CW-1_termite_group(95);unclassified;unclassified;unclassified;unclassified;
OTU_1306	0	0	0	0	0	0	0	0	0	0	0	0	0	0	0	0	1	0	1	0	0	0	0	1	2	5	0	0	0	0	0	0	244	335	246	0	0	0	0	0	0	Spirochaetes(100);Spirochaetes(100);Spirochaetales(100);Spirochaetaceae_Treponema_I(99);Treponema_Ic(82);unclassified;unclassified;
OTU_1307	0	0	0	0	0	0	0	0	0	0	0	0	0	0	0	0	0	0	0	0	0	0	0	0	0	0	9	1	3	3	6	6	0	0	0	4	1	0	0	0	0	Spirochaetes(100);Spirochaetes(100);Spirochaetales(100);Spirochaetaceae_Treponema_I(100);unclassified;unclassified;unclassified;
OTU_1308	0	0	0	0	0	0	0	0	0	0	0	0	0	0	0	0	0	0	0	0	0	0	0	0	0	0	0	0	0	0	0	0	0	0	0	2	1	0	0	0	43	Firmicutes(99);Clostridia_1(99);Clostridiales(99);Lachnospiraceae(99);unclassified;unclassified;unclassified;
OTU_1309	0	0	0	0	0	0	0	0	0	0	0	0	0	0	0	0	0	1	0	0	0	0	3	2	4	1	1	40	12	12	22	36	0	0	0	0	0	0	0	1	0	Spirochaetes(99);Spirochaetes(99);Spirochaetales(99);Spirochaetaceae_Treponema_I(94);unclassified;unclassified;unclassified;
OTU_131	0	0	0	0	0	0	0	0	0	0	0	0	0	0	0	0	53	102	26	0	0	0	0	0	0	0	0	0	0	0	0	0	0	0	0	0	0	0	0	0	0	Firmicutes(100);Clostridia_1(98);Clostridiales(98);Ruminococcaceae(98);Incertae_Sedis_1(83);unclassified;unclassified;
OTU_1311	0	0	0	0	0	0	0	0	0	0	0	0	0	0	0	0	5	6	6	0	0	0	0	0	0	0	0	0	0	0	0	0	0	0	0	0	0	0	0	0	0	Firmicutes(91);unclassified;unclassified;unclassified;unclassified;unclassified;unclassified;
OTU_1312	0	0	0	0	0	0	0	0	0	0	0	0	0	0	0	0	4	2	0	0	1	0	4	0	0	0	0	0	0	0	0	0	0	0	0	0	1	0	0	0	0	Firmicutes(98);Clostridia_1(97);Clostridiales(97);Lachnospiraceae(96);unclassified;unclassified;unclassified;
OTU_1314	0	0	0	0	0	0	0	0	0	0	0	0	0	3	13	0	0	0	0	0	0	0	0	0	0	0	0	0	0	0	0	0	0	0	0	0	0	0	0	0	0	Firmicutes(100);Clostridia_1(99);Clostridiales(99);Lachnospiraceae(99);unclassified;unclassified;unclassified;
OTU_1315	0	0	0	0	0	0	0	0	0	0	0	0	0	0	0	0	4	3	1	0	0	0	0	0	0	0	0	0	0	0	0	0	0	0	0	0	0	0	0	0	0	unknown;unclassified;unclassified;unclassified;unclassified;unclassified;unclassified;
OTU_1316	0	0	0	0	0	0	0	0	0	0	0	0	0	0	0	0	3	3	10	0	2	0	0	1	2	0	3	0	0	0	0	0	0	0	0	0	0	0	0	0	0	Proteobacteria(100);Deltaproteobacteria(100);Desulfobacterales(100);Desulfobulbaceae(100);Desulforhopalus(100);unclassified;unclassified;
OTU_1317	0	0	0	0	0	0	0	0	0	0	0	0	0	0	0	0	0	0	0	0	0	0	0	0	0	0	0	0	0	0	0	0	0	0	1	0	0	0	0	0	0	Proteobacteria(100);Alphaproteobacteria(100);Sphingomonadales(88);unclassified;unclassified;unclassified;unclassified;
OTU_1318	0	0	0	0	0	0	0	0	0	0	0	0	0	0	0	0	2	2	1	13	17	9	2	3	3	2	0	2	1	2	2	2	2	0	1	1	4	0	0	0	0	Firmicutes(100);Clostridia_1(99);Clostridiales(99);Ruminococcaceae(98);Gut_cluster_4(83);unclassified;unclassified;
OTU_1319	2	1	1	1	1	2	1	1	0	2	1	0	0	0	0	0	0	0	0	0	0	0	0	0	0	0	0	0	0	0	0	0	0	0	0	0	0	0	0	0	0	Bacteroidetes(100);Bacteroidia(100);Bacteroidales(100);Porphyromonadaceae_2(93);unclassified;unclassified;unclassified;
OTU_1320	0	0	0	0	0	0	0	0	0	0	0	0	0	0	0	0	0	0	0	0	0	0	0	0	0	0	0	0	0	0	0	0	0	0	0	0	0	0	0	17	0	Firmicutes(100);Clostridia_1(100);Clostridiales(100);Lachnospiraceae(100);Candidatus_Arthromitus(94);unclassified;unclassified;
OTU_1321	0	0	0	0	0	0	0	0	0	0	0	0	0	0	0	0	1	2	0	0	0	0	0	0	0	0	0	0	0	0	0	0	0	0	0	0	0	0	0	0	0	Firmicutes(87);unclassified;unclassified;unclassified;unclassified;unclassified;unclassified;
OTU_1322	0	0	0	0	0	0	0	0	0	0	1	0	0	0	0	0	2	2	3	0	0	0	0	5	6	2	15	6	7	12	10	11	0	0	0	0	0	5	2	7	0	Proteobacteria(100);Deltaproteobacteria(100);Desulfovibrionales(100);Desulfovibrionaceae(100);Termite_cluster_III(97);unclassified;unclassified;
OTU_1323	0	0	0	0	0	0	0	0	0	0	0	0	0	0	0	0	1	1	1	0	0	0	1	2	2	2	0	0	0	0	0	1	0	0	0	4	2	0	0	0	0	Firmicutes(100);Clostridia_1(92);Clostridiales(92);Ruminococcaceae(91);unclassified;unclassified;unclassified;
OTU_1324	0	0	0	0	0	0	0	0	0	0	0	0	0	0	0	0	0	0	0	0	0	0	0	1	0	0	0	11	16	15	14	12	0	0	0	1	0	0	1	0	0	Spirochaetes(100);Spirochaetes(100);Spirochaetales(100);Spirochaetaceae_Treponema_I(97);Treponema_If(88);unclassified;unclassified;
OTU_1325	0	0	0	0	0	0	0	0	0	0	0	1	0	0	0	0	0	0	0	0	0	0	0	0	0	0	0	0	0	0	0	0	0	0	0	53	113	0	0	0	0	Acidobacteria(100);Holophagae(100);Holophagales(100);Holophagaceae(100);Uncultured_3(97);unclassified;unclassified;
OTU_1326	0	0	0	0	0	0	0	0	0	0	0	0	0	0	0	0	1	1	2	0	0	0	0	0	0	0	0	0	0	0	0	0	0	0	0	0	0	0	0	0	0	Firmicutes(98);Clostridia_1(85);Clostridiales(85);Lachnospiraceae(85);Candidatus_Arthromitus(83);unclassified;unclassified;
OTU_1327	0	0	0	0	0	0	0	0	0	0	0	0	0	0	0	0	1	1	3	0	0	0	0	0	0	0	0	0	0	0	0	0	0	0	0	0	0	0	0	0	0	Firmicutes(93);unclassified;unclassified;unclassified;unclassified;unclassified;unclassified;
OTU_1328	0	0	0	0	0	0	0	0	0	0	0	0	0	0	0	0	1	1	1	0	0	0	0	0	0	0	0	0	0	0	0	0	0	0	0	0	0	0	0	0	0	Firmicutes(95);Clostridia_1(90);Clostridiales(90);Lachnospiraceae(90);unclassified;unclassified;unclassified;
OTU_1329	0	0	0	0	0	0	0	0	0	1	0	0	0	0	0	0	3	5	9	0	0	0	2	4	3	2	0	1	1	1	1	0	1	0	0	4	29	0	0	0	0	Bacteroidetes(100);Bacteroidia(100);Bacteroidales(100);Porphyromonadaceae_Gut_group(100);Mixed_gut_cluster(99);unclassified;unclassified;
OTU_133	0	0	0	0	0	0	0	0	0	0	0	0	0	0	0	0	31	21	22	0	2	0	0	0	0	1	0	0	0	0	0	0	0	0	0	0	0	0	1	1	0	Firmicutes(100);Clostridia_1(100);Clostridiales(100);Lachnospiraceae(100);Gut_cluster_14(98);unclassified;unclassified;
OTU_1330	3	4	4	4	1	0	5	0	1	0	2	0	0	0	0	0	0	0	0	0	0	0	0	0	0	0	0	0	0	0	0	0	0	0	0	0	0	0	0	0	0	Firmicutes(100);Clostridia_1(100);Clostridiales(100);Lachnospiraceae(100);Gut_cluster_14(100);unclassified;unclassified;
OTU_1331	0	0	0	0	0	0	0	0	0	0	0	0	0	0	0	0	19	12	17	0	0	0	0	0	0	0	0	0	0	0	0	0	0	0	0	0	0	0	0	1	0	Spirochaetes(99);Spirochaetes(99);Spirochaetales(99);Spirochaetaceae_Treponema_I(97);unclassified;unclassified;unclassified;
OTU_1332	0	0	0	0	0	0	0	0	0	0	0	0	0	0	0	1	1	1	1	0	2	1	1	1	1	1	4	0	0	0	0	0	1	0	1	10	10	0	3	6	0	Candidate_phylum_TG3(100);Subphylum_2(100);incertae_sedis(100);Termite_cluster_IV(100);Subcluster_IVb(89);unclassified;unclassified;
OTU_1334	0	0	2	2	0	0	0	0	0	0	0	0	0	0	1	0	4	3	3	0	0	0	0	0	2	0	2	0	0	0	0	0	0	0	5	3	10	0	0	0	0	Proteobacteria(100);Alphaproteobacteria(99);Rhodospirillales_1(99);Rhodospirillaceae(99);Thalassospira(99);unclassified;unclassified;
OTU_1335	0	0	0	0	0	0	0	0	0	0	0	0	0	0	0	0	0	0	1	0	0	0	0	0	0	0	1	0	0	0	0	0	0	0	0	4	0	0	2	0	0	unknown;unclassified;unclassified;unclassified;unclassified;unclassified;unclassified;
OTU_1336	1	0	4	2	0	0	0	0	0	0	0	0	0	4	0	0	0	0	0	0	0	0	0	0	0	0	0	0	0	0	0	0	0	0	0	0	0	0	0	0	0	Firmicutes(98);Clostridia_1(86);Clostridiales(86);Lachnospiraceae(86);unclassified;unclassified;unclassified;
OTU_1338	0	0	0	0	0	0	0	0	0	0	131	0	1	0	1	0	2	4	5	0	0	0	0	0	0	0	0	0	0	0	0	1	0	0	0	0	0	2	0	0	0	Spirochaetes(100);Spirochaetes(100);Spirochaetales(100);Spirochaetaceae_Treponema_I(98);Treponema_Ia(96);unclassified;unclassified;
OTU_134	0	0	0	0	0	0	0	0	0	0	0	0	0	0	0	0	19	24	17	31	36	118	8	68	36	86	13	7	5	5	3	1	1	0	0	0	0	0	0	0	46	Firmicutes(99);Clostridia_1(97);Clostridiales(97);Ruminococcaceae(97);unclassified;unclassified;unclassified;
OTU_1340	0	0	0	0	0	0	0	0	0	0	0	0	0	0	0	0	0	0	0	19	29	17	19	0	0	0	0	0	0	0	0	0	0	0	0	0	0	0	0	0	0	Firmicutes(95);Clostridia_1(88);Clostridiales(88);Lachnospiraceae(84);unclassified;unclassified;unclassified;
OTU_1341	0	0	0	0	0	0	0	0	0	0	0	0	0	0	0	0	0	0	0	0	0	0	0	0	0	0	1	0	0	0	0	0	1	0	0	0	0	0	0	0	0	Cyanobacteria(100);Cyanobacteria(100);Cyanobacteriales(100);WD272(100);unclassified;unclassified;unclassified;
OTU_1343	0	0	0	0	0	0	0	0	0	0	0	0	0	0	0	0	0	0	0	0	0	0	0	0	0	0	0	2	5	3	4	0	0	0	0	0	0	0	0	0	0	Spirochaetes(100);Spirochaetes(100);Spirochaetales(99);Spirochaetaceae_Treponema_I(87);unclassified;unclassified;unclassified;
OTU_1345	0	0	0	0	0	0	0	0	0	0	0	0	0	0	0	0	0	0	0	1	0	0	0	0	0	1	0	0	0	0	0	0	0	0	0	0	0	0	0	0	0	Firmicutes(100);Clostridia_1(100);Clostridiales(100);Ruminococcaceae(100);Gut_cluster_7(100);unclassified;unclassified;
OTU_1346	0	0	0	0	0	0	0	0	0	0	0	0	0	0	0	0	0	0	0	3	6	4	26	3	2	3	0	0	0	0	0	0	0	0	0	0	0	0	0	0	2	Firmicutes(95);Clostridia_1(95);Clostridiales(95);Lachnospiraceae(94);unclassified;unclassified;unclassified;
OTU_1347	0	0	0	0	0	0	0	0	0	0	0	0	0	8	2	1	0	0	0	0	0	0	0	1	0	0	1	0	2	1	1	2	0	0	0	0	0	0	0	0	0	Spirochaetes(100);Spirochaetes(100);Spirochaetales(100);Spirochaetaceae_5(100);M2PT2-76_termite_group(100);unclassified;unclassified;
OTU_1349	0	0	0	0	0	0	0	0	0	0	0	0	0	0	0	0	0	0	0	0	0	0	0	1	1	0	1	0	0	0	0	1	20	1	0	1	1	0	0	0	0	Firmicutes(100);Clostridia_1(100);Clostridiales(100);Ruminococcaceae(100);Gut_cluster_4(100);unclassified;unclassified;
OTU_135	0	0	0	0	0	0	0	0	0	0	0	0	0	125	8	0	0	0	0	0	0	0	0	0	0	0	0	0	0	0	0	0	0	0	0	0	0	0	0	0	0	Bacteroidetes(100);Bacteroidia(100);Bacteroidales(100);Rikenellaceae(100);BCf9-17_termite_group(100);unclassified;unclassified;
OTU_1350	0	0	0	0	0	0	0	0	0	0	0	0	0	0	0	0	1	1	2	0	0	0	0	0	0	0	0	0	0	0	0	0	0	0	0	0	0	0	0	0	0	Firmicutes(100);Clostridia_1(100);Clostridiales(100);Ruminococcaceae(100);Gut_cluster_4(100);unclassified;unclassified;
OTU_1351	1	2	1	0	1	1	0	0	0	1	5	1	2	1	0	4	5	5	4	1	2	1	0	5	2	5	13	1	1	1	1	2	8	9	2	13	11	1	2	1	0	Elusimicrobia(100);Elusimicrobia(100);Endomicrobiales(100);Endomicrobiaceae(100);Endomicrobium(100);unclassified;unclassified;
OTU_1352	10	1	7	10	2	0	0	0	0	2	21	4	0	0	0	0	0	0	0	0	0	0	0	0	0	0	0	0	0	0	0	0	0	0	0	0	0	0	0	0	0	Spirochaetes(100);Spirochaetes(100);Spirochaetales(100);Spirochaetaceae_Treponema_I(99);unclassified;unclassified;unclassified;
OTU_1353	0	0	0	0	0	0	0	0	0	0	0	0	0	0	0	0	1	3	1	0	0	0	0	0	0	0	0	0	0	0	0	0	0	0	0	0	0	0	0	0	0	Firmicutes(92);unclassified;unclassified;unclassified;unclassified;unclassified;unclassified;
OTU_1354	0	0	0	0	0	0	0	0	0	0	0	0	0	0	0	0	1	1	0	0	0	0	0	0	0	0	1	0	0	0	0	0	0	0	0	0	0	0	0	0	0	Firmicutes(100);Clostridia_1(100);Clostridiales(100);Family_XIII_Incertae_Sedis(99);Termite_cockroach_cluster_2(87);unclassified;unclassified;
OTU_1355	0	0	0	0	0	0	0	0	0	0	0	0	0	0	0	0	0	0	0	0	0	0	0	0	0	0	0	0	0	0	0	0	2	201	4	0	0	0	0	0	0	Firmicutes(94);Clostridia_1(80);Clostridiales(80);Lachnospiraceae(80);unclassified;unclassified;unclassified;
OTU_1356	0	0	0	0	0	0	0	0	0	0	0	0	0	18	4	0	0	0	0	0	0	0	0	0	0	0	0	0	0	0	0	0	0	0	0	0	0	0	0	0	0	Spirochaetes(100);Spirochaetes(100);Spirochaetales(100);Spirochaetaceae_Treponema_I(100);unclassified;unclassified;unclassified;
OTU_1357	0	0	0	0	0	0	0	0	0	0	0	0	0	0	0	0	2	2	1	0	2	0	0	0	0	0	0	0	0	0	0	0	0	0	0	0	0	0	0	0	0	Firmicutes(99);Clostridia_1(94);Clostridiales(94);Ruminococcaceae(94);Gut_cluster_4(92);unclassified;unclassified;
OTU_1358	0	0	0	0	0	0	0	0	0	0	0	0	0	0	0	0	0	0	0	0	0	0	0	0	0	0	0	0	1	4	9	0	0	0	0	0	0	0	0	0	0	Bacteroidetes(100);Bacteroidia(100);Bacteroidales(100);Rikenellaceae(100);BCf9-17_termite_group(100);unclassified;unclassified;
OTU_1359	0	0	0	0	0	0	0	0	0	0	0	0	0	0	0	0	0	0	2	0	0	0	0	0	0	0	0	0	0	0	0	0	0	0	0	0	0	0	0	3	0	Firmicutes(98);Clostridia_1(93);Clostridiales(93);Ruminococcaceae(93);unclassified;unclassified;unclassified;
OTU_136	0	0	0	0	0	0	1	0	0	0	0	2	10	0	0	12	58	62	57	1	6	2	8	9	13	8	51	8	10	10	13	41	18	18	12	23	39	63	41	44	0	Planctomycetes(100);Planctomycetacia(100);Planctomycetales(100);Planctomycetaceae(100);Termite_cockroach_cluster_2(100);unclassified;unclassified;
OTU_1360	0	0	0	0	0	0	0	0	0	0	0	0	0	0	0	0	0	0	0	0	0	0	0	1	0	1	0	0	4	1	14	6	0	0	0	0	0	0	0	0	0	Spirochaetes(93);Spirochaetes(93);Spirochaetales(93);unclassified;unclassified;unclassified;unclassified;
OTU_1361	0	0	0	0	0	0	0	0	0	0	0	0	0	0	0	0	0	0	0	1	0	0	0	0	0	0	0	0	0	0	0	0	0	0	1	0	0	0	1	0	0	Proteobacteria(100);Betaproteobacteria(100);Burkholderiales(100);Comamonadaceae(100);Comamonas_5(93);unclassified;unclassified;
OTU_1362	0	0	0	0	0	0	0	0	0	0	0	0	0	0	0	0	2	2	3	0	0	0	0	0	0	0	0	0	0	0	0	0	0	0	0	0	0	0	0	0	0	Firmicutes(97);Clostridia_1(94);Clostridiales(93);Lachnospiraceae(88);Gut_cluster_13(82);unclassified;unclassified;
OTU_1363	0	0	0	0	0	0	0	0	0	0	0	0	0	0	0	0	1	0	4	0	0	0	0	0	0	0	0	0	0	0	0	0	0	0	0	0	0	0	0	0	0	Spirochaetes(100);Spirochaetes(100);CW-1_termite_group(100);unclassified;unclassified;unclassified;unclassified;
OTU_1364	0	0	0	0	0	0	0	0	0	0	0	0	0	0	0	0	2	2	2	0	2	0	1	0	0	0	1	0	0	0	0	0	0	0	0	0	0	0	0	0	0	Firmicutes(100);Clostridia_1(100);Clostridiales(100);Ruminococcaceae(100);Gut_cluster_4(100);unclassified;unclassified;
OTU_1365	0	0	0	0	0	0	0	0	0	0	0	0	0	0	0	0	3	2	2	0	0	0	0	0	0	0	0	0	0	0	0	0	0	0	1	0	0	3	2	3	0	Spirochaetes(100);Spirochaetes(100);Spirochaetales(100);Spirochaetaceae_Treponema_I(85);unclassified;unclassified;unclassified;
OTU_1366	0	0	0	0	0	0	0	0	0	0	0	0	0	0	0	0	1	1	2	1	0	0	3	1	0	0	0	0	0	0	0	0	0	0	0	0	0	0	0	0	0	Firmicutes(100);Clostridia_1(99);Clostridiales(99);Ruminococcaceae(99);Gut_cluster_4(99);unclassified;unclassified;
OTU_1368	0	0	0	0	0	0	0	0	0	0	0	0	0	0	0	0	2	3	2	0	0	2	0	0	0	0	0	0	0	0	0	0	0	0	0	0	0	0	0	0	0	Firmicutes(99);Clostridia_1(99);Clostridiales(99);Lachnospiraceae(99);unclassified;unclassified;unclassified;
OTU_1369	0	0	0	0	0	0	0	0	0	0	0	0	0	0	0	0	2	2	1	0	1	0	4	2	1	0	1	1	0	1	0	1	4	2	1	1	1	1	2	2	0	Firmicutes(100);Clostridia_1(100);Clostridiales(100);Lachnospiraceae(100);Gut_cluster_14(99);unclassified;unclassified;
OTU_137	0	0	0	0	0	0	0	0	0	0	3	41	0	0	0	0	32	23	8	0	0	0	0	0	0	0	0	0	0	0	0	0	0	0	0	0	0	0	0	0	0	Spirochaetes(100);Spirochaetes(100);Spirochaetales(100);Spirochaetaceae_Treponema_I(100);unclassified;unclassified;unclassified;
OTU_1370	0	0	0	0	0	0	0	0	0	0	0	0	0	0	0	0	1	2	0	0	0	0	0	0	0	0	0	0	0	0	0	0	0	0	0	0	0	0	0	0	0	Firmicutes(99);Clostridia_1(96);Clostridiales(96);Lachnospiraceae(96);Candidatus_Arthromitus(96);unclassified;unclassified;
OTU_1371	0	0	0	0	0	0	0	0	0	0	0	0	0	0	0	0	13	14	10	3	2	4	1	4	10	5	1	5	1	1	1	2	0	0	0	0	0	0	0	0	0	Firmicutes(100);Clostridia_1(100);Clostridiales(100);Ruminococcaceae(99);unclassified;unclassified;unclassified;
OTU_1372	0	0	0	0	0	0	0	0	0	0	0	0	0	0	0	0	0	0	3	0	0	0	0	0	1	0	0	0	0	0	0	0	0	0	0	0	0	0	0	0	0	Firmicutes(100);Clostridia_1(97);Clostridiales(97);Lachnospiraceae(97);unclassified;unclassified;unclassified;
OTU_1373	0	0	0	0	0	0	0	0	0	0	0	0	0	0	0	0	0	0	0	0	0	0	0	0	0	0	0	0	0	0	0	0	1	0	0	0	0	2	0	3	0	Firmicutes(97);Clostridia_1(94);Clostridiales(94);Lachnospiraceae(92);unclassified;unclassified;unclassified;
OTU_1374	0	0	0	0	0	0	0	0	0	0	0	0	0	0	0	0	1	1	2	0	0	1	0	0	0	0	0	0	0	0	0	0	0	0	0	0	0	0	0	0	0	Firmicutes(100);Clostridia_1(99);Clostridiales(99);Ruminococcaceae(98);Gut_cluster_4(95);unclassified;unclassified;
OTU_1375	0	0	0	0	0	0	0	0	0	0	0	0	0	0	0	10	4	3	3	111	86	4	61	1	4	3	1	0	1	0	0	1	0	0	0	0	0	0	0	0	0	Spirochaetes(100);Spirochaetes(100);Spirochaetales(100);Spirochaetaceae_Treponema_I(98);unclassified;unclassified;unclassified;
OTU_1377	0	0	0	0	0	0	0	0	0	0	0	0	0	0	0	0	1	2	3	0	0	0	0	0	0	0	0	0	0	0	0	0	0	0	0	0	0	0	0	0	0	Firmicutes(88);unclassified;unclassified;unclassified;unclassified;unclassified;unclassified;
OTU_1378	0	0	0	0	0	0	0	0	0	0	0	0	0	0	0	0	8	20	3	0	0	0	0	0	0	0	0	0	0	0	0	0	0	0	0	0	0	0	0	0	0	Firmicutes(99);Clostridia_1(96);Clostridiales(96);Lachnospiraceae(96);unclassified;unclassified;unclassified;
OTU_1379	0	0	0	0	0	0	0	0	0	0	0	0	0	0	0	1	1	1	1	0	0	0	3	0	0	0	0	0	0	0	0	0	0	0	0	0	0	0	0	0	0	Firmicutes(100);Clostridia_1(87);Clostridiales(87);Ruminococcaceae(87);Gut_cluster_9(82);unclassified;unclassified;
OTU_138	0	0	0	0	0	0	0	0	0	0	0	0	0	0	0	0	32	45	2	0	0	0	0	0	0	0	0	0	0	0	0	0	0	0	0	4	2	43	142	58	0	Spirochaetes(100);Spirochaetes(100);Spirochaetales(100);Spirochaetaceae_Treponema_I(100);unclassified;unclassified;unclassified;
OTU_1381	0	1	1	0	3	2	2	2	1	6	57	2	43	0	0	0	0	0	0	0	0	0	0	0	0	0	0	0	0	0	0	0	0	0	0	6	3	1	1	2	0	Spirochaetes(97);Spirochaetes(97);Spirochaetales(97);Spirochaetaceae_Treponema_I(97);unclassified;unclassified;unclassified;
OTU_1383	0	1	1	0	0	0	0	0	0	1	0	0	0	0	0	0	0	0	0	0	0	0	0	0	0	0	0	0	0	0	0	0	0	0	0	0	0	0	0	0	0	Synergistetes(100);Synergistia(100);Synergistales(100);Synergistaceae(100);Candidatus_Tammella(98);unclassified;unclassified;
OTU_1384	0	0	0	0	0	0	0	0	0	0	0	0	0	0	0	0	1	1	1	0	0	0	1	0	1	1	5	0	0	0	1	0	0	1	1	0	1	0	0	0	0	Firmicutes(100);Clostridia_1(100);Clostridiales(100);Ruminococcaceae(100);Gut_cluster_6(91);unclassified;unclassified;
OTU_1385	0	0	0	0	0	0	0	0	0	0	0	0	0	0	0	0	0	0	0	4	2	16	0	1	0	0	0	0	0	1	0	0	0	0	0	9	3	1	0	0	3	Firmicutes(100);Clostridia_1(100);Clostridiales(100);Ruminococcaceae(100);Incertae_Sedis_1(100);unclassified;unclassified;
OTU_1386	0	0	0	0	0	0	0	0	0	0	0	0	0	0	0	0	1	1	2	0	0	0	0	0	0	0	0	0	0	0	0	0	0	0	0	0	0	1	0	1	0	Deferribacteres(100);Deferribacteres(100);Deferribacterales(100);Deferribacteraceae(100);Mucispirillum(97);unclassified;unclassified;
OTU_1388	1	0	1	1	1	0	1	1	1	1	0	3	0	0	0	0	0	0	0	0	0	0	0	0	0	0	0	0	0	0	0	0	0	0	0	0	0	0	0	0	0	Synergistetes(100);Synergistia(100);Synergistales(100);Synergistaceae(100);Termite_cockroach_cluster(100);unclassified;unclassified;
OTU_139	13	13	41	24	30	6	9	9	8	25	0	0	648	0	0	0	0	0	0	0	0	0	0	4	3	2	10	0	0	0	0	1	19	7	8	116	279	0	0	0	0	Bacteroidetes(100);Bacteroidia(100);Bacteroidales(100);Porphyromonadaceae_2(100);Termite_cluster_3(100);unclassified;unclassified;
OTU_1390	0	0	0	0	0	0	0	0	0	0	0	0	0	0	0	0	1	1	2	0	0	0	0	0	0	0	0	0	0	0	0	0	0	0	0	0	0	0	0	0	0	Firmicutes(100);Clostridia_1(95);Clostridiales(95);Ruminococcaceae(93);Gut_cluster_4(87);unclassified;unclassified;
OTU_1391	3	11	12	10	1	0	0	0	0	1	1	0	3	0	0	0	0	0	0	0	0	0	0	0	0	0	0	0	0	0	0	0	0	0	0	0	0	0	0	0	0	Firmicutes(100);Clostridia_1(96);Clostridiales(96);Lachnospiraceae(94);unclassified;unclassified;unclassified;
OTU_1392	0	0	0	0	0	0	0	0	0	0	0	0	0	0	0	0	0	0	0	0	0	0	0	0	0	0	0	0	0	0	0	0	0	0	0	0	0	0	0	0	19	Firmicutes(98);Clostridia_1(97);Clostridiales(97);Lachnospiraceae(97);unclassified;unclassified;unclassified;
OTU_1393	0	0	0	0	0	0	0	0	0	0	0	0	0	0	0	0	1	1	2	0	0	0	0	0	0	0	0	0	0	0	0	0	0	0	0	0	0	0	0	0	0	Firmicutes(87);unclassified;unclassified;unclassified;unclassified;unclassified;unclassified;
OTU_1394	0	0	0	0	0	0	0	0	0	0	0	0	0	0	0	0	2	2	4	0	0	0	0	0	0	0	0	0	0	0	0	0	0	0	0	0	0	0	0	0	0	unknown;unclassified;unclassified;unclassified;unclassified;unclassified;unclassified;
OTU_1395	0	0	0	0	0	0	0	0	0	0	0	0	0	0	0	0	0	0	1	0	0	0	0	0	0	0	0	0	0	0	0	0	0	0	0	0	0	0	0	0	0	unknown;unclassified;unclassified;unclassified;unclassified;unclassified;unclassified;
OTU_1396	0	0	0	0	0	0	0	0	0	0	0	0	0	0	0	0	0	0	0	1	2	1	0	0	0	0	1	0	0	0	0	0	0	0	0	0	0	0	0	0	0	Proteobacteria(100);Gammaproteobacteria_1(100);Pseudomonadales(100);Moraxellaceae(100);Acinetobacter(100);unclassified;unclassified;
OTU_1397	0	0	0	0	0	0	0	0	0	0	0	0	0	0	0	1	2	2	3	3	5	5	0	0	0	0	0	0	0	0	0	0	0	0	0	0	0	0	0	0	0	Firmicutes(100);Clostridia_2(98);Clostridiales_1(93);Peptococcaceae_1(93);Uncultured_5(93);unclassified;unclassified;
OTU_1399	0	0	0	0	0	0	0	0	0	0	0	0	0	0	0	0	2	2	4	3	1	7	2	2	2	1	0	0	0	0	0	1	7	20	10	0	0	5	2	1	2	Proteobacteria(100);Betaproteobacteria(100);unclassified;unclassified;unclassified;unclassified;unclassified;
OTU_14	0	0	1	0	2	2	2	1	1	1	0	0	1	2403	1125	0	0	0	0	0	2	0	0	0	0	0	0	0	0	0	0	0	0	0	0	0	0	0	0	0	0	Spirochaetes(100);Spirochaetes(100);Spirochaetales(100);Spirochaetaceae_Treponema_I(100);Treponema_If(100);unclassified;unclassified;
OTU_140	3	3	2	2	0	0	0	0	0	0	3	0	0	0	1	0	0	0	0	0	0	0	0	0	0	0	0	0	0	0	0	0	0	0	0	0	0	0	0	1	0	Cyanobacteria(100);Cyanobacteria(100);Cyanobacteriales(100);C0d-2(100);unclassified;unclassified;unclassified;
OTU_1400	0	0	0	0	0	0	0	0	0	0	0	0	0	0	0	0	0	0	0	0	0	0	0	0	0	0	0	0	0	0	0	0	0	0	0	0	0	3	0	0	0	Firmicutes(99);Clostridia_1(98);Clostridiales(98);Lachnospiraceae(96);Candidatus_Arthromitus(96);unclassified;unclassified;
OTU_1402	0	0	0	1	0	0	0	1	0	1	0	0	0	0	0	0	0	0	0	0	0	0	0	0	0	0	0	0	0	0	0	0	0	0	0	0	0	0	0	0	0	Proteobacteria(99);Deltaproteobacteria(97);Myxococcales(92);unclassified;unclassified;unclassified;unclassified;
OTU_1403	0	0	1	0	0	0	0	0	1	0	1	1	0	0	0	0	0	0	0	0	0	0	0	0	0	0	0	0	0	0	0	0	0	0	0	0	0	0	0	0	0	Actinobacteria(100);Actinobacteria(100);unclassified;unclassified;unclassified;unclassified;unclassified;
OTU_1404	0	0	0	0	0	0	0	0	0	0	0	0	0	0	0	0	0	0	0	18	4	2	1	0	0	0	1	5	3	5	6	0	3	4	4	0	0	0	0	0	0	Firmicutes(100);Clostridia_1(94);Clostridiales(94);Ruminococcaceae(93);unclassified;unclassified;unclassified;
OTU_1405	2	1	1	4	1	1	1	1	1	1	3	2	0	0	0	0	0	0	0	0	0	0	0	0	0	0	0	0	0	0	0	0	0	1	0	1	3	0	0	0	0	Firmicutes(100);Clostridia_1(100);Clostridiales(100);Family_XIII_Incertae_Sedis(100);Termite_cockroach_cluster_2(99);unclassified;unclassified;
OTU_1406	0	0	0	0	0	0	0	0	0	0	0	0	0	0	0	0	0	0	0	3	5	3	0	0	0	0	0	0	0	0	0	0	0	1	3	1	0	0	0	0	0	Proteobacteria(100);Betaproteobacteria(100);Burkholderiales(100);Comamonadaceae(100);Uncultured_23(97);unclassified;unclassified;
OTU_1407	0	0	0	0	0	0	0	0	0	0	0	0	0	0	0	1	3	5	5	11	6	7	16	4	4	3	3	1	1	1	2	1	1	3	2	1	1	2	1	1	66	Firmicutes(100);Clostridia_1(99);Clostridiales(99);Ruminococcaceae(99);Uncultured_29(85);unclassified;unclassified;
OTU_1409	0	1	1	1	1	0	0	1	0	0	2	0	0	0	0	0	0	0	0	1	0	0	0	0	1	1	0	0	0	0	0	0	0	0	0	0	0	0	0	1	0	Firmicutes(100);Clostridia_1(100);Clostridiales(100);Lachnospiraceae(99);Gut_cluster_13(98);unclassified;unclassified;
OTU_141	15	17	0	0	3	6	0	2	4	8	13	15	3	10	0	3	0	0	0	0	0	0	0	0	1	0	0	1	1	2	1	1	0	0	1	0	0	0	0	0	0	Chlorobi(100);Chlorobia(100);Chlorobiales(100);OPB56(100);Termite_cluster(100);unclassified;unclassified;
OTU_1410	0	0	0	0	0	0	0	0	0	0	0	0	0	0	0	0	3	3	0	0	0	0	0	0	0	0	0	0	0	0	0	0	0	0	0	0	0	0	0	0	0	Firmicutes(97);unclassified;unclassified;unclassified;unclassified;unclassified;unclassified;
OTU_1414	0	0	0	0	0	0	0	0	0	0	0	0	0	0	0	0	0	0	3	0	0	0	0	0	0	0	0	0	0	0	0	0	0	0	0	0	0	0	0	0	0	Bacteroidetes(100);Bacteroidia(100);Bacteroidales(100);Porphyromonadaceae_1(87);Dysgonomonas(87);unclassified;unclassified;
OTU_1415	1	0	1	0	1	1	1	0	0	1	0	0	2	0	0	0	0	0	0	0	0	0	0	0	0	0	0	0	0	0	0	0	0	0	0	0	0	0	0	0	0	Firmicutes(98);Clostridia_1(98);Clostridiales(98);Family_XIII_Incertae_Sedis(81);unclassified;unclassified;unclassified;
OTU_1416	0	0	0	0	0	0	0	0	0	0	0	0	0	3	0	1	0	0	0	0	0	0	0	0	0	0	0	0	0	0	0	0	0	0	0	0	1	0	2	1	0	Firmicutes(95);Clostridia_1(95);Clostridiales(91);Lachnospiraceae(82);unclassified;unclassified;unclassified;
OTU_1417	0	0	0	0	0	0	0	0	0	0	0	0	0	0	0	0	3	5	1	0	0	0	0	0	0	0	0	0	0	0	0	0	0	0	1	2	10	0	0	1	0	Actinobacteria(100);Actinobacteria(100);Micrococcales_1(98);Sanguibacteraceae(97);Sanguibacter(97);unclassified;unclassified;
OTU_1418	0	0	0	0	0	0	0	0	0	0	0	0	0	0	0	0	5	4	3	0	0	0	0	0	0	0	0	0	0	0	0	0	0	0	0	0	0	0	0	0	0	Firmicutes(100);Clostridia_1(100);Clostridiales(100);Lachnospiraceae(100);unclassified;unclassified;unclassified;
OTU_1419	0	0	0	0	0	0	0	0	0	0	0	0	0	0	0	0	0	0	0	0	0	0	0	9	15	25	0	0	0	0	0	0	0	0	0	0	0	0	0	0	0	Firmicutes(100);Clostridia_1(100);Clostridiales(100);Lachnospiraceae(100);Candidatus_Arthromitus(95);unclassified;unclassified;
OTU_142	0	0	0	0	0	0	0	0	0	0	0	0	0	0	0	0	10	14	10	0	0	0	0	0	0	0	0	0	0	0	0	0	0	0	0	0	0	0	0	0	0	Spirochaetes(100);Spirochaetes(100);Spirochaetales(100);Spirochaetaceae_Treponema_I(94);Treponema_Ia(92);unclassified;unclassified;
OTU_1420	0	0	0	0	0	0	0	0	0	0	0	0	0	0	0	0	1	1	1	0	6	1	5	0	0	0	1	0	0	1	1	0	0	0	0	0	0	0	0	0	0	Firmicutes(99);Clostridia_1(98);Clostridiales(98);Lachnospiraceae(98);unclassified;unclassified;unclassified;
OTU_1421	0	0	0	0	0	0	0	0	0	0	0	0	0	0	0	0	0	0	2	0	0	2	1	0	3	3	0	0	0	0	0	1	0	0	0	1	0	0	0	0	0	Firmicutes(100);Clostridia_1(100);Clostridiales(100);Lachnospiraceae(100);Candidatus_Arthromitus(81);unclassified;unclassified;
OTU_1422	0	0	1	0	0	0	0	0	0	0	1	0	0	0	0	0	0	0	0	0	0	0	0	0	0	0	0	0	0	0	0	0	0	0	0	0	0	0	0	3	0	Bacteroidetes(100);Bacteroidia(100);Bacteroidales(100);Porphyromonadaceae_2(92);unclassified;unclassified;unclassified;
OTU_1423	1	1	0	1	0	1	0	0	0	1	3	0	0	0	0	0	0	0	0	0	0	0	0	0	0	0	0	0	0	0	0	0	0	0	0	0	0	0	0	0	0	Firmicutes(100);Clostridia_1(100);Clostridiales(100);Family_XIII_Incertae_Sedis(97);Termite_cockroach_cluster_1(88);unclassified;unclassified;
OTU_1424	0	0	0	0	0	0	0	0	0	0	0	0	0	0	0	0	2	2	2	0	0	0	0	0	0	0	0	0	0	0	0	0	0	0	0	0	0	0	0	0	0	Firmicutes(91);Clostridia_1(83);Clostridiales(83);Lachnospiraceae(83);unclassified;unclassified;unclassified;
OTU_1425	0	0	0	0	0	0	0	0	0	0	0	0	0	0	0	0	0	0	0	0	1	1	0	0	0	0	3	0	0	0	0	0	0	0	0	0	0	0	0	0	4	Firmicutes(99);Clostridia_1(97);Clostridiales(97);Lachnospiraceae(97);Candidatus_Arthromitus(84);unclassified;unclassified;
OTU_1426	0	0	0	0	0	0	0	0	1	0	0	0	0	0	0	0	0	0	0	0	0	0	0	0	0	0	0	0	0	0	0	0	0	0	0	0	0	0	0	0	0	Proteobacteria(89);Deltaproteobacteria(85);Myxococcales(85);unclassified;unclassified;unclassified;unclassified;
OTU_1427	0	0	0	0	0	0	0	0	0	0	0	0	0	0	0	0	0	0	0	0	0	0	0	0	0	0	1	1	4	3	2	2	0	0	0	0	2	0	0	0	0	Chlorobi(100);Chlorobia(100);Chlorobiales(100);OPB56(100);Termite_cluster(100);unclassified;unclassified;
OTU_1428	0	0	0	0	0	0	0	0	0	0	0	0	0	0	0	0	1	1	1	0	0	0	0	0	0	0	0	0	0	0	0	0	0	0	0	0	0	0	0	0	0	unknown;unclassified;unclassified;unclassified;unclassified;unclassified;unclassified;
OTU_1429	1	2	3	4	1	1	1	1	0	1	2	6	16	0	0	9	0	0	0	0	0	0	0	0	0	0	0	0	0	0	0	0	1	14	8	94	7	0	0	1	0	Spirochaetes(100);Spirochaetes(100);Spirochaetales(100);Spirochaetaceae_Treponema_I(100);unclassified;unclassified;unclassified;
OTU_143	0	0	0	1	0	0	0	0	0	0	0	2	0	0	0	8	162	117	74	4	30	1	14	5	14	4	22	55	34	31	26	25	4	21	15	6	12	0	1	2	1	Bacteroidetes(100);Bacteroidia(100);Bacteroidales(100);Porphyromonadaceae_Gut_group(100);Termite_cluster_II(100);unclassified;unclassified;
OTU_1430	0	0	0	0	0	0	0	0	0	0	0	0	0	0	0	0	0	0	0	0	0	0	0	61	42	23	3	0	0	0	0	0	0	0	0	0	0	0	0	0	0	Spirochaetes(100);Spirochaetes(100);CW-1_termite_group(100);unclassified;unclassified;unclassified;unclassified;
OTU_1431	0	0	0	0	0	0	0	0	0	0	0	0	0	0	0	1	5	4	2	1	1	1	2	1	3	3	7	1	1	0	1	2	1	0	0	12	7	1	0	0	0	Elusimicrobia(100);Elusimicrobia(100);Elusimicrobiales(100);Lineage_III(100);unclassified;unclassified;unclassified;
OTU_1432	0	0	0	0	0	0	0	0	0	0	0	0	0	0	0	0	0	0	0	0	0	0	0	0	0	0	0	0	0	0	0	0	0	0	1	0	0	0	0	0	0	Verrucomicrobia(100);Opitutae(100);Opitutales(100);Opitutaceae(100);Opitutus(100);unclassified;unclassified;
OTU_1434	0	0	0	0	0	0	0	0	0	0	0	0	0	0	0	0	1	1	3	7	5	2	10	2	3	6	2	0	0	0	1	1	0	0	0	0	0	0	0	0	0	Firmicutes(100);Clostridia_1(98);Clostridiales(98);Ruminococcaceae(98);unclassified;unclassified;unclassified;
OTU_1435	0	0	0	0	0	0	0	0	0	0	0	0	0	0	0	0	1	1	1	0	0	0	0	0	1	0	0	0	0	0	0	3	0	0	0	0	0	0	0	0	0	Proteobacteria(100);Deltaproteobacteria(100);Desulfovibrionales(100);Desulfovibrionaceae(100);unclassified;unclassified;unclassified;
OTU_1437	0	0	0	0	0	0	0	0	0	0	0	0	0	0	0	0	0	0	0	0	0	0	0	0	0	0	0	0	0	0	0	0	0	0	0	0	0	0	0	0	48	Firmicutes(98);Clostridia_1(96);Clostridiales(96);Lachnospiraceae(96);Candidatus_Arthromitus(91);unclassified;unclassified;
OTU_1438	0	0	0	0	0	0	0	0	0	0	0	0	0	0	0	0	1	1	1	0	0	0	0	0	0	0	0	0	0	0	0	0	0	0	0	0	0	0	0	0	0	Firmicutes(100);Clostridia_2(95);Clostridiales_1(94);Peptococcaceae_1(93);Uncultured_5(93);unclassified;unclassified;
OTU_144	27	28	21	21	5	1	2	2	2	17	12	25	1	0	0	0	0	0	0	0	0	0	0	0	0	0	0	0	0	0	0	0	0	0	0	0	0	0	0	0	0	Spirochaetes(100);Spirochaetes(100);Spirochaetales(100);Spirochaetaceae_Treponema_I(100);Treponema_If(99);unclassified;unclassified;
OTU_1440	2	1	1	2	1	0	0	1	1	1	0	0	0	0	1	0	1	0	0	0	0	0	0	0	0	0	0	0	0	0	0	0	0	1	0	0	0	0	2	1	0	Proteobacteria(100);Alphaproteobacteria(100);Rhodospirillales_1(100);Rhodospirillaceae(100);Uncultured_2(100);unclassified;unclassified;
OTU_1441	0	0	0	0	0	0	0	0	0	0	0	0	0	0	0	0	4	5	2	0	0	0	0	0	0	0	0	0	0	0	0	0	1	0	0	0	0	0	0	0	0	Firmicutes(100);Clostridia_1(100);Clostridiales(100);Family_XIII_Incertae_Sedis(100);Termite_cockroach_cluster_2(99);unclassified;unclassified;
OTU_1443	0	0	0	0	0	0	0	0	0	0	0	0	0	0	0	0	0	0	0	3	0	1	1	0	0	1	0	0	0	0	0	0	1	1	3	0	0	0	0	0	37	Firmicutes(100);Clostridia_1(100);Clostridiales(100);Lachnospiraceae(100);Candidatus_Arthromitus(100);unclassified;unclassified;
OTU_1444	0	0	0	0	0	0	0	0	0	0	0	0	0	0	0	0	2	1	2	0	1	1	0	0	1	1	0	1	1	1	1	2	0	0	0	0	0	0	0	0	0	Firmicutes(100);Clostridia_1(99);Clostridiales(99);Ruminococcaceae(98);Gut_cluster_4(92);unclassified;unclassified;
OTU_1445	4	8	3	5	8	17	8	18	11	1	0	4	0	0	0	0	0	0	0	0	0	0	0	0	0	0	0	0	0	0	0	0	0	0	0	0	0	0	0	0	0	Spirochaetes(100);Spirochaetes(100);Spirochaetales(100);Spirochaetaceae_Treponema_I(100);Treponema_Ia(95);unclassified;unclassified;
OTU_1446	0	0	0	0	0	0	0	0	0	0	0	0	0	0	0	0	1	1	2	0	0	0	0	0	0	0	16	0	0	0	0	0	0	0	0	0	1	1	0	1	0	Proteobacteria(100);Deltaproteobacteria(100);Desulfarculales(99);Desulfarculaceae(99);Uncultured(98);unclassified;unclassified;
OTU_1447	0	0	0	0	0	0	0	0	0	0	0	0	0	0	0	0	1	1	1	9	1	1	2	1	0	1	1	1	0	0	0	0	0	0	0	3	1	1	0	0	19	Firmicutes(98);Clostridia_1(96);Clostridiales(96);Ruminococcaceae(93);unclassified;unclassified;unclassified;
OTU_1448	0	0	0	0	0	0	0	0	0	0	0	0	0	0	0	0	2	3	2	0	2	0	3	0	0	0	0	0	0	0	0	0	0	0	0	1	0	0	0	0	0	Bacteroidetes(100);Bacteroidia(100);Bacteroidales(100);Porphyromonadaceae_2(100);Termite_cluster_1(99);unclassified;unclassified;
OTU_1449	0	0	0	0	0	0	0	0	0	0	0	0	0	4	0	0	0	0	0	0	0	0	0	0	0	0	0	0	0	0	0	0	0	0	0	0	0	0	0	0	0	Firmicutes(100);Clostridia_1(100);Clostridiales(100);Lachnospiraceae(100);Candidatus_Arthromitus(100);unclassified;unclassified;
OTU_145	0	0	0	0	0	0	0	0	0	0	0	0	0	0	0	0	44	42	47	0	0	0	0	0	0	0	0	0	0	0	0	0	0	0	0	0	0	0	0	0	0	Spirochaetes(100);Spirochaetes(100);Spirochaetales(100);Spirochaetaceae_Treponema_I(99);Treponema_Ia(94);unclassified;unclassified;
OTU_1450	0	0	0	0	0	0	0	0	0	0	0	0	0	0	0	0	0	0	0	0	0	0	0	0	0	0	3	7	16	11	14	18	0	0	0	0	0	0	0	0	0	Firmicutes(100);Clostridia_1(100);Clostridiales(100);Ruminococcaceae(100);Gut_cluster_4(100);unclassified;unclassified;
OTU_1451	0	0	0	0	0	0	0	0	0	0	0	0	0	0	0	0	0	0	0	0	0	0	0	0	0	1	0	0	0	0	0	0	0	0	0	0	0	0	0	0	0	Cyanobacteria(100);Cyanobacteria(100);Cyanobacteriales(100);MLE1-12(100);unclassified;unclassified;unclassified;
OTU_1452	0	0	0	0	0	0	0	0	0	0	0	0	0	0	0	2	2	1	4	0	7	1	4	0	0	0	1	0	0	0	0	0	0	0	0	5	5	0	0	0	0	Spirochaetes(100);Spirochaetes(100);Spirochaetales(100);Spirochaetaceae_Treponema_I(97);unclassified;unclassified;unclassified;
OTU_1453	0	0	0	0	0	0	0	0	0	0	0	0	0	104	52	0	0	0	0	0	0	0	0	0	0	0	0	0	0	0	0	0	0	0	0	0	0	0	0	0	0	Spirochaetes(100);Spirochaetes(100);Spirochaetales(100);Spirochaetaceae_Treponema_I(100);Treponema_Ia(98);unclassified;unclassified;
OTU_1454	0	0	0	0	0	0	0	0	0	0	0	0	0	0	0	0	0	0	0	0	0	0	0	0	0	0	0	2	6	5	5	50	0	0	0	0	0	0	0	0	0	Spirochaetes(96);Spirochaetes(96);CW-1_termite_group(91);unclassified;unclassified;unclassified;unclassified;
OTU_1455	1	1	0	0	0	0	0	0	0	0	1	0	0	0	0	1	1	1	1	1	0	0	2	2	5	5	4	1	1	2	1	1	1	1	0	1	3	0	0	1	0	Firmicutes(100);Clostridia_1(100);Clostridiales(100);Ruminococcaceae(100);Uncultured_12(99);unclassified;unclassified;
OTU_1456	0	0	0	0	0	0	0	0	0	0	0	0	0	0	0	0	0	0	0	0	0	0	0	0	0	0	0	0	0	0	0	0	0	1	0	0	0	0	0	0	0	Proteobacteria(100);Alphaproteobacteria(100);Caulobacterales(100);Caulobacteraceae(100);Phenylobacterium(100);unclassified;unclassified;
OTU_1457	0	0	0	0	0	0	0	0	0	0	0	0	0	0	0	0	0	0	0	0	0	0	0	12	3	31	0	0	0	0	0	0	0	0	0	0	0	0	0	0	0	Firmicutes(100);Clostridia_1(89);Clostridiales(89);Lachnospiraceae(85);Candidatus_Arthromitus(80);unclassified;unclassified;
OTU_1458	0	1	1	0	0	0	4	3	0	0	0	0	0	0	0	0	0	0	0	0	0	0	0	0	0	0	0	0	0	0	0	0	0	0	0	0	0	0	0	0	0	Bacteroidetes(100);Bacteroidia(88);Bacteroidales(88);Porphyromonadaceae_Gut_group(88);Mammalian_cluster(86);unclassified;unclassified;
OTU_146	0	0	0	0	0	0	0	0	0	0	0	0	0	0	0	6	0	0	0	0	0	0	0	0	0	0	16	37	120	66	111	610	0	0	0	1	0	0	0	0	0	Spirochaetes(100);Spirochaetes(100);Spirochaetales(100);Spirochaetaceae_Treponema_I(100);unclassified;unclassified;unclassified;
OTU_1461	0	0	0	0	0	0	0	0	0	0	0	0	0	0	0	0	1	1	1	0	0	0	0	0	0	0	0	0	0	0	0	0	1	0	0	0	0	0	0	0	0	Firmicutes(84);unclassified;unclassified;unclassified;unclassified;unclassified;unclassified;
OTU_1462	0	0	0	0	0	0	0	0	0	0	0	0	0	0	0	0	2	2	2	0	0	0	0	0	0	0	0	1	1	2	1	0	0	0	0	0	0	0	0	0	0	Spirochaetes(100);Spirochaetes(100);Spirochaetales(100);Spirochaetaceae_Treponema_I(98);unclassified;unclassified;unclassified;
OTU_1463	0	0	0	0	0	0	0	0	0	0	0	0	0	0	0	0	0	0	0	0	0	0	0	0	0	0	0	0	0	0	0	0	0	0	0	0	0	19	5	2	0	Bacteroidetes(100);Bacteroidia(100);Bacteroidales(100);Porphyromonadaceae_2(95);unclassified;unclassified;unclassified;
OTU_1465	0	0	0	0	0	0	0	0	0	0	0	0	0	0	0	0	1	2	0	0	0	0	0	0	0	0	0	0	0	0	0	0	0	0	0	0	0	0	0	0	0	Firmicutes(97);Clostridia_2(90);Clostridiales_1(86);Peptococcaceae_1(86);Uncultured_5(86);unclassified;unclassified;
OTU_1466	0	0	0	0	0	0	0	0	0	2	0	0	0	0	0	0	0	1	1	0	0	0	2	0	0	0	3	0	0	0	1	0	0	0	0	1	1	0	0	0	0	Lentisphaerae(100);Lentisphaeria(100);CVer-1_termite_group(99);unclassified;unclassified;unclassified;unclassified;
OTU_1467	0	0	0	0	0	0	0	0	0	0	0	0	0	0	0	0	0	0	0	0	0	0	0	0	0	0	2	2	18	15	8	26	0	0	0	0	0	0	0	0	0	Planctomycetes(100);vadinHA49(92);Insect_cluster(89);unclassified;unclassified;unclassified;unclassified;
OTU_1468	0	0	0	0	0	0	0	0	0	0	1	1	0	0	3	2	0	0	0	1	7	1	3	1	1	1	5	4	5	4	3	12	0	2	2	1	3	3	13	6	31	Spirochaetes(100);Spirochaetes(100);Spirochaetales(100);Spirochaetaceae_Treponema_I(100);Treponema_Ia(95);unclassified;unclassified;
OTU_1469	0	0	0	0	0	0	0	0	0	0	0	0	0	0	0	0	3	4	1	0	0	0	0	1	1	3	0	0	0	0	0	0	0	0	0	0	0	0	0	0	0	Firmicutes(100);Clostridia_1(100);Clostridiales(100);Ruminococcaceae(100);Gut_cluster_4(99);unclassified;unclassified;
OTU_1470	0	0	0	0	0	0	0	0	0	0	0	0	0	0	0	0	1	2	2	0	0	0	0	0	0	0	0	0	0	0	0	0	0	0	0	0	0	0	0	0	0	Bacteroidetes(100);Bacteroidia(100);Bacteroidales(100);Rikenellaceae(92);unclassified;unclassified;unclassified;
OTU_1471	0	0	0	0	0	0	0	0	0	0	0	0	0	0	0	0	0	0	0	0	0	0	0	0	0	0	0	0	0	0	0	0	1	0	0	0	0	0	0	0	0	Bacteroidetes(100);Flavobacteria(100);Flavobacteriales(100);Flavobacteriaceae_2(93);unclassified;unclassified;unclassified;
OTU_1472	0	0	0	0	0	0	0	0	0	0	0	0	0	0	0	0	0	0	1	0	0	0	0	0	0	0	0	0	0	0	0	0	0	0	0	0	0	17	21	20	0	Spirochaetes(100);Spirochaetes(100);CW-1_termite_group(100);unclassified;unclassified;unclassified;unclassified;
OTU_1473	0	0	0	0	0	0	0	0	0	0	0	0	0	0	0	0	2	4	2	0	0	0	0	0	0	0	0	0	0	0	0	0	0	0	0	0	0	0	0	0	0	Firmicutes(83);unclassified;unclassified;unclassified;unclassified;unclassified;unclassified;
OTU_1474	0	0	0	1	0	0	0	0	0	0	0	0	0	0	0	1	0	0	0	5	5	6	1	0	0	0	0	0	0	0	0	0	0	1	1	4	0	1	1	0	0	Proteobacteria(100);Gammaproteobacteria(100);Xanthomonadales(100);Xanthomonadaceae(100);Stenotrophomonas(99);unclassified;unclassified;
OTU_1477	0	0	0	0	0	0	0	0	0	0	0	0	0	0	0	0	0	1	2	0	0	0	0	2	1	0	0	0	0	0	0	0	0	0	0	0	0	0	0	0	0	Bacteroidetes(100);Bacteroidia(80);Bacteroidales(80);unclassified;unclassified;unclassified;unclassified;
OTU_1478	0	0	0	0	0	0	0	0	0	1	0	0	0	0	0	0	0	0	0	0	0	0	0	0	0	0	0	0	0	0	0	0	0	0	0	0	0	0	0	0	0	unknown;unclassified;unclassified;unclassified;unclassified;unclassified;unclassified;
OTU_1479	0	0	0	0	0	0	0	0	0	0	0	0	0	0	0	0	2	2	1	91	98	52	30	5	7	9	1	1	1	1	1	0	0	0	0	0	0	0	0	0	21	Firmicutes(100);Clostridia_1(100);Clostridiales(100);Ruminococcaceae(100);unclassified;unclassified;unclassified;
OTU_148	0	0	0	0	0	0	0	0	0	0	0	0	0	0	0	0	2	2	3	40	2	43	11	7	3	24	2	2	1	1	0	0	1	1	2	1	2	118	3	0	18	Firmicutes(100);Clostridia_1(95);Clostridiales(95);Lachnospiraceae(95);Candidatus_Arthromitus(95);unclassified;unclassified;
OTU_1480	0	0	0	0	0	0	0	0	0	0	0	0	0	0	0	0	2	2	3	0	0	0	0	0	0	0	0	0	0	0	0	0	0	0	0	0	0	0	0	0	0	Firmicutes(100);Clostridia_1(100);Clostridiales(100);Lachnospiraceae(100);Candidatus_Arthromitus(100);unclassified;unclassified;
OTU_1482	0	0	0	0	0	0	0	0	0	0	0	0	0	0	0	0	2	1	1	0	0	0	0	0	0	0	0	0	0	0	0	0	0	0	0	0	1	0	0	0	4	Firmicutes(100);Clostridia_1(100);Clostridiales(100);Ruminococcaceae(100);Uncultured_24(89);unclassified;unclassified;
OTU_1483	0	0	0	0	0	0	0	0	0	0	0	0	0	0	0	0	4	7	6	0	0	0	0	0	0	0	0	0	0	0	0	0	0	0	0	0	0	0	0	0	0	Firmicutes(86);unclassified;unclassified;unclassified;unclassified;unclassified;unclassified;
OTU_1485	0	0	0	0	0	0	0	0	0	0	0	0	0	0	0	3	0	0	1	4	2	5	16	3	7	3	1	5	1	1	2	3	0	0	1	9	1	0	0	0	0	Actinobacteria(100);Actinobacteria(100);Coriobacteriales(100);Coriobacteriaceae(100);Uncultured_12(90);unclassified;unclassified;
OTU_1487	0	0	0	0	0	0	0	0	0	0	0	0	0	0	0	0	0	0	1	0	0	0	0	0	0	0	0	0	0	0	0	0	0	0	0	1	1	93	85	78	0	Spirochaetes(100);Spirochaetes(100);Spirochaetales(100);Spirochaetaceae_Treponema_I(100);Treponema_Ia(93);unclassified;unclassified;
OTU_1488	0	0	0	0	0	0	0	0	0	0	0	0	0	0	0	0	2	2	2	1	2	0	0	0	0	0	0	0	0	0	0	1	0	0	0	1	0	1	1	1	1	Firmicutes(100);Clostridia_1(100);Clostridiales(100);Ruminococcaceae(100);Gut_cluster_5(94);unclassified;unclassified;
OTU_1489	0	0	0	0	0	0	0	0	0	0	0	0	0	0	0	0	0	0	0	0	0	0	0	0	0	0	0	0	0	0	0	0	0	0	0	0	0	0	0	0	47	Firmicutes(100);Clostridia_1(100);Clostridiales(100);Ruminococcaceae(100);Gut_cluster_4(100);unclassified;unclassified;
OTU_149	0	0	0	0	0	0	0	0	0	0	0	0	0	0	0	0	0	0	1	0	0	0	0	1	0	1	0	0	0	1	0	0	1	0	0	1	2	0	1	0	0	Actinobacteria(100);Actinobacteria(100);unclassified;unclassified;unclassified;unclassified;unclassified;
OTU_1490	0	0	0	0	0	0	0	0	0	0	0	0	0	0	0	0	0	0	1	0	0	0	0	0	0	0	0	0	0	0	0	0	0	0	0	0	0	0	0	0	0	Firmicutes(99);Bacilli(97);Lactobacillales(88);unclassified;unclassified;unclassified;unclassified;
OTU_1491	0	0	0	0	0	0	0	0	0	0	0	0	0	0	0	0	0	0	0	0	0	0	0	2	0	0	2	0	0	4	1	67	0	0	0	0	0	0	0	0	0	Acidobacteria(100);Holophagae(100);Holophagales(100);Holophagaceae(100);Uncultured_3(98);unclassified;unclassified;
OTU_1492	0	0	0	0	0	0	0	0	0	0	0	0	0	0	0	0	0	0	0	0	0	0	0	0	0	0	0	0	0	0	0	0	0	0	0	0	0	23	21	35	0	Spirochaetes(100);Spirochaetes(100);Spirochaetales(100);Spirochaetaceae_Treponema_I(99);Treponema_If(90);unclassified;unclassified;
OTU_1493	0	0	0	0	0	0	0	0	0	0	0	0	0	0	0	129	14	12	10	34	103	13	261	5	7	12	8	55	61	67	57	17	0	0	0	0	0	0	0	0	2	Spirochaetes(100);Spirochaetes(100);Spirochaetales(100);Spirochaetaceae_Treponema_I(99);Treponema_Ic(88);unclassified;unclassified;
OTU_1494	0	0	0	0	0	0	0	0	0	0	0	0	0	0	0	0	0	0	0	0	0	0	0	0	1	1	0	0	0	0	0	0	0	0	0	0	3	0	0	0	0	Bacteroidetes(100);Bacteroidia(100);Bacteroidales(100);Porphyromonadaceae_2(98);unclassified;unclassified;unclassified;
OTU_1495	0	0	0	0	0	0	0	0	0	0	0	0	0	0	0	0	2	2	0	0	5	0	1	0	0	0	2	0	0	0	0	0	0	0	0	0	0	0	0	0	3	Firmicutes(100);Clostridia_1(100);Clostridiales(100);Lachnospiraceae(100);Termite_cockroach_cluster(81);unclassified;unclassified;
OTU_1496	0	0	0	0	0	0	0	0	0	0	0	0	0	0	0	0	0	0	0	0	0	0	0	22	28	17	0	0	0	0	0	0	0	0	0	0	0	0	0	0	0	Bacteroidetes(100);Bacteroidia(100);Bacteroidales(100);Porphyromonadaceae_2(98);Termite_cluster_2(82);unclassified;unclassified;
OTU_1497	0	0	0	0	0	0	0	0	0	0	0	0	0	0	0	0	1	0	4	0	0	0	0	0	0	0	0	0	0	0	0	0	0	0	0	0	0	0	0	0	0	Firmicutes(98);Clostridia_1(94);Clostridiales(94);Lachnospiraceae(93);unclassified;unclassified;unclassified;
OTU_1498	0	0	0	0	0	0	0	0	0	0	0	0	0	0	0	0	1	1	0	11	6	4	8	1	5	3	2	1	0	1	1	0	1	2	2	0	0	0	0	0	2	Tenericutes(100);Mollicutes(100);RF9(100);unclassified;unclassified;unclassified;unclassified;
OTU_15	13	18	10	13	0	34	29	33	6	0	0	0	0	0	0	13	0	0	0	0	0	0	0	0	0	0	36	1115	1099	879	1636	538	1	0	0	0	0	0	0	0	0	Candidate_phylum_TG3(100);Subphylum_1(100);incertae_sedis(100);Termite_cluster_III(100);Subcluster_IIIb(84);unclassified;unclassified;
OTU_150	4	2	5	4	1	3	3	3	2	10	15	7	14	0	0	4	1	1	1	4	20	1	3	7	5	5	8	1	0	0	0	8	1	0	0	12	13	1	1	0	11	Spirochaetes(100);Spirochaetes(100);Spirochaetales(100);Spirochaetaceae(100);Spirochaeta(100);unclassified;unclassified;
OTU_1500	0	0	0	0	0	0	0	0	0	0	0	0	0	0	0	0	2	1	1	0	0	0	0	0	0	0	0	0	0	0	0	0	0	0	0	0	0	0	0	0	0	Firmicutes(99);Clostridia_2(94);unclassified;unclassified;unclassified;unclassified;unclassified;
OTU_1501	0	0	0	0	0	0	0	0	0	0	0	0	0	0	0	0	6	9	9	0	0	0	0	0	0	0	0	0	0	0	0	0	0	0	0	0	0	0	0	0	0	Spirochaetes(100);Spirochaetes(100);Spirochaetales(100);Spirochaetaceae_Treponema_I(99);unclassified;unclassified;unclassified;
OTU_1502	0	0	0	0	0	0	0	0	0	0	0	0	0	0	0	0	2	1	1	0	0	0	0	0	0	0	0	0	0	0	0	0	0	0	0	0	0	0	0	0	0	Firmicutes(100);Clostridia_1(95);Clostridiales(95);Lachnospiraceae(94);Candidatus_Arthromitus(92);unclassified;unclassified;
OTU_1503	0	0	0	0	0	0	0	0	0	0	0	0	0	0	0	0	0	0	0	0	0	0	0	0	0	0	0	0	0	0	0	0	0	0	0	0	0	5	3	30	0	Spirochaetes(100);Spirochaetes(100);Spirochaetales(100);Spirochaetaceae_Treponema_I(99);Treponema_Ic(90);unclassified;unclassified;
OTU_1504	0	0	0	0	0	0	0	0	0	0	0	0	0	0	0	0	0	0	0	46	58	12	59	0	0	0	0	0	0	0	0	0	0	0	0	0	0	0	0	0	0	Firmicutes(98);Clostridia_1(92);Clostridiales(92);Lachnospiraceae(91);Candidatus_Arthromitus(87);unclassified;unclassified;
OTU_1505	0	0	0	0	0	0	0	0	0	0	0	0	0	0	0	0	9	8	0	0	0	0	0	0	0	0	0	0	0	0	0	0	0	0	0	15	0	0	0	0	0	Bacteroidetes(100);Bacteroidia(100);Bacteroidales(100);Porphyromonadaceae_2(87);Termite_cluster_2(84);unclassified;unclassified;
OTU_1506	0	0	0	0	0	0	0	0	0	0	0	0	0	0	0	0	0	0	0	0	0	0	0	0	0	0	0	9	22	13	19	0	0	0	0	0	0	0	0	0	0	Spirochaetes(98);Spirochaetes(98);CW-1_termite_group(97);unclassified;unclassified;unclassified;unclassified;
OTU_1508	0	0	0	0	0	0	0	0	0	1	0	0	0	0	0	0	0	0	0	0	0	0	0	0	0	0	0	0	0	0	0	0	0	0	0	0	0	0	0	0	0	Proteobacteria(92);Deltaproteobacteria(85);Myxococcales(80);unclassified;unclassified;unclassified;unclassified;
OTU_1509	0	0	0	0	0	0	0	0	0	0	0	0	0	0	0	0	2	2	4	0	0	0	1	0	0	0	0	0	0	0	0	0	0	0	0	0	0	0	0	0	0	Firmicutes(94);Clostridia_1(85);Clostridiales(85);unclassified;unclassified;unclassified;unclassified;
OTU_151	0	0	0	0	0	0	0	0	0	0	0	0	0	0	0	0	0	0	0	0	0	0	0	0	2	1	0	0	0	0	0	0	0	0	0	0	0	0	0	0	0	Proteobacteria(100);Gammaproteobacteria_2(100);Xanthomonadales(100);Sinobacteraceae(100);Uncultured_6(100);unclassified;unclassified;
OTU_1510	0	0	0	0	0	0	0	0	0	0	0	0	0	0	0	0	3	4	3	0	0	0	0	0	0	0	0	0	0	0	0	0	0	0	0	0	0	0	0	0	0	Firmicutes(99);Clostridia_1(89);Clostridiales(89);unclassified;unclassified;unclassified;unclassified;
OTU_1511	0	0	0	0	0	0	0	0	0	0	0	0	0	23	5	0	0	0	0	0	0	0	0	2	2	2	0	0	0	0	0	0	0	0	0	0	0	0	0	0	0	Spirochaetes(100);Spirochaetes(100);Spirochaetales(100);Spirochaetaceae_Treponema_I(100);Treponema_Ia(97);unclassified;unclassified;
OTU_1512	0	0	0	0	0	0	0	0	0	0	0	0	0	0	0	0	0	0	2	0	0	0	0	0	0	0	0	0	0	0	0	0	0	0	0	0	0	0	0	0	0	Bacteroidetes(100);Bacteroidia(100);Bacteroidales(100);Rikenellaceae(100);M2PB4-61_termite_group(95);unclassified;unclassified;
OTU_1513	0	0	0	0	0	0	1	0	0	1	0	0	0	0	0	0	0	0	0	0	0	0	0	0	0	0	0	0	0	0	0	0	0	0	0	0	0	0	0	0	0	Firmicutes(100);Clostridia_1(100);Clostridiales(100);Family_XIII_Incertae_Sedis(99);unclassified;unclassified;unclassified;
OTU_1514	0	0	0	0	0	0	0	0	0	0	0	0	0	0	0	0	1	1	2	0	0	0	0	0	0	0	0	0	0	0	0	0	0	0	0	0	0	0	0	0	0	Firmicutes(91);unclassified;unclassified;unclassified;unclassified;unclassified;unclassified;
OTU_1515	0	0	0	0	0	0	0	0	0	0	0	0	0	0	0	0	2	3	2	0	0	0	0	0	0	0	0	0	0	0	0	0	0	0	0	0	0	0	0	0	0	Firmicutes(100);Clostridia_2(90);Clostridiales_1(82);unclassified;unclassified;unclassified;unclassified;
OTU_1516	0	0	0	0	0	0	0	0	0	0	0	0	0	1	2	1	1	2	1	0	3	0	3	2	2	0	11	1	3	2	1	19	0	0	1	1	0	0	1	0	1	Spirochaetes(100);Spirochaetes(100);Spirochaetales(100);Spirochaetaceae_Treponema_I(100);Treponema_Ia(97);unclassified;unclassified;
OTU_1517	0	0	0	0	0	0	0	0	0	0	0	0	0	0	0	0	2	2	3	6	1	2	6	3	2	3	0	0	0	1	1	0	0	1	0	0	0	0	0	0	1	Firmicutes(99);Clostridia_1(98);Clostridiales(98);Ruminococcaceae(98);unclassified;unclassified;unclassified;
OTU_1518	0	0	0	0	0	0	0	0	0	0	0	0	0	0	0	0	0	0	0	0	0	0	0	1	1	0	0	0	0	0	0	0	0	0	0	1	1	0	0	0	0	Actinobacteria(100);Actinobacteria(100);Solirubrobacterales(100);unclassified;unclassified;unclassified;unclassified;
OTU_1519	0	0	0	0	0	0	0	0	0	0	0	0	0	0	0	0	0	0	0	0	0	0	0	0	0	0	0	0	0	0	0	0	0	0	0	40	100	0	0	0	0	Spirochaetes(98);Spirochaetes(98);CW-1_termite_group(94);unclassified;unclassified;unclassified;unclassified;
OTU_152	28	50	55	65	38	23	8	10	14	5	121	10	0	0	0	271	0	0	0	0	0	0	0	2	1	0	11	0	0	1	5	6	0	1	0	0	0	150	144	10	0	Candidate_phylum_TG3(100);Subphylum_1(100);incertae_sedis(100);Termite_cluster_III(100);unclassified;unclassified;unclassified;
OTU_1520	0	0	0	0	0	0	0	0	0	0	0	0	0	0	0	0	0	0	0	193	9	79	9	1	1	0	1	1	1	1	1	0	0	0	0	0	0	0	0	0	0	Firmicutes(100);Clostridia_1(100);Clostridiales(100);Ruminococcaceae(100);unclassified;unclassified;unclassified;
OTU_1521	0	0	0	0	0	0	0	0	0	0	0	0	0	0	0	0	1	0	0	16	14	12	0	0	0	0	0	0	0	0	0	0	0	0	0	0	1	0	0	0	0	Proteobacteria(100);Alphaproteobacteria(100);Sphingomonadales(100);Sphingomonadaceae(100);Sphingomonas_3(95);unclassified;unclassified;
OTU_1522	0	0	0	0	0	0	0	0	0	0	52	0	0	0	0	0	0	0	0	0	0	0	0	0	0	0	0	0	0	0	0	0	0	0	0	0	0	0	0	0	0	Fibrobacteres(100);Subphylum_2(100);Insect_cluster(100);Termite_cluster_I(100);unclassified;unclassified;unclassified;
OTU_1524	0	0	0	0	0	0	0	0	0	0	0	0	0	0	0	0	2	3	3	162	38	43	41	10	4	23	2	1	1	3	0	0	0	1	6	0	0	11	18	0	4	Firmicutes(100);Clostridia_1(88);Clostridiales(88);Lachnospiraceae(88);Candidatus_Arthromitus(88);unclassified;unclassified;
OTU_1525	0	0	0	0	0	0	0	0	0	0	0	0	0	0	0	0	0	0	1	0	1	0	2	0	0	0	0	0	0	0	0	0	0	0	0	0	0	0	0	0	0	Firmicutes(98);Clostridia_1(97);Clostridiales(97);Lachnospiraceae(97);unclassified;unclassified;unclassified;
OTU_1526	0	0	0	0	0	0	0	0	0	0	0	0	0	0	0	0	0	1	5	0	0	0	0	1	1	1	1	0	0	0	0	0	0	2	1	1	0	0	0	0	0	Firmicutes(100);Clostridia_1(100);Clostridiales(100);Ruminococcaceae(100);Gut_cluster_4(100);unclassified;unclassified;
OTU_1528	0	0	0	0	0	0	0	0	0	0	0	0	0	0	0	0	4	3	0	0	0	0	0	0	0	0	0	0	0	0	0	0	1	0	0	0	0	0	0	0	0	Firmicutes(100);Clostridia_1(100);Clostridiales(100);Lachnospiraceae(100);unclassified;unclassified;unclassified;
OTU_1529	0	0	0	0	0	0	0	0	0	0	0	0	0	0	0	0	0	0	0	1	1	1	2	2	4	0	0	0	0	0	0	0	0	0	0	0	0	0	0	0	0	Bacteroidetes(100);Bacteroidia(100);Bacteroidales(100);Porphyromonadaceae_2(98);unclassified;unclassified;unclassified;
OTU_153	0	0	0	0	0	0	0	0	0	0	0	0	0	0	0	0	29	24	30	0	0	0	0	0	0	0	0	0	0	0	0	0	1	0	0	0	0	0	0	0	0	Firmicutes(100);Clostridia_1(100);Clostridiales(100);Ruminococcaceae(100);Gut_cluster_4(100);unclassified;unclassified;
OTU_1530	0	0	0	0	0	0	1	0	0	1	1	0	0	1	0	0	0	0	0	2	2	4	3	1	1	2	4	0	0	0	0	1	1	1	1	2	1	0	0	1	1	Firmicutes(100);Clostridia_1(100);Clostridiales(100);Ruminococcaceae(100);Uncultured_12(95);unclassified;unclassified;
OTU_1531	0	0	0	0	0	0	0	0	0	0	0	0	0	0	0	6	1	2	3	0	2	0	0	1	3	0	0	3	1	5	2	1	1	0	0	34	22	0	0	0	0	Proteobacteria(100);Deltaproteobacteria(100);Desulfobacterales(100);Desulfobulbaceae(100);Desulforhopalus(100);unclassified;unclassified;
OTU_1532	0	0	0	0	0	0	0	0	0	0	0	0	0	0	0	1	0	0	0	0	2	0	0	0	0	0	0	0	0	0	0	0	0	0	0	0	0	0	0	0	1	Proteobacteria(100);Gammaproteobacteria_1(100);Enterobacteriales(100);Enterobacteriaceae(100);Klebsiella_1(94);unclassified;unclassified;
OTU_1533	0	0	0	0	0	0	0	0	0	0	0	0	0	0	0	0	2	2	0	0	0	0	0	1	3	1	0	0	0	0	0	0	0	0	0	0	0	0	0	0	0	Firmicutes(99);Clostridia_2(98);Clostridiales_1(98);Peptococcaceae_1(98);Uncultured_2(87);unclassified;unclassified;
OTU_1534	0	0	0	0	0	0	0	0	0	0	0	0	0	0	0	0	1	1	1	0	0	0	0	0	0	0	0	0	0	0	0	0	0	0	0	0	0	0	0	0	0	Firmicutes(99);Clostridia_1(94);Clostridiales(94);Lachnospiraceae(92);unclassified;unclassified;unclassified;
OTU_1535	0	0	0	0	0	0	0	0	0	0	0	0	0	0	0	0	2	3	3	0	0	0	0	0	0	0	0	0	0	0	0	0	0	0	0	0	0	0	0	0	0	Firmicutes(100);Clostridia_2(97);Clostridiales_1(93);Peptococcaceae_1(89);Uncultured_5(86);unclassified;unclassified;
OTU_1536	0	0	0	0	0	0	0	0	0	0	0	0	0	0	0	0	1	1	1	0	1	0	0	0	0	0	0	0	0	0	0	0	0	0	0	0	0	0	0	0	0	Firmicutes(100);Clostridia_2(97);Clostridiales_1(93);Peptococcaceae_1(88);Uncultured_5(88);unclassified;unclassified;
OTU_1537	1	3	5	2	0	1	1	3	1	2	29	7	0	0	0	0	0	0	0	0	0	0	6	3	0	0	0	0	0	0	1	0	0	0	0	0	0	0	1	1	0	Spirochaetes(100);Spirochaetes(100);Spirochaetales(100);Spirochaetaceae_Treponema_I(99);Treponema_Ic(96);unclassified;unclassified;
OTU_1538	0	0	0	0	0	0	0	0	0	0	0	0	0	0	0	0	1	1	0	35	16	26	29	16	7	101	2	0	0	0	0	0	13	4	4	0	1	10	8	14	18	Firmicutes(100);Clostridia_1(100);Clostridiales(100);Ruminococcaceae(100);Incertae_Sedis_1(98);unclassified;unclassified;
OTU_1539	0	0	0	0	0	0	0	0	0	0	0	0	0	0	0	0	1	1	0	0	0	0	0	0	0	0	0	0	0	0	0	0	0	0	0	0	0	0	0	0	0	Firmicutes(97);Clostridia_1(92);Clostridiales(92);Lachnospiraceae(90);unclassified;unclassified;unclassified;
OTU_154	7	13	20	12	63	72	48	13	29	6	0	6	0	0	0	0	0	0	0	0	0	0	0	0	0	0	0	0	0	0	0	0	0	0	1	0	0	0	0	0	0	Spirochaetes(100);Spirochaetes(100);Spirochaetales(100);Spirochaetaceae_Treponema_I(99);Treponema_If(99);unclassified;unclassified;
OTU_1541	0	0	0	0	0	0	0	0	0	0	0	0	0	0	0	0	0	0	1	0	0	0	0	0	0	0	0	0	0	0	0	0	0	0	0	0	0	0	0	0	0	Firmicutes(98);Clostridia_1(86);Clostridiales(86);Lachnospiraceae(85);Candidatus_Arthromitus(80);unclassified;unclassified;
OTU_1543	0	0	0	0	0	0	0	0	0	0	0	0	0	0	0	0	1	1	0	0	0	0	0	0	0	0	0	0	0	0	0	0	0	0	0	0	0	0	0	0	0	Firmicutes(98);Clostridia_1(88);Clostridiales(88);Lachnospiraceae(88);Candidatus_Arthromitus(87);unclassified;unclassified;
OTU_1544	0	0	0	0	0	0	0	0	0	0	0	0	0	6	0	0	0	0	0	0	0	0	0	0	0	0	0	0	0	0	0	0	0	0	0	0	0	0	0	0	0	Firmicutes(99);Clostridia_1(87);Clostridiales(87);Ruminococcaceae(85);unclassified;unclassified;unclassified;
OTU_1545	0	0	0	0	0	0	0	0	0	0	0	0	0	0	0	0	2	1	2	0	0	0	0	0	0	0	0	0	0	0	0	0	0	0	0	0	0	0	0	0	0	unknown;unclassified;unclassified;unclassified;unclassified;unclassified;unclassified;
OTU_1546	0	0	0	0	0	0	0	0	0	0	0	0	0	0	0	0	0	0	0	0	0	0	0	0	0	0	0	0	0	0	0	0	36	0	0	0	0	0	0	0	0	Bacteroidetes(100);Bacteroidia(100);Bacteroidales(100);Porphyromonadaceae_Cluster_V(100);unclassified;unclassified;unclassified;
OTU_1547	0	0	0	0	0	0	0	0	0	0	0	0	0	0	0	0	0	1	0	0	0	1	2	0	0	0	0	0	0	0	0	0	0	0	1	1	0	1	1	2	0	Firmicutes(99);Clostridia_1(92);Clostridiales(92);Lachnospiraceae(92);unclassified;unclassified;unclassified;
OTU_1548	0	0	0	0	0	0	0	0	0	0	0	0	0	0	0	0	3	3	0	0	0	0	0	0	0	0	0	0	0	0	0	0	0	0	0	0	0	0	0	0	0	Firmicutes(100);Clostridia_1(100);Clostridiales(100);Ruminococcaceae(100);Gut_cluster_4(100);unclassified;unclassified;
OTU_1549	0	0	0	0	0	0	0	0	0	0	0	0	0	0	0	0	0	0	0	0	0	0	0	0	0	0	10	5	7	7	8	8	0	0	0	0	0	0	0	0	0	Planctomycetes(100);Planctomycetacia(100);Planctomycetales(100);Planctomycetaceae(100);Termite_cockroach_cluster_2(100);unclassified;unclassified;
OTU_155	0	0	0	0	0	0	0	0	0	0	0	0	0	0	0	0	0	0	0	1	0	1	0	0	0	0	0	0	0	0	0	0	0	0	0	0	0	0	0	0	0	Actinobacteria(100);Actinobacteria(100);Propionibacteriales(100);Nocardioidaceae(100);Marmoricola(100);unclassified;unclassified;
OTU_1550	0	0	0	0	0	0	0	0	0	0	0	0	0	0	0	0	0	0	2	0	0	0	0	0	0	0	0	0	0	0	0	0	0	0	0	0	0	0	0	0	0	Firmicutes(100);Clostridia_1(100);Clostridiales(100);Lachnospiraceae(99);Candidatus_Arthromitus(97);unclassified;unclassified;
OTU_1551	0	0	0	0	0	0	0	0	0	0	0	0	1	0	0	0	0	0	0	4	5	1	9	0	0	0	0	0	0	0	0	0	0	0	0	0	0	0	0	0	0	Spirochaetes(100);Spirochaetes(100);Spirochaetales(100);unclassified;unclassified;unclassified;unclassified;
OTU_1552	0	0	0	0	0	0	0	0	0	0	0	0	0	0	0	0	1	2	0	0	1	0	1	0	0	0	0	0	0	0	0	0	0	0	0	0	0	0	0	0	0	Firmicutes(100);Clostridia_1(100);Clostridiales(100);Ruminococcaceae(100);Gut_cluster_4(100);unclassified;unclassified;
OTU_1554	0	0	0	0	0	0	0	0	0	0	0	0	0	0	0	0	2	5	5	0	0	0	0	0	0	0	0	0	0	0	0	0	0	0	0	0	0	0	0	0	0	Firmicutes(96);Bacilli(81);unclassified;unclassified;unclassified;unclassified;unclassified;
OTU_1556	0	0	0	0	0	0	0	0	0	0	0	0	0	0	0	0	2	3	1	64	9	37	5	15	3	8	2	0	0	0	0	0	0	0	0	0	0	0	0	0	5	Firmicutes(100);Clostridia_1(98);Clostridiales(98);Lachnospiraceae(98);Candidatus_Arthromitus(98);unclassified;unclassified;
OTU_1558	0	0	0	0	0	0	0	0	0	0	0	0	0	0	0	0	4	5	0	2	0	1	1	0	0	0	0	0	0	0	0	0	0	0	0	0	0	0	0	0	0	Firmicutes(100);Clostridia_1(100);Clostridiales(100);Lachnospiraceae(100);Candidatus_Arthromitus(99);unclassified;unclassified;
OTU_1559	0	0	0	0	0	0	0	0	0	0	0	0	0	0	0	0	0	0	0	0	21	1	0	0	0	0	0	0	0	0	0	0	0	0	0	0	0	0	0	0	0	Proteobacteria(92);unclassified;unclassified;unclassified;unclassified;unclassified;unclassified;
OTU_156	0	0	0	0	0	0	0	0	0	0	0	0	0	0	0	0	1	0	1	0	1	0	0	0	1	0	0	0	0	0	0	0	1	0	0	1	2	0	0	0	0	Actinobacteria(100);Actinobacteria(100);Frankiales(100);Acidothermaceae(100);Acidothermus(100);unclassified;unclassified;
OTU_1560	0	0	0	0	0	0	0	0	0	0	0	0	0	0	0	0	0	1	0	20	15	14	0	0	0	0	0	0	0	1	1	0	0	0	1	0	2	0	0	0	1	Proteobacteria(100);Alphaproteobacteria(100);Sphingomonadales(100);Sphingomonadaceae(100);Sphingomonas_3(100);unclassified;unclassified;
OTU_1561	0	0	0	0	0	0	0	0	0	0	0	0	0	0	0	0	1	1	1	0	0	0	0	0	0	0	0	0	0	0	0	0	0	0	0	0	0	0	0	0	0	Firmicutes(97);Clostridia_1(83);Clostridiales(83);Lachnospiraceae(81);unclassified;unclassified;unclassified;
OTU_1562	0	0	0	0	0	0	0	0	0	0	0	0	0	0	0	0	0	0	0	0	0	0	0	0	0	0	0	0	0	0	0	0	0	1	0	0	0	0	0	0	0	Firmicutes(100);Bacilli(100);Bacillales(100);Bacillaceae(99);unclassified;unclassified;unclassified;
OTU_1566	0	0	0	0	0	0	0	0	0	0	0	0	0	0	0	0	1	0	1	0	0	0	0	0	0	0	0	0	0	0	0	0	0	0	0	0	0	0	0	0	0	Firmicutes(99);Clostridia_1(97);Clostridiales(97);Lachnospiraceae(97);Candidatus_Arthromitus(83);unclassified;unclassified;
OTU_1567	0	0	0	0	0	0	0	0	0	0	0	0	0	15	10	0	0	0	0	0	0	0	0	0	0	0	0	0	0	0	0	0	0	0	0	0	0	0	0	0	0	Spirochaetes(100);Spirochaetes(100);Spirochaetales(100);Spirochaetaceae_Treponema_I(99);Treponema_Ia(92);unclassified;unclassified;
OTU_1568	0	0	0	0	0	0	0	0	0	0	0	0	0	0	0	0	1	1	0	0	0	0	0	0	0	0	0	0	0	0	0	0	0	0	0	0	0	0	0	0	0	Firmicutes(99);Clostridia_1(99);Clostridiales(99);Family_XIII_Incertae_Sedis(97);Termite_cockroach_cluster_2(89);unclassified;unclassified;
OTU_1569	0	0	0	0	0	0	0	0	0	0	0	0	0	0	0	0	0	0	0	57	43	1	67	0	0	0	0	0	0	0	0	0	0	0	0	0	0	0	0	0	0	Spirochaetes(100);Spirochaetes(100);Spirochaetales(100);unclassified;unclassified;unclassified;unclassified;
OTU_157	3	4	7	4	2	2	5	2	3	13	0	14	0	0	0	1	1	1	0	0	1	1	1	1	0	0	1	0	0	0	0	0	1	4	1	2	4	0	1	0	0	Bacteroidetes(100);Bacteroidia(100);Bacteroidales(100);Rikenellaceae(100);M2PB4-61_termite_group(100);unclassified;unclassified;
OTU_1570	0	0	0	0	0	0	0	0	0	0	0	0	0	0	0	0	2	2	1	0	0	0	0	0	0	0	0	0	0	0	0	0	0	0	0	0	0	0	0	0	0	Firmicutes(91);Clostridia_2(84);unclassified;unclassified;unclassified;unclassified;unclassified;
OTU_1571	0	0	0	0	0	0	0	0	0	0	0	0	0	0	0	0	0	0	0	0	1	1	0	0	0	0	0	0	0	0	0	0	0	0	0	0	0	0	0	0	12	Firmicutes(100);Clostridia_1(97);Clostridiales(97);Ruminococcaceae(96);unclassified;unclassified;unclassified;
OTU_1572	0	0	0	0	0	0	0	0	0	0	0	0	0	0	0	0	0	0	0	0	0	0	0	0	0	0	0	0	0	0	0	0	0	0	0	0	0	12	11	11	0	Bacteroidetes(100);Bacteroidia(100);Bacteroidales(100);Porphyromonadaceae_2(98);Termite_cluster_3(98);unclassified;unclassified;
OTU_1573	0	0	0	0	0	0	0	0	0	0	80	0	0	0	0	0	0	0	0	0	0	0	0	0	0	0	0	0	0	0	0	0	0	0	0	0	0	0	0	0	0	Candidate_phylum_TG3(100);Subphylum_1(100);incertae_sedis(100);Termite_cluster_III(100);unclassified;unclassified;unclassified;
OTU_1574	0	0	0	0	0	0	0	0	0	0	0	0	0	0	0	0	0	0	0	0	0	0	0	0	0	0	0	13	7	2	8	3	0	0	0	0	0	0	0	0	0	Firmicutes(100);Clostridia_1(100);Clostridiales(100);Lachnospiraceae(100);Gut_cluster_14(93);unclassified;unclassified;
OTU_1575	0	0	0	0	0	0	0	0	0	0	0	0	0	0	0	0	1	1	2	0	0	0	0	0	0	0	0	0	0	0	0	0	0	0	0	0	0	0	0	0	0	Spirochaetes(100);Spirochaetes(100);Spirochaetales(100);Spirochaetaceae_Treponema_I(99);unclassified;unclassified;unclassified;
OTU_1576	0	0	0	0	0	0	0	0	0	0	0	0	0	0	0	0	1	1	5	6	2	0	0	0	0	1	2	0	0	1	0	1	0	1	1	1	1	0	0	0	0	Bacteroidetes(100);Bacteroidia(100);Bacteroidales(100);Rikenellaceae(98);Alisitpes_IV(94);unclassified;unclassified;
OTU_1578	0	0	0	0	0	0	0	0	0	0	0	0	0	0	0	0	0	0	0	0	0	0	0	0	0	0	1	0	0	0	0	0	0	0	0	3	0	9	7	15	0	Firmicutes(98);Clostridia_1(98);Clostridiales(98);Lachnospiraceae(98);unclassified;unclassified;unclassified;
OTU_1579	0	0	1	0	0	0	0	0	0	1	2	1	9	0	0	0	0	0	0	0	0	0	0	0	0	0	3	11	12	9	10	19	1	4	0	1	0	0	0	0	0	Proteobacteria(100);Deltaproteobacteria(100);Rs-K70(100);Termite_cluster_III(98);unclassified;unclassified;unclassified;
OTU_158	0	0	0	0	0	0	0	0	0	0	0	0	0	0	0	0	0	0	0	0	0	0	0	0	0	0	0	0	0	0	0	0	0	0	0	1	0	0	0	0	0	Actinobacteria(100);Actinobacteria(100);Solirubrobacterales(100);Cluster_480-2(100);unclassified;unclassified;unclassified;
OTU_1580	0	0	0	0	0	0	0	0	0	0	0	0	0	0	0	0	3	5	3	0	0	0	0	0	0	0	0	0	0	0	0	0	0	0	0	0	0	0	0	0	0	Firmicutes(100);Clostridia_2(99);Clostridiales_1(96);Peptococcaceae_1(95);Uncultured_5(92);unclassified;unclassified;
OTU_1581	0	0	0	0	0	0	0	0	0	0	0	0	0	0	0	0	5	3	2	1	1	0	0	0	0	0	1	0	0	0	0	0	1	3	1	0	0	0	0	1	0	Proteobacteria(98);Alphaproteobacteria(84);unclassified;unclassified;unclassified;unclassified;unclassified;
OTU_1582	0	0	0	0	0	0	0	0	0	0	0	0	0	0	0	0	2	2	1	0	0	0	0	0	0	0	0	0	0	0	0	0	0	0	0	0	0	0	0	0	0	Firmicutes(100);Clostridia_1(98);Clostridiales(98);Ruminococcaceae(98);Gut_cluster_4(94);unclassified;unclassified;
OTU_1583	0	0	0	0	0	0	0	0	0	0	0	0	0	0	0	0	2	1	2	1	2	0	6	0	0	0	0	0	0	0	0	0	0	0	0	0	0	0	0	0	0	Firmicutes(100);Clostridia_1(100);Clostridiales(100);Lachnospiraceae(100);Gut_cluster_15(87);unclassified;unclassified;
OTU_1585	0	0	0	0	0	0	0	0	0	0	0	0	0	0	0	0	1	1	0	0	0	0	0	0	0	0	0	0	0	0	0	0	0	0	0	0	0	0	0	0	0	Firmicutes(100);Clostridia_1(99);Clostridiales(99);Ruminococcaceae(99);unclassified;unclassified;unclassified;
OTU_1586	0	0	0	0	0	0	0	0	0	0	0	0	0	0	0	0	0	0	1	0	2	1	1	0	1	1	1	0	0	0	0	1	1	0	0	1	0	0	0	0	0	Acidobacteria(100);Acidobacteria(100);Acidobacteriales(100);Acidobacteriaceae(100);Acidobacterium(89);unclassified;unclassified;
OTU_1587	0	0	0	0	0	0	0	0	0	0	0	0	0	0	0	0	0	0	0	0	0	0	0	18	16	7	0	0	0	0	0	0	0	0	0	0	0	0	0	0	0	Spirochaetes(100);Spirochaetes(100);CW-1_termite_group(100);unclassified;unclassified;unclassified;unclassified;
OTU_1588	0	0	0	0	0	0	0	0	0	0	0	0	0	0	0	0	1	1	1	0	0	0	0	0	0	0	0	0	0	0	0	0	1	0	0	0	0	0	0	0	0	Firmicutes(100);Clostridia_1(100);Clostridiales(100);Ruminococcaceae(100);Insect_cluster(90);unclassified;unclassified;
OTU_1589	0	0	0	0	0	0	0	0	0	0	0	0	0	0	0	0	0	0	0	14	6	12	14	0	1	0	0	0	0	0	0	0	0	0	0	0	0	0	0	1	0	Firmicutes(97);Clostridia_1(95);Clostridiales(95);Lachnospiraceae(95);unclassified;unclassified;unclassified;
OTU_159	0	0	0	0	7	4	3	1	0	25	0	0	0	0	0	0	0	0	0	0	0	0	0	0	0	0	0	0	0	0	0	0	0	0	0	0	0	0	0	0	0	Bacteroidetes(100);Sphingobacteria(100);Sphingobacteriales_1(100);SB_1(100);Termite_cluster(99);unclassified;unclassified;
OTU_1590	0	0	0	0	0	0	0	0	0	0	0	0	0	0	0	0	2	2	6	1	0	0	1	0	0	0	0	0	0	0	0	0	0	0	0	1	0	0	0	0	0	Firmicutes(97);Clostridia_1(93);Clostridiales(93);Ruminococcaceae(90);unclassified;unclassified;unclassified;
OTU_1591	0	0	0	1	0	0	0	0	0	0	1	0	0	0	0	3	1	1	1	0	0	0	0	0	0	0	0	0	0	0	0	0	0	0	0	0	0	9	4	1	0	Spirochaetes(100);Spirochaetes(100);Spirochaetales(100);Spirochaetaceae_Treponema_I(99);Treponema_If(92);unclassified;unclassified;
OTU_1592	0	0	0	0	0	0	0	0	0	0	0	0	0	0	0	0	1	2	2	1	2	1	3	2	3	7	2	0	0	0	0	1	0	2	3	0	0	1	1	0	0	Firmicutes(100);Clostridia_1(100);Clostridiales(100);Ruminococcaceae(99);Gut_cluster_9(91);unclassified;unclassified;
OTU_1593	0	0	0	0	0	0	0	0	0	0	0	0	0	0	0	0	0	0	3	0	0	0	0	0	0	0	0	0	0	0	0	0	0	0	0	0	0	0	0	0	0	Firmicutes(90);unclassified;unclassified;unclassified;unclassified;unclassified;unclassified;
OTU_1594	0	0	0	0	0	0	0	0	0	0	0	0	0	0	0	0	0	0	4	1	3	0	0	1	1	1	0	0	0	0	0	0	0	0	0	0	0	0	0	0	0	Firmicutes(100);Clostridia_1(100);Clostridiales(100);Ruminococcaceae(100);Gut_cluster_6(98);unclassified;unclassified;
OTU_1595	0	0	0	0	0	0	0	0	0	0	0	0	0	0	0	0	4	3	4	0	0	0	0	0	0	0	0	0	0	0	0	0	0	0	0	0	0	0	0	0	0	Firmicutes(100);Clostridia_1(100);Clostridiales(100);Ruminococcaceae(100);Gut_cluster_4(100);unclassified;unclassified;
OTU_1596	0	0	0	0	0	0	0	0	0	0	0	0	0	0	0	0	1	1	0	0	0	0	2	0	0	0	0	0	0	0	0	0	0	0	0	1	2	2	2	5	0	Firmicutes(100);Clostridia_1(100);Clostridiales(100);Lachnospiraceae(100);Termite_cockroach_cluster(87);unclassified;unclassified;
OTU_1597	0	0	0	0	0	0	0	0	0	0	0	0	0	0	0	0	3	3	1	0	0	0	0	0	0	0	0	0	0	0	0	0	0	0	0	0	0	0	0	0	0	Firmicutes(100);Clostridia_1(100);Clostridiales(100);Ruminococcaceae(100);Gut_cluster_4(100);unclassified;unclassified;
OTU_1599	0	0	0	0	0	0	0	0	0	0	0	0	0	0	0	0	2	2	1	0	0	0	0	0	1	0	0	0	0	0	0	0	0	0	0	0	0	0	0	0	0	Firmicutes(100);Clostridia_2(100);Clostridiales_1(100);Peptococcaceae_1(100);Uncultured_2(92);unclassified;unclassified;
OTU_16	5	6	3	1	42	10	14	9	5	115	31	149	129	0	0	0	0	0	0	0	0	0	0	0	0	0	0	0	0	0	0	0	0	0	0	0	0	0	0	0	0	Fibrobacteres(100);Subphylum_2(100);Insect_cluster(100);Termite_cluster_I(100);Subcluster_Ib(100);unclassified;unclassified;
OTU_1600	0	0	0	0	0	0	0	0	0	0	0	0	0	0	0	0	2	2	4	0	0	1	0	0	0	0	1	0	0	0	0	0	0	0	0	0	0	0	0	0	23	Proteobacteria(100);Alphaproteobacteria(98);unclassified;unclassified;unclassified;unclassified;unclassified;
OTU_1601	0	0	0	0	0	0	0	0	0	0	0	0	0	0	0	0	1	1	2	0	0	0	0	0	0	0	0	0	0	0	0	0	0	0	0	0	0	0	0	0	0	Firmicutes(89);unclassified;unclassified;unclassified;unclassified;unclassified;unclassified;
OTU_1602	0	0	0	0	0	0	0	0	0	0	0	0	0	0	0	0	0	0	0	0	0	0	0	0	0	0	0	0	0	0	0	0	0	0	0	0	0	24	17	5	0	Spirochaetes(100);Spirochaetes(100);Spirochaetales(100);Spirochaetaceae_Treponema_I(100);Treponema_If(95);unclassified;unclassified;
OTU_1605	0	0	0	0	0	0	0	0	0	0	0	0	0	0	0	0	0	0	0	0	0	0	0	1	0	0	0	1	0	0	0	0	0	0	1	0	0	0	0	0	0	Actinobacteria(100);Actinobacteria(100);Propionibacteriales(100);Nocardioidaceae(100);Nocardioides(100);unclassified;unclassified;
OTU_1607	0	0	0	0	0	0	0	0	0	0	0	0	0	0	0	0	0	1	1	0	0	0	0	0	0	0	0	0	0	0	0	0	0	1	1	0	0	0	0	0	0	Firmicutes(100);Clostridia_1(100);Clostridiales(100);Lachnospiraceae(100);Candidatus_Arthromitus(100);unclassified;unclassified;
OTU_1608	0	0	0	0	0	0	0	0	0	0	0	0	0	0	0	0	3	5	0	0	0	0	0	0	0	0	0	0	0	0	0	0	0	0	0	0	0	0	0	0	0	Firmicutes(90);unclassified;unclassified;unclassified;unclassified;unclassified;unclassified;
OTU_1609	0	0	0	0	0	0	0	0	0	0	0	0	0	0	0	0	0	0	0	0	0	0	0	0	0	0	0	0	0	0	0	0	0	0	0	0	0	19	43	29	0	Acidobacteria(85);Acidobacteria(84);Acidobacteriales(84);Acidobacteriaceae(84);Uncultured_23(84);unclassified;unclassified;
OTU_161	0	0	0	0	0	0	0	0	0	0	0	0	0	0	0	0	0	1	0	0	0	0	0	0	0	0	0	0	0	0	0	0	0	1	0	0	0	0	0	0	0	Actinobacteria(100);Actinobacteria(100);Frankiales(98);Acidothermaceae(98);Acidothermus(98);unclassified;unclassified;
OTU_1610	0	0	0	0	0	0	0	0	0	0	0	0	0	0	0	0	1	1	2	1	1	0	0	0	1	0	0	0	3	3	3	2	3	4	1	1	0	0	0	0	0	Deferribacteres(100);Deferribacteres(100);Deferribacterales(100);Deferribacteraceae(100);Mucispirillum(99);unclassified;unclassified;
OTU_1611	0	0	0	0	0	0	0	0	0	0	0	0	0	0	0	0	2	4	3	0	0	0	0	0	0	0	0	0	0	0	0	0	0	0	0	0	0	0	0	0	0	Firmicutes(100);Clostridia_1(100);Clostridiales(100);Ruminococcaceae(99);unclassified;unclassified;unclassified;
OTU_1612	0	0	0	0	0	0	0	0	0	0	0	0	0	0	0	0	3	3	1	0	0	0	0	0	0	0	0	0	0	0	0	0	1	0	0	1	0	0	0	0	0	Bacteroidetes(100);Bacteroidia(100);Bacteroidales(100);Porphyromonadaceae_Cluster_V(97);unclassified;unclassified;unclassified;
OTU_1613	0	0	0	0	0	0	0	0	0	0	0	0	0	0	0	0	3	6	4	0	0	0	0	0	0	0	0	0	0	0	0	0	0	0	0	0	0	0	0	0	0	Firmicutes(83);Clostridia_1(81);Clostridiales(81);unclassified;unclassified;unclassified;unclassified;
OTU_1614	0	0	0	0	0	0	0	0	0	0	0	0	0	0	0	0	0	0	0	0	0	0	0	8	23	14	0	0	0	0	0	0	0	0	0	0	0	0	0	0	0	Spirochaetes(100);Spirochaetes(100);CW-1_termite_group(100);unclassified;unclassified;unclassified;unclassified;
OTU_1616	0	1	0	0	0	2	1	3	2	1	0	0	0	0	0	0	0	0	0	0	0	0	0	0	0	0	0	0	0	0	0	0	0	0	0	0	0	0	0	0	0	Proteobacteria(94);Deltaproteobacteria(88);Myxococcales(84);unclassified;unclassified;unclassified;unclassified;
OTU_1617	0	1	0	0	1	1	1	0	1	2	0	1	0	0	0	0	0	0	0	0	0	0	0	0	0	0	0	0	0	0	0	0	0	0	0	0	0	0	0	0	0	Bacteroidetes(100);Bacteroidia(100);Bacteroidales(100);Porphyromonadaceae_2(99);unclassified;unclassified;unclassified;
OTU_1618	0	0	0	0	0	0	0	0	0	0	0	0	0	0	0	0	0	0	0	0	0	0	0	0	0	0	0	12	6	10	11	11	0	0	0	0	0	0	0	0	0	Spirochaetes(97);Spirochaetes(97);Spirochaetales(97);Spirochaetaceae_Treponema_I(96);Treponema_If(86);unclassified;unclassified;
OTU_1619	0	0	0	0	0	0	0	0	0	0	0	0	0	0	0	0	1	1	2	0	0	0	0	0	0	0	0	0	0	0	0	0	0	0	0	0	0	0	0	0	0	Bacteroidetes(100);Bacteroidia(100);Bacteroidales(100);Porphyromonadaceae_Cluster_V(97);unclassified;unclassified;unclassified;
OTU_162	0	0	0	0	0	0	0	0	0	0	0	0	0	0	0	0	0	0	0	0	0	0	0	1	3	2	0	0	0	0	1	0	0	1	1	7	5	0	0	0	0	Proteobacteria(100);Alphaproteobacteria(100);Rhizobiales_2(100);alphaI_cluster_1(100);unclassified;unclassified;unclassified;
OTU_1621	0	0	0	0	0	0	0	0	0	0	0	0	0	0	0	0	1	1	1	0	0	0	0	0	0	0	0	0	0	0	0	0	0	0	0	0	0	0	0	0	0	unknown;unclassified;unclassified;unclassified;unclassified;unclassified;unclassified;
OTU_1622	0	0	0	0	0	0	0	0	0	0	0	0	0	0	0	0	0	0	0	0	0	0	3	3	2	3	0	0	0	0	0	1	17	1	0	0	0	0	0	0	0	Firmicutes(94);Clostridia_1(90);Clostridiales(90);Lachnospiraceae(90);unclassified;unclassified;unclassified;
OTU_1623	0	0	0	0	0	0	0	0	0	0	0	0	0	6	3	0	0	0	0	0	0	0	0	0	0	0	0	0	0	0	0	0	0	0	0	0	0	0	0	0	0	Spirochaetes(100);Spirochaetes(100);Spirochaetales(100);Spirochaetaceae_Treponema_I(100);Treponema_If(99);unclassified;unclassified;
OTU_1624	0	0	0	0	0	0	0	0	0	0	0	0	0	0	0	0	0	0	0	0	0	0	0	0	0	0	0	0	0	0	0	0	0	0	0	0	0	0	0	0	19	Firmicutes(89);Clostridia_1(88);Clostridiales(88);Lachnospiraceae(88);unclassified;unclassified;unclassified;
OTU_1625	0	0	0	0	0	0	0	0	0	0	0	0	0	0	0	0	1	1	1	0	0	0	0	0	0	0	0	0	0	0	0	0	0	0	0	0	0	0	0	0	0	Firmicutes(100);Clostridia_1(100);Clostridiales(100);Lachnospiraceae(100);Candidatus_Arthromitus(100);unclassified;unclassified;
OTU_1626	0	0	0	0	0	0	0	0	0	0	0	0	0	0	0	0	0	0	0	0	0	0	0	0	0	0	0	0	0	0	0	0	0	0	0	0	0	0	0	0	17	Firmicutes(100);Clostridia_1(100);Clostridiales(100);Ruminococcaceae(100);Gut_cluster_7(98);unclassified;unclassified;
OTU_1627	0	0	0	0	0	0	0	0	0	0	0	0	0	0	0	0	0	0	0	0	0	0	0	0	0	0	0	0	0	0	0	1	0	0	3	0	0	0	0	0	19	Firmicutes(100);Clostridia_1(100);Clostridiales(100);Lachnospiraceae(100);unclassified;unclassified;unclassified;
OTU_1628	0	0	0	0	0	0	0	0	0	0	0	0	0	0	0	0	1	1	1	0	0	0	0	0	0	0	0	0	0	0	0	0	0	0	0	0	0	0	0	0	0	Firmicutes(86);unclassified;unclassified;unclassified;unclassified;unclassified;unclassified;
OTU_163	8	2	2	2	7	25	11	1	0	1	1	8	4	1	2	1	1	1	1	1	3	0	1	2	3	0	7	0	0	1	0	0	0	1	5	13	16	0	0	0	0	Cyanobacteria(100);Cyanobacteria(100);Cyanobacteriales(100);ML635J-21(100);Cluster_TG2(100);unclassified;unclassified;
OTU_1630	0	1	2	3	0	2	1	1	0	1	0	0	0	0	0	0	0	0	0	0	0	0	0	0	1	0	0	0	0	0	0	0	1	0	0	1	0	0	0	0	0	Proteobacteria(100);Alphaproteobacteria(100);Rhodospirillales_1(100);Rhodospirillaceae(100);Thalassospira(100);unclassified;unclassified;
OTU_1631	0	0	0	0	0	0	0	0	0	0	0	0	0	0	0	0	0	0	0	57	19	46	39	0	0	0	0	0	0	0	0	0	0	0	0	0	0	0	0	0	4	Firmicutes(98);Clostridia_1(93);Clostridiales(93);Lachnospiraceae(93);Candidatus_Arthromitus(92);unclassified;unclassified;
OTU_1632	0	0	0	0	0	0	0	0	0	0	0	0	0	0	0	0	2	2	0	0	0	0	0	0	1	0	0	0	0	0	0	0	0	0	0	1	0	0	1	0	0	Firmicutes(88);Clostridia_1(83);Clostridiales(83);unclassified;unclassified;unclassified;unclassified;
OTU_1634	0	0	0	0	0	0	0	0	0	0	0	0	117	0	0	0	0	0	0	0	0	0	0	0	0	0	0	0	0	0	0	0	0	0	0	0	0	0	0	0	0	Bacteroidetes(100);Bacteroidia(100);Bacteroidales(100);Marinilabiaceae(100);Alkaliflexus(100);unclassified;unclassified;
OTU_1636	0	0	0	0	0	0	0	0	0	0	0	0	0	0	0	141	0	0	0	0	0	0	0	0	0	0	0	0	0	0	0	0	0	0	0	0	0	0	0	0	0	Actinobacteria(100);Actinobacteria(100);unclassified;unclassified;unclassified;unclassified;unclassified;
OTU_1637	0	1	3	2	1	0	0	0	0	1	1	0	0	0	0	0	0	0	0	0	0	0	0	1	0	0	1	0	0	0	0	0	0	0	0	0	1	0	0	0	0	Bacteroidetes(100);Bacteroidia(100);Bacteroidales(100);Marinilabiaceae(90);Uncultured_1(89);unclassified;unclassified;
OTU_1638	0	0	0	0	0	0	0	0	0	0	0	0	0	0	0	0	0	0	0	0	0	0	0	1	0	0	0	0	0	0	0	0	0	0	1	1	0	0	0	0	0	Proteobacteria(100);Deltaproteobacteria(100);Myxococcales(100);Polyangiaceae(100);Sorangium_2(100);unclassified;unclassified;
OTU_1639	0	1	1	1	1	1	1	2	1	1	4	12	10	0	0	0	1	1	2	0	3	0	1	0	1	0	5	0	1	1	0	1	0	0	1	7	3	1	0	0	0	Spirochaetes(100);Spirochaetes(100);Spirochaetales(100);Spirochaetaceae(100);Spirochaeta(100);unclassified;unclassified;
OTU_164	0	0	0	0	0	0	0	0	0	0	0	0	3	0	0	0	104	94	116	1	6	2	3	10	13	11	60	0	0	1	0	2	1	11	12	0	0	36	39	27	3	Bacteroidetes(100);Bacteroidia(100);Bacteroidales(100);Porphyromonadaceae_2(100);Termite_cluster_3(100);unclassified;unclassified;
OTU_1640	2	1	2	2	0	0	2	0	0	1	4	6	0	0	0	0	0	0	0	0	0	0	0	0	0	0	0	0	0	0	0	0	0	0	0	0	0	0	0	0	0	Firmicutes(100);Clostridia_2(100);Clostridiales(100);Syntrophomonadaceae(100);unclassified;unclassified;unclassified;
OTU_1641	0	0	0	0	0	0	0	0	0	0	0	0	0	0	0	0	0	0	0	38	5	21	11	1	1	0	0	0	0	0	0	0	1	1	1	0	0	0	0	0	0	Firmicutes(100);Clostridia_1(100);Clostridiales(100);Ruminococcaceae(100);Gut_cluster_9(96);unclassified;unclassified;
OTU_1643	0	0	0	1	0	0	0	1	0	0	0	1	0	0	0	0	0	0	0	0	0	0	0	0	0	0	0	0	0	0	0	0	0	0	0	0	0	0	0	0	0	Firmicutes(95);Clostridia_2(95);Clostridiales_1(95);Veillonellaceae(95);Uncultured_7(89);unclassified;unclassified;
OTU_1644	0	0	0	0	0	0	0	0	0	0	0	0	0	0	0	0	0	0	0	1	3	0	27	0	0	0	0	0	0	0	0	0	0	0	0	0	0	0	0	0	0	Firmicutes(100);Clostridia_1(99);Clostridiales(99);Lachnospiraceae(99);Candidatus_Arthromitus(97);unclassified;unclassified;
OTU_1645	0	0	0	0	0	0	0	0	0	0	0	0	0	0	0	0	4	2	1	0	0	0	0	0	0	0	0	0	0	0	0	0	0	0	0	0	0	0	0	0	0	Firmicutes(100);Clostridia_1(100);Clostridiales(100);Lachnospiraceae(100);Gut_cluster_14(96);unclassified;unclassified;
OTU_1646	0	0	0	0	0	0	0	0	0	0	0	0	0	0	0	0	2	1	0	0	0	0	0	0	0	0	0	0	0	0	0	0	0	0	0	1	1	0	2	0	0	Firmicutes(100);Clostridia_1(100);Clostridiales(100);Ruminococcaceae(100);Uncultured_24(87);unclassified;unclassified;
OTU_1647	0	0	0	0	0	0	0	0	0	0	1	0	0	0	0	0	0	0	0	0	0	0	0	0	0	0	1	0	2	4	3	0	0	0	0	0	0	0	0	0	0	Cyanobacteria(100);Cyanobacteria(100);Cyanobacteriales(100);C0d-2(100);unclassified;unclassified;unclassified;
OTU_1648	0	0	0	0	0	0	0	0	0	0	0	0	0	0	0	0	1	1	2	0	0	0	0	0	0	0	0	0	0	0	0	0	0	0	0	0	0	0	0	0	0	Firmicutes(96);Clostridia_1(92);Clostridiales(92);Lachnospiraceae(91);unclassified;unclassified;unclassified;
OTU_1649	0	0	0	0	0	0	0	0	0	0	0	0	0	0	0	0	2	2	2	0	0	0	0	0	0	0	0	0	0	0	0	0	0	0	0	0	0	0	0	0	0	Firmicutes(91);unclassified;unclassified;unclassified;unclassified;unclassified;unclassified;
OTU_165	0	0	0	0	0	0	0	0	0	0	0	0	0	0	0	0	24	17	29	0	0	0	0	0	0	0	0	0	0	0	0	0	0	0	0	0	0	4	15	5	0	Spirochaetes(100);Spirochaetes(100);Spirochaetales(100);Spirochaetaceae_Treponema_I(99);Treponema_Ic(92);unclassified;unclassified;
OTU_1651	0	0	0	0	0	0	0	0	0	0	0	0	0	0	0	0	1	2	1	0	0	0	0	0	0	0	0	0	0	0	0	0	0	0	0	0	0	0	0	0	0	Spirochaetes(100);Spirochaetes(100);Spirochaetales(100);Spirochaetaceae_Treponema_I(90);unclassified;unclassified;unclassified;
OTU_1652	0	0	0	0	0	0	0	0	0	0	0	0	0	0	0	0	0	0	0	0	0	0	0	0	0	0	1	6	7	8	7	3	0	0	0	0	0	0	0	0	0	Firmicutes(100);Clostridia_1(100);Clostridiales(100);Ruminococcaceae(100);Gut_cluster_4(100);unclassified;unclassified;
OTU_1653	0	0	0	0	0	0	0	0	0	0	0	0	0	0	0	0	0	0	0	0	0	0	0	0	0	0	0	0	0	0	0	0	1	0	0	0	0	0	0	0	0	Bacteroidetes(100);Bacteroidia(100);Bacteroidales(100);Porphyromonadaceae_Cluster_V(100);Candidatus_Armantifilum(94);unclassified;unclassified;
OTU_1654	0	0	0	0	0	0	0	0	0	0	0	0	0	0	0	0	0	0	0	0	0	0	0	0	0	0	0	0	0	0	0	0	0	0	0	0	0	9	3	0	0	Candidate_phylum_TG3(100);Subphylum_2(100);incertae_sedis(100);Termite_cluster_IV(100);unclassified;unclassified;unclassified;
OTU_1655	0	0	0	0	0	0	0	0	0	0	0	0	0	0	0	0	1	0	3	0	0	0	0	0	0	0	0	0	0	0	0	0	0	0	0	0	0	0	0	0	0	Spirochaetes(100);Spirochaetes(100);Spirochaetales(100);Spirochaetaceae_Treponema_I(95);unclassified;unclassified;unclassified;
OTU_1657	0	0	0	0	0	0	0	0	0	0	0	0	0	0	0	0	3	3	1	0	0	0	0	0	1	0	0	0	0	0	0	0	0	0	0	0	0	0	0	0	0	Firmicutes(100);Clostridia_1(100);Clostridiales(100);Ruminococcaceae(100);Gut_cluster_4(100);unclassified;unclassified;
OTU_1659	0	0	0	0	0	0	0	0	0	0	0	0	0	0	0	0	0	0	0	1	0	2	0	0	0	0	0	0	0	0	0	0	0	0	0	0	0	0	0	0	0	Proteobacteria(100);Deltaproteobacteria(100);Myxococcales(100);Cluster_319-6G20(100);unclassified;unclassified;unclassified;
OTU_166	0	0	0	0	3	1	1	1	1	7	1	0	0	0	0	0	0	0	0	0	0	0	0	0	0	0	0	0	1	1	0	0	0	1	2	0	0	0	0	0	0	Bacteroidetes(100);Bacteroidia(100);Bacteroidales(100);Porphyromonadaceae_Gut_group(100);Mixed_gut_cluster(100);unclassified;unclassified;
OTU_1660	0	0	0	0	0	0	0	0	0	0	0	0	0	0	0	0	2	1	1	0	0	0	0	0	0	0	0	0	0	0	0	0	0	0	0	0	0	0	0	0	0	Firmicutes(100);Clostridia_1(100);Clostridiales(100);Ruminococcaceae(100);Gut_cluster_9(93);unclassified;unclassified;
OTU_1661	0	0	0	0	0	0	0	0	0	0	1	0	0	0	0	0	0	0	1	0	0	0	0	1	0	0	0	0	0	0	0	0	0	0	0	2	0	0	0	0	0	Elusimicrobia(100);Elusimicrobia(100);Elusimicrobiales(100);Lineage_III(100);unclassified;unclassified;unclassified;
OTU_1662	0	0	0	0	0	0	0	0	0	0	0	0	0	0	0	0	0	0	0	0	0	0	0	0	0	0	0	0	0	0	0	0	0	0	0	0	0	14	25	30	0	Firmicutes(100);Clostridia_1(98);Clostridiales(98);Ruminococcaceae(98);Gut_cluster_4(96);unclassified;unclassified;
OTU_1663	0	0	0	0	0	0	0	0	0	0	0	0	0	0	0	0	5	4	4	0	0	0	0	1	1	1	0	0	0	0	0	0	1	0	0	0	0	0	0	0	0	Firmicutes(100);Clostridia_1(100);Clostridiales(100);Ruminococcaceae(100);Uncultured_12(99);unclassified;unclassified;
OTU_1664	0	0	0	0	0	0	0	0	0	0	0	0	0	0	0	0	2	3	3	0	0	0	0	0	0	0	0	0	0	0	0	0	0	0	0	0	0	0	0	0	0	Firmicutes(98);Clostridia_1(98);Clostridiales(98);Lachnospiraceae(98);Candidatus_Arthromitus(86);unclassified;unclassified;
OTU_1665	0	0	0	0	0	0	0	0	0	0	0	0	0	0	0	0	1	1	1	0	0	0	0	0	0	0	0	0	0	0	0	0	0	0	0	0	0	0	0	0	0	Firmicutes(100);Clostridia_1(98);Clostridiales(97);Lachnospiraceae(94);Candidatus_Arthromitus(94);unclassified;unclassified;
OTU_1666	0	0	0	0	0	0	0	0	0	0	0	0	5	0	0	0	0	0	0	0	0	0	0	3	7	8	3	0	0	0	0	0	0	0	0	0	0	0	0	0	0	Firmicutes(100);Clostridia_1(100);Clostridiales(100);Lachnospiraceae(100);unclassified;unclassified;unclassified;
OTU_1667	0	0	0	0	0	0	0	0	0	0	0	0	0	0	0	1	3	3	1	0	0	0	1	3	3	1	2	0	0	0	0	1	3	1	3	1	1	1	1	0	0	Verrucomicrobia(100);Opitutae(100);Opitutales(100);Opitutaceae(100);Opitutus(100);unclassified;unclassified;
OTU_1668	0	0	0	0	0	0	0	0	0	0	0	0	0	0	0	0	0	1	1	0	0	0	0	0	1	0	0	0	0	0	0	0	0	1	1	0	0	0	0	0	0	Firmicutes(99);Clostridia_1(97);Clostridiales(97);Lachnospiraceae(96);Candidatus_Arthromitus(93);unclassified;unclassified;
OTU_1669	0	0	0	0	0	0	0	0	0	0	0	0	0	0	0	0	1	2	1	0	0	0	0	0	0	0	0	0	0	0	1	0	1	0	0	0	0	0	0	0	0	Firmicutes(100);Clostridia_1(100);Clostridiales(100);Lachnospiraceae(100);Termite_cockroach_cluster(98);unclassified;unclassified;
OTU_167	0	0	0	0	1	0	0	0	0	0	3	0	0	0	0	0	0	0	0	0	6	2	0	0	1	0	0	0	0	0	0	1	9	156	71	0	0	0	0	0	0	Firmicutes(100);Bacilli(100);Lactobacillales(100);Streptococcaceae(100);Lactococcus_1(100);unclassified;unclassified;
OTU_1670	2	6	3	2	13	3	9	5	5	4	51	226	0	0	0	0	0	0	0	0	0	0	0	0	0	0	0	0	0	0	0	0	0	0	0	0	0	0	0	0	0	Fibrobacteres(100);Subphylum_2(100);Insect_cluster(100);Termite_cluster_I(100);Subcluster_Ib(92);unclassified;unclassified;
OTU_1671	0	0	0	0	0	0	0	0	0	0	0	0	0	0	0	0	2	1	1	0	0	0	0	0	0	0	0	0	0	0	0	0	0	0	0	0	0	0	0	0	0	Proteobacteria(100);Alphaproteobacteria(100);Rickettsiales(100);Candidatus_Captivus(100);Candidatus_Captivus(100);unclassified;unclassified;
OTU_1672	0	0	0	0	0	0	0	0	0	0	0	0	0	0	0	0	1	2	4	13	2	5	4	1	1	4	1	1	1	1	1	4	6	2	4	3	2	3	3	2	0	Firmicutes(97);Clostridia_1(91);Clostridiales(91);Ruminococcaceae(87);unclassified;unclassified;unclassified;
OTU_1673	0	0	0	0	0	0	0	0	0	0	0	0	0	0	0	0	0	0	0	0	0	0	0	0	0	0	0	0	0	0	0	0	0	0	0	108	60	0	0	0	0	Spirochaetes(100);Spirochaetes(100);Spirochaetales(100);Spirochaetaceae_Treponema_I(100);unclassified;unclassified;unclassified;
OTU_1675	0	0	0	0	0	0	0	0	0	0	0	0	0	0	0	0	0	1	2	1	1	0	3	1	1	0	0	0	1	0	1	0	0	0	0	1	1	0	0	0	0	Firmicutes(100);Clostridia_1(100);Clostridiales(100);Ruminococcaceae(100);Gut_cluster_6(96);unclassified;unclassified;
OTU_1676	0	0	0	0	0	0	0	0	0	0	0	0	0	0	0	0	0	0	0	0	0	0	0	0	0	0	0	0	0	0	0	0	15	0	1	0	0	0	0	0	0	Firmicutes(98);Clostridia_1(83);Clostridiales(83);unclassified;unclassified;unclassified;unclassified;
OTU_1677	0	0	0	0	0	0	0	0	0	0	0	0	0	0	0	0	1	0	1	0	0	0	0	0	0	0	0	0	0	0	0	0	0	0	0	0	0	0	0	0	0	Firmicutes(100);Clostridia_2(100);Clostridiales_1(100);Peptococcaceae_1(100);Uncultured_2(98);unclassified;unclassified;
OTU_1678	0	0	0	0	0	0	0	0	0	0	0	0	0	0	0	0	0	1	0	0	0	0	0	0	0	0	0	0	0	0	0	0	0	0	0	0	0	0	0	0	0	Firmicutes(100);Clostridia_1(82);Clostridiales(82);Lachnospiraceae(82);unclassified;unclassified;unclassified;
OTU_1679	0	0	1	1	2	4	3	3	2	1	0	0	0	0	0	0	0	0	0	0	0	0	0	0	0	0	0	0	0	0	0	0	0	0	0	0	0	0	0	0	0	Bacteroidetes(100);Bacteroidia(100);Bacteroidales(100);Rikenellaceae(100);M2PB4-61_termite_group(100);unclassified;unclassified;
OTU_168	0	0	0	0	0	0	0	0	0	0	0	0	0	0	0	0	46	35	41	0	0	0	0	2	4	2	0	0	0	0	0	0	0	0	0	0	0	0	0	0	0	Spirochaetes(100);Spirochaetes(100);CW-1_termite_group(100);unclassified;unclassified;unclassified;unclassified;
OTU_1681	0	0	0	0	0	0	0	0	0	0	0	0	0	0	0	0	0	1	3	0	0	0	0	0	0	0	0	0	0	0	0	0	0	0	0	0	0	0	0	0	0	Firmicutes(100);Clostridia_1(99);Clostridiales(99);Ruminococcaceae(99);unclassified;unclassified;unclassified;
OTU_1682	0	0	0	0	0	0	0	0	0	0	0	0	0	0	0	0	11	10	10	0	0	0	0	0	0	0	0	0	0	0	0	0	0	0	0	0	0	0	0	0	0	Spirochaetes(86);Spirochaetes(86);CW-1_termite_group(82);unclassified;unclassified;unclassified;unclassified;
OTU_1683	0	0	0	0	0	0	0	0	0	0	0	0	1	0	0	3	2	2	2	1	5	2	4	1	0	0	0	0	1	0	1	0	0	0	1	0	1	3	1	4	11	Planctomycetes(100);Planctomycetacia(100);Planctomycetales(100);Planctomycetaceae(100);Termite_cockroach_cluster_2(100);unclassified;unclassified;
OTU_1685	0	0	0	0	0	0	0	0	0	0	0	0	0	0	0	0	0	0	0	0	0	0	0	0	0	0	172	8	3	3	4	5	0	0	0	0	0	0	0	0	0	Candidate_phylum_TG3(100);Subphylum_1(100);incertae_sedis(100);Termite_cluster_III(100);unclassified;unclassified;unclassified;
OTU_1686	0	0	0	0	0	0	0	0	0	0	0	0	0	0	0	0	2	2	1	0	0	0	0	0	0	0	0	0	0	0	0	0	0	0	0	0	0	0	0	0	0	Bacteroidetes(100);Bacteroidia(100);Bacteroidales(100);Rikenellaceae(98);unclassified;unclassified;unclassified;
OTU_1687	0	0	0	0	0	0	0	0	0	0	0	0	0	0	0	0	0	1	1	0	0	0	0	0	0	0	0	0	0	0	0	0	0	0	0	0	0	0	0	0	0	Firmicutes(99);Clostridia_1(98);Clostridiales(98);Lachnospiraceae(97);Candidatus_Arthromitus(90);unclassified;unclassified;
OTU_1688	0	0	0	0	0	0	0	0	0	0	0	0	0	0	0	0	0	0	0	1	0	0	0	0	0	0	0	0	0	0	0	0	0	0	0	0	1	0	0	0	0	Proteobacteria(100);Alphaproteobacteria(100);Rhizobiales_2(99);unclassified;unclassified;unclassified;unclassified;
OTU_1689	0	0	0	0	0	0	0	0	0	0	0	0	0	0	0	0	7	4	5	1	0	0	1	0	1	0	0	1	0	1	0	8	1	0	0	29	2	0	0	0	0	Proteobacteria(99);Deltaproteobacteria(99);Desulfovibrionales(99);Desulfovibrionaceae(98);Desulfovibrio_5(98);unclassified;unclassified;
OTU_169	4	2	2	2	2	2	1	1	1	7	2	2	1	0	0	0	0	0	0	0	0	0	0	0	0	0	0	0	0	0	0	0	0	0	0	0	0	0	0	0	0	Spirochaetes(100);Spirochaetes(100);Spirochaetales(100);Leptospiraceae(100);Rs-H88_termite_group(100);unclassified;unclassified;
OTU_1691	0	0	0	0	0	0	0	0	0	0	0	0	0	0	0	0	0	0	0	1	0	0	0	0	0	0	0	0	0	0	0	0	0	1	1	1	0	0	0	0	0	Firmicutes(97);Clostridia_1(94);Clostridiales(94);unclassified;unclassified;unclassified;unclassified;
OTU_1692	0	0	0	0	0	0	0	0	0	0	0	0	0	0	0	0	0	0	0	1	1	10	0	0	0	0	0	0	0	0	0	0	0	0	0	0	0	0	0	0	0	Firmicutes(82);unclassified;unclassified;unclassified;unclassified;unclassified;unclassified;
OTU_1693	8	4	9	4	5	2	8	4	3	4	6	7	38	2	2	1	3	3	6	0	0	3	1	7	8	7	32	6	6	10	8	17	5	41	28	12	25	10	10	16	1	Proteobacteria(100);Deltaproteobacteria(100);Desulfovibrionales(100);Desulfovibrionaceae(100);Termite_cluster_II(100);unclassified;unclassified;
OTU_1694	0	0	0	0	0	0	0	0	0	0	0	0	0	0	0	0	3	5	5	0	0	0	0	0	0	0	0	0	0	0	0	0	0	0	0	0	0	0	0	0	0	Firmicutes(99);Clostridia_1(88);Clostridiales(88);Lachnospiraceae(88);unclassified;unclassified;unclassified;
OTU_1695	0	0	0	0	0	0	0	0	0	0	0	0	0	0	0	0	0	0	0	1	2	0	0	0	0	0	0	0	0	0	0	0	0	1	1	0	0	0	0	0	0	Actinobacteria(100);Actinobacteria(100);Propionibacteriales(100);Propionibacteriaceae(100);Propionibacterium_1(100);unclassified;unclassified;
OTU_1696	0	0	0	0	0	0	0	0	0	0	0	0	0	0	0	1	4	7	0	0	0	0	0	0	0	0	0	0	0	0	0	0	0	0	0	0	0	0	0	0	0	Firmicutes(100);Clostridia_1(99);Clostridiales(99);Lachnospiraceae(99);Candidatus_Arthromitus(89);unclassified;unclassified;
OTU_1697	0	0	0	0	0	0	0	0	0	0	0	0	0	0	0	0	5	3	1	0	0	2	0	6	4	5	0	0	0	0	0	0	0	0	0	0	0	0	0	0	0	Firmicutes(100);Clostridia_1(100);Clostridiales(100);Ruminococcaceae(100);Gut_cluster_7(100);unclassified;unclassified;
OTU_1698	0	0	0	0	0	0	0	0	0	0	0	0	0	0	0	3	2	2	1	67	24	38	33	10	23	27	6	5	2	2	2	2	1	2	1	1	2	0	0	1	4	Tenericutes(100);Mollicutes(100);RF9(100);unclassified;unclassified;unclassified;unclassified;
OTU_1699	1	0	1	2	0	0	0	1	0	0	0	0	1	0	0	0	2	2	3	0	0	0	0	3	2	2	8	1	5	3	4	0	0	0	0	0	0	0	0	0	0	Planctomycetes(100);Planctomycetacia(100);Planctomycetales(100);Planctomycetaceae(100);Termite_cockroach_cluster_2(100);unclassified;unclassified;
OTU_17	0	0	0	0	0	0	0	0	0	0	0	0	0	0	0	0	0	1	0	1	0	1	2	1	1	2	0	0	0	0	0	0	1	0	0	4	2	0	1	0	0	Actinobacteria(100);Actinobacteria(100);Acidimicrobiales(99);Uncultured_6(86);unclassified;unclassified;unclassified;
OTU_170	0	0	0	0	0	0	0	0	0	0	0	0	0	0	0	0	22	18	24	43	19	28	15	23	5	1	7	0	0	0	0	0	0	2	1	8	0	0	2	8	0	Tenericutes(100);Mollicutes(100);RF9(100);unclassified;unclassified;unclassified;unclassified;
OTU_1700	0	0	0	0	0	0	0	0	0	0	0	0	0	0	0	0	1	1	1	0	0	0	0	0	0	0	0	0	0	0	0	0	0	0	0	0	0	0	0	0	0	Firmicutes(99);unclassified;unclassified;unclassified;unclassified;unclassified;unclassified;
OTU_1701	0	0	0	0	0	0	0	0	0	0	0	0	0	0	0	0	2	2	1	0	2	0	2	0	0	0	0	0	0	0	0	0	1	0	0	0	0	1	0	2	0	Firmicutes(92);Clostridia_1(91);Clostridiales(89);unclassified;unclassified;unclassified;unclassified;
OTU_1703	0	0	0	0	0	0	0	0	0	0	0	0	0	0	0	0	0	0	0	0	0	0	0	0	0	0	0	0	0	0	0	0	0	1	0	0	0	0	0	0	0	Proteobacteria(100);Alphaproteobacteria(100);Rhodospirillales_2(100);DA111(100);unclassified;unclassified;unclassified;
OTU_1704	0	0	0	0	0	0	0	0	0	0	0	0	0	0	0	3	0	0	0	0	0	0	0	0	0	0	0	0	1	3	0	4	0	0	0	97	102	0	0	0	0	Fibrobacteres(100);Subphylum_2(100);Insect_cluster(100);Termite_cluster_I(100);Subcluster_Ia(89);unclassified;unclassified;
OTU_1705	0	0	0	0	0	0	0	0	0	0	0	0	0	4	1	0	0	0	0	0	0	0	0	0	0	0	0	0	0	0	0	0	0	0	0	0	0	0	0	0	0	Spirochaetes(100);Spirochaetes(100);Spirochaetales(100);Spirochaetaceae_Treponema_I(100);Treponema_If(92);unclassified;unclassified;
OTU_1706	0	0	0	0	0	0	0	0	0	0	0	0	0	0	0	0	0	1	1	0	2	0	0	1	1	0	0	0	0	0	0	0	0	0	0	0	0	0	0	0	0	Firmicutes(100);Clostridia_1(100);Clostridiales(100);Ruminococcaceae(100);unclassified;unclassified;unclassified;
OTU_1708	0	0	0	0	0	0	0	0	0	0	0	0	0	0	0	0	1	0	1	0	0	0	0	0	0	0	0	0	0	0	0	0	0	0	0	0	0	0	0	0	0	Firmicutes(94);Clostridia_1(88);Clostridiales(88);Lachnospiraceae(83);unclassified;unclassified;unclassified;
OTU_1709	0	0	0	0	0	0	0	0	0	0	0	0	0	0	0	0	1	1	0	0	0	0	0	0	0	0	0	0	0	0	0	0	0	0	0	0	0	0	0	0	0	Firmicutes(100);Clostridia_1(96);Clostridiales(96);Ruminococcaceae(96);Gut_cluster_4(93);unclassified;unclassified;
OTU_171	0	0	0	0	0	0	0	0	0	0	0	0	0	0	0	1	45	33	35	0	0	0	0	3	3	2	4	0	0	0	0	0	0	0	0	0	0	0	0	0	1	Spirochaetes(100);Spirochaetes(100);Spirochaetales(100);Spirochaetaceae_Treponema_I(98);unclassified;unclassified;unclassified;
OTU_1710	0	0	0	0	0	0	0	0	0	0	0	0	0	0	0	0	1	1	3	0	0	0	0	0	0	0	0	0	0	0	0	0	0	0	0	0	0	3	2	2	0	Firmicutes(100);Clostridia_1(100);Clostridiales(100);Lachnospiraceae(100);unclassified;unclassified;unclassified;
OTU_1711	0	0	0	0	0	0	0	0	0	0	0	0	0	0	0	0	2	1	5	0	0	0	0	0	0	0	0	0	0	0	0	0	0	0	0	0	0	0	0	0	0	Firmicutes(100);Clostridia_1(100);Clostridiales(100);Ruminococcaceae(100);Gut_cluster_9(96);unclassified;unclassified;
OTU_1712	0	0	0	0	0	0	0	0	0	0	0	0	0	0	0	0	1	0	1	0	0	0	0	0	0	0	0	0	0	0	0	0	0	0	0	0	0	0	0	0	0	Firmicutes(100);Clostridia_1(99);Clostridiales(99);Lachnospiraceae(99);Candidatus_Arthromitus(91);unclassified;unclassified;
OTU_1713	0	0	0	0	0	0	0	0	0	0	0	0	0	0	0	0	1	2	3	0	0	0	0	0	0	0	0	0	0	0	0	0	0	0	0	0	0	0	0	0	0	Firmicutes(98);Clostridia_1(93);Clostridiales(93);Lachnospiraceae(89);unclassified;unclassified;unclassified;
OTU_1715	0	0	0	0	0	0	0	0	0	0	0	0	0	0	0	0	2	2	0	0	2	1	4	0	0	0	1	10	0	0	0	1	41	0	0	0	0	0	0	0	0	Tenericutes(96);Mollicutes(96);unclassified;unclassified;unclassified;unclassified;unclassified;
OTU_1718	0	0	0	0	0	0	0	0	0	0	0	0	0	0	0	0	0	0	0	0	0	0	0	0	0	0	0	0	0	0	0	0	0	0	0	1	0	0	0	0	0	Acidobacteria(100);Acidobacteria(100);Acidobacteriales(100);Acidobacteriaceae(100);Candidatus_Koribacter(100);unclassified;unclassified;
OTU_1719	0	0	0	0	0	0	0	0	0	0	0	0	0	0	0	0	0	0	0	22	41	10	39	0	0	0	0	0	0	0	0	0	0	0	0	0	0	0	0	0	0	Firmicutes(95);Clostridia_1(93);Clostridiales(93);Lachnospiraceae(92);unclassified;unclassified;unclassified;
OTU_172	0	0	0	0	0	0	0	0	0	0	0	0	0	0	0	0	0	0	0	173	110	452	78	0	0	0	0	0	0	0	0	0	3	0	0	0	0	0	0	0	0	Firmicutes(100);Clostridia_1(100);Clostridiales(100);Lachnospiraceae(100);Termite_cluster_2(82);unclassified;unclassified;
OTU_1720	0	0	0	0	0	0	0	0	0	0	0	0	0	0	0	0	0	0	0	0	2	1	5	0	0	0	0	0	0	0	0	0	0	0	0	0	0	0	0	0	0	Spirochaetes(100);Spirochaetes(100);Spirochaetales(100);Spirochaetaceae_Treponema_I(98);unclassified;unclassified;unclassified;
OTU_1722	0	0	0	0	0	0	0	0	0	0	0	0	0	0	0	0	0	0	0	0	0	0	0	0	0	0	0	0	0	0	0	0	1	0	0	0	0	0	0	0	0	Proteobacteria(100);Deltaproteobacteria(100);Myxococcales(100);Haliangiaceae(100);Haliangium(100);unclassified;unclassified;
OTU_1723	0	0	0	0	0	0	0	0	0	0	0	0	0	0	0	0	0	0	0	0	0	0	0	0	0	0	0	0	0	0	0	0	1	0	0	0	0	0	0	0	0	Proteobacteria(100);Gammaproteobacteria_2(100);Xanthomonadales(100);Sinobacteraceae(100);Uncultured_6(100);unclassified;unclassified;
OTU_1725	0	0	0	0	0	0	0	0	0	0	0	0	0	0	0	0	4	4	13	0	0	0	0	0	0	0	15	0	0	0	0	0	0	0	0	0	0	0	0	0	0	Bacteroidetes(100);Bacteroidia(100);Bacteroidales(100);Porphyromonadaceae_2(87);unclassified;unclassified;unclassified;
OTU_1727	0	0	0	0	0	0	0	0	0	0	0	0	0	6	88	0	0	0	0	0	0	0	0	0	0	0	0	0	0	0	0	0	0	0	0	0	0	0	0	0	0	Bacteroidetes(100);Bacteroidia(100);Bacteroidales(100);Rikenellaceae(99);BCf9-17_termite_group(99);unclassified;unclassified;
OTU_1728	0	0	0	0	0	0	0	0	0	0	0	0	0	0	0	0	1	1	3	0	0	0	0	0	0	0	0	0	0	0	0	0	0	0	0	0	0	0	0	0	0	Bacteroidetes(100);Bacteroidia(100);Bacteroidales(100);Rikenellaceae(95);unclassified;unclassified;unclassified;
OTU_1729	0	0	0	0	0	0	0	0	0	0	0	0	0	0	0	2	1	2	1	1	2	1	3	1	1	2	1	1	0	0	1	0	3	2	0	3	3	0	0	0	0	Candidate_phylum_TM7(100);unclassified;unclassified;unclassified;unclassified;unclassified;unclassified;
OTU_173	0	0	0	0	0	0	0	0	0	0	0	6	1	0	2	0	0	0	0	0	0	0	0	6	12	1	30	34	48	72	38	14	1	4	2	0	0	0	0	0	0	Acidobacteria(100);Holophagae(100);Holophagales(100);Holophagaceae(100);Uncultured_3(97);unclassified;unclassified;
OTU_1730	0	0	0	0	0	0	0	0	0	0	0	0	0	0	0	0	0	0	3	0	0	0	2	0	0	0	0	0	0	0	0	1	1	5	2	0	0	0	0	0	0	Firmicutes(100);Clostridia_1(100);Clostridiales(100);Ruminococcaceae(100);unclassified;unclassified;unclassified;
OTU_1731	0	0	0	0	0	0	0	0	0	0	0	0	0	0	0	0	2	1	1	1	2	0	3	3	1	2	3	0	0	1	0	0	0	1	3	2	3	1	0	2	0	Firmicutes(100);Clostridia_1(100);Clostridiales(100);Ruminococcaceae(99);Uncultured_12(93);unclassified;unclassified;
OTU_1732	0	0	0	0	0	0	0	0	0	0	0	0	0	0	0	0	1	1	1	0	0	0	0	0	0	0	0	0	0	0	0	0	0	0	0	0	0	0	0	0	0	Firmicutes(99);Clostridia_1(95);Clostridiales(95);Lachnospiraceae(95);Candidatus_Arthromitus(88);unclassified;unclassified;
OTU_1734	0	0	0	0	0	0	0	0	0	0	0	0	0	0	0	0	2	1	1	0	0	0	0	0	0	0	0	0	0	0	0	0	0	0	0	0	0	0	0	0	0	Firmicutes(99);Clostridia_1(98);Clostridiales(98);Lachnospiraceae(97);unclassified;unclassified;unclassified;
OTU_1735	0	0	0	0	0	0	0	0	0	0	0	0	0	0	0	0	2	1	2	0	0	0	0	2	2	2	2	1	2	2	3	3	0	0	0	0	2	0	0	0	0	Planctomycetes(98);vadinHA49(93);Insect_cluster(92);unclassified;unclassified;unclassified;unclassified;
OTU_1736	0	0	0	0	0	0	0	0	0	0	0	0	0	0	0	0	0	0	0	0	0	0	0	0	0	0	0	0	0	0	0	0	0	1	0	0	0	0	0	0	0	Acidobacteria(100);Acidobacteria(100);Acidobacteriales(100);Acidobacteriaceae(100);Edaphobacter(98);unclassified;unclassified;
OTU_1737	1	2	3	2	0	0	0	1	0	0	19	8	7	0	0	0	15	22	26	0	1	2	1	16	16	19	20	2	1	2	2	13	4	13	12	1	4	25	26	27	0	Bacteroidetes(100);Bacteroidia(100);Bacteroidales(100);Porphyromonadaceae_2(100);Termite_cluster_3(100);unclassified;unclassified;
OTU_1738	0	0	0	0	0	0	0	0	0	0	0	0	0	0	0	0	1	1	1	0	0	0	0	0	0	0	0	0	0	0	0	0	0	0	0	0	0	0	0	0	0	Firmicutes(100);Clostridia_1(100);Clostridiales(100);Lachnospiraceae(100);Candidatus_Arthromitus(81);unclassified;unclassified;
OTU_174	0	0	0	0	0	0	0	0	0	0	0	1	0	0	0	0	0	1	1	0	0	0	2	2	3	7	1	0	1	0	0	0	0	0	1	5	4	1	0	2	0	Proteobacteria(100);Gammaproteobacteria_2(100);Xanthomonadales(100);Sinobacteraceae(100);Uncultured_6(100);unclassified;unclassified;
OTU_1740	0	0	0	0	0	0	0	0	0	0	0	0	0	0	0	0	0	0	0	0	0	0	0	0	0	2	0	0	0	0	0	0	0	0	0	0	0	0	0	0	0	Proteobacteria(100);Alphaproteobacteria(100);Rhizobiales_2(99);Beijerinckiaceae(86);unclassified;unclassified;unclassified;
OTU_1742	0	0	0	0	1	0	0	0	0	0	0	0	0	0	1	0	1	1	1	0	0	0	0	0	0	0	0	0	0	0	0	0	0	0	0	2	0	1	4	3	0	Spirochaetes(100);Spirochaetes(100);Spirochaetales(100);Spirochaetaceae_Treponema_I(98);Treponema_If(93);unclassified;unclassified;
OTU_1743	0	0	0	0	0	0	0	0	0	0	0	0	0	0	0	0	0	0	0	0	0	0	0	0	0	0	0	0	0	0	0	0	0	0	0	22	88	0	0	0	0	Spirochaetes(100);Spirochaetes(100);Spirochaetales(100);Spirochaetaceae_Treponema_I(100);Treponema_If(100);unclassified;unclassified;
OTU_1744	0	0	0	0	0	0	0	0	0	0	0	0	0	0	0	0	1	2	0	0	0	0	0	0	0	0	0	0	0	0	0	0	0	0	0	0	0	0	0	0	0	Firmicutes(93);unclassified;unclassified;unclassified;unclassified;unclassified;unclassified;
OTU_1745	0	0	0	0	0	0	0	0	0	0	0	0	0	0	0	0	0	0	0	0	0	0	0	0	0	0	0	0	0	0	0	0	1	0	0	0	0	0	0	0	0	Actinobacteria(100);Actinobacteria(100);Actinomycetales_1(100);Streptomycetaceae(100);unclassified;unclassified;unclassified;
OTU_1746	0	0	0	0	0	0	0	0	0	0	0	0	0	7	9	0	0	0	0	0	1	0	0	1	1	1	0	0	0	0	0	0	0	0	1	1	3	0	1	0	0	Spirochaetes(100);Spirochaetes(100);Spirochaetales(100);Spirochaetaceae_Treponema_I(99);unclassified;unclassified;unclassified;
OTU_1747	0	0	0	0	0	0	0	0	0	0	0	0	0	0	0	0	2	2	5	2	2	6	7	2	3	2	10	0	0	1	1	3	1	7	4	4	3	0	0	1	1	Firmicutes(100);Clostridia_1(100);Clostridiales(100);Ruminococcaceae(100);Gut_cluster_6(100);unclassified;unclassified;
OTU_1748	0	0	0	0	0	0	0	0	0	0	0	0	0	0	0	0	0	1	1	0	0	0	0	0	1	0	0	1	0	0	0	0	1	0	0	0	0	0	0	0	0	Actinobacteria(96);Actinobacteria(96);Coriobacteriales(95);Coriobacteriaceae(95);unclassified;unclassified;unclassified;
OTU_1749	0	0	0	0	0	0	0	0	0	0	0	0	0	0	0	0	0	0	0	2	0	4	3	0	2	1	0	0	0	0	0	0	0	0	0	0	0	0	0	0	0	Firmicutes(100);Clostridia_1(100);Clostridiales(100);Ruminococcaceae(100);Insect_cluster(97);unclassified;unclassified;
OTU_175	0	0	0	0	0	0	0	0	0	0	0	0	0	0	0	0	0	0	1	0	0	0	0	0	2	3	0	0	0	0	0	0	1	0	0	0	0	0	0	0	0	Proteobacteria(100);Alphaproteobacteria(100);Rhizobiales(100);Methylocystaceae(100);Uncultured_1(100);unclassified;unclassified;
OTU_1750	0	0	0	0	0	0	0	0	0	0	0	0	0	0	0	0	1	2	2	0	0	0	0	0	0	0	0	0	0	0	0	0	0	0	0	0	0	0	0	0	0	Firmicutes(100);Clostridia_2(100);Clostridiales_1(100);Veillonellaceae(100);Uncultured_8(100);unclassified;unclassified;
OTU_1751	0	0	0	0	0	1	1	0	0	0	0	0	0	0	0	0	0	0	0	0	0	0	0	0	0	0	0	0	0	0	0	0	0	0	0	0	0	0	0	0	0	Firmicutes(100);Clostridia_1(100);Clostridiales(100);Lachnospiraceae(100);unclassified;unclassified;unclassified;
[truncated: 6,183 more rows]

## Sheet: Table S3
Additional file 2
[truncated: 1,819 more rows]

[truncated: 2 more sheets: Table S4, Table S5]
